# Supplementary material for: Multiscale Organization of Neural Networks in a 3D Bioprinted Matrix
Source: Adv Sci (Weinh). 2025 May 28;12(30):e04455. doi: 10.1002/advs.202504455 (PMC12376583; doi:10.1002/advs.202504455)
Supplement: Supplementary file 2 — Supplemental Table 1 [file ADVS-12-e04455-s003.xlsx]

## Sheet: Summary
Supplementary table 1. Summary of gene expresson profiles of 2D neuron, 3D neuMatrix and E18 cortex from RNA-seq
Supplementary table 1a. Summary of sample information of different models
Supplementary table 1b. Summary of expression profile correlations among different samples
Supplementary table 1c. DEGs between 2D neuron and 3D neuMatrix
Supplementary table 1d. DEGs between 2D neuron and E18 cortex
Supplementary table 1e. DEGs between 3D neuMatrix and E18 cortex
Supplementary table 1f. DEGs in pairwise comparison of 2D neuron, 3D neuMatrix and E18 cortex
Supplementary table 1g. Summary of GSEA and GSVA results
Supplementary table 1h. GSEA of representative differentially enriched gene sets between 3D neuMatrix and 2D neuron

## Sheet: 1a_Sample
Supplementary table 1. Summary of gene expresson profiles of 2D neuron, 3D neuMatrix and E18 cortex from RNA-seq
Supplementary table 1a. Summary of sample information of different models
	Models	Sample	RawReads	RawBases	RawQC20	RawQC30	RawGC	rRNA
1	2D Neuron	N23_2D_1	21272794	6381838200	97.85; 97.38	94.39; 93.11	50.88;50.87	0.0254
2	2D Neuron	N23_2D_2	26508746	7952623800	98.19; 97.61	94.94; 93.51	49.85; 49.85	0.0011
3	2D Neuron	N23_2D_3	22852013	6855603900	98.17; 97.37	94.91; 92.77	50.20; 50.21	0.0018
4	2D Neuron	N23_2D_4	21710266	6513079800	97.97; 97.34	94.65; 92.96	50.25; 50.20	0.0227
5	2D Neuron	N23_2D_5	24103640	7231092000	97.72; 97.10	94.22; 92.42	50.96; 50.92	0.0501
6	3D neuMatrix	N23_3D_1	22462065	6738619500	97.97; 97.49	94.62; 93.26	50.19; 50.16	0.0367
7	3D neuMatrix	N23_3D_2	24857830	7457349000	98.09; 97.51	94.76; 93.20	50.24; 50.25	0.0277
8	3D neuMatrix	N23_3D_3	27946836	8384050800	97.69; 96.76	93.85; 91.75	52.47; 52.47	0.0115
9	3D neuMatrix	N23_3D_4	23395279	7018583700	97.87; 96.92	94.11; 91.83	50.53; 50.65	0.031
10	3D neuMatrix	N23_3D_5	23349369	7004810700	97.50; 96.93	93.74; 92.22	51.48; 51.50	0.0238
11	3D neuMatrix	N23_3D_6	28986246	8695873800	97.53; 96.98	93.89; 92.21	51.73; 51.66	0.0558
12	E18 Cortex	T_1	24338912	7301673600	97.60; 96.60	93.87; 91.22	51.24; 51.24	0.0086
13	E18 Cortex	T_2	27266566	8179969800	97.69; 97.04	94.01; 92.58	51.38; 51.32	0.0288
14	E18 Cortex	T_3	24327431	7298229300	97.89; 96.91	94.18; 91.87	50.34; 50.42	0.0281
15	E18 Cortex	T_4	28954237	8686271100	97.86; 96.71	94.45; 91.78	51.0; 50.98	0.0069

## Sheet: 1b_Correlation
Supplementary table 1. Summary of gene expresson profiles of 2D neuron, 3D neuMatrix and E18 cortex from RNA-seq
Supplementary table 1b. Summary of expression profile correlations among different samples
	N23_3D_1	N23_3D_2	N23_3D_3	N23_3D_4	N23_3D_5	N23_3D_6	N23_2D_1	N23_2D_2	N23_2D_3	N23_2D_4	N23_2D_5	T_1	T_2	T_3	T_4
N23_3D_1	1	0.99849	0.998407	0.988242	0.988043	0.990806	0.939393	0.948031	0.954279	0.950015	0.955131	0.911739	0.908654	0.908911	0.907334
N23_3D_2	0.99849	1	0.999763	0.991555	0.990634	0.993043	0.944151	0.952944	0.957923	0.952609	0.95669	0.924137	0.921685	0.921671	0.920421
N23_3D_3	0.998407	0.999763	1	0.990349	0.989243	0.992041	0.941712	0.951075	0.955921	0.950311	0.954702	0.923148	0.920723	0.920865	0.91951
N23_3D_4	0.988242	0.991555	0.990349	1	0.999384	0.999136	0.947334	0.954048	0.959085	0.954489	0.955411	0.927977	0.925427	0.923499	0.924459
N23_3D_5	0.988043	0.990634	0.989243	0.999384	1	0.999218	0.946747	0.953162	0.95941	0.954734	0.956369	0.922432	0.920025	0.917846	0.918757
N23_3D_6	0.990806	0.993043	0.992041	0.999136	0.999218	1	0.945474	0.953242	0.958879	0.953418	0.955964	0.924278	0.922022	0.920638	0.920902
N23_2D_1	0.939393	0.944151	0.941712	0.947334	0.946747	0.945474	1	0.997184	0.993759	0.993914	0.99252	0.89222	0.892425	0.882815	0.8907
N23_2D_2	0.948031	0.952944	0.951075	0.954048	0.953162	0.953242	0.997184	1	0.994778	0.991724	0.992159	0.900494	0.90089	0.892269	0.899024
N23_2D_3	0.954279	0.957923	0.955921	0.959085	0.95941	0.958879	0.993759	0.994778	1	0.997863	0.99849	0.893846	0.89342	0.884532	0.891257
N23_2D_4	0.950015	0.952609	0.950311	0.954489	0.954734	0.953418	0.993914	0.991724	0.997863	1	0.998637	0.885459	0.884014	0.874264	0.882279
N23_2D_5	0.955131	0.95669	0.954702	0.955411	0.956369	0.955964	0.99252	0.992159	0.99849	0.998637	1	0.883005	0.88215	0.873243	0.880051
T_1	0.911739	0.924137	0.923148	0.927977	0.922432	0.924278	0.89222	0.900494	0.893846	0.885459	0.883005	1	0.999166	0.995007	0.999105
T_2	0.908654	0.921685	0.920723	0.925427	0.920025	0.922022	0.892425	0.90089	0.89342	0.884014	0.88215	0.999166	1	0.996431	0.999639
T_3	0.908911	0.921671	0.920865	0.923499	0.917846	0.920638	0.882815	0.892269	0.884532	0.874264	0.873243	0.995007	0.996431	1	0.996778
T_4	0.907334	0.920421	0.91951	0.924459	0.918757	0.920902	0.8907	0.899024	0.891257	0.882279	0.880051	0.999105	0.999639	0.996778	1

## Sheet: 1c_2D_3D_DEGs
Supplementary table 1. Summary of gene expresson profiles of 2D neuron, 3D neuMatrix and E18 cortex from RNA-seq
Supplementary table 1c. DEGs between 2D neuron and 3D neuMatrix
	baseMean	log2FoldChange	lfcSE	stat	pvalue	padj
Scai	330.721	-2.74812	0.0962561	-28.5501	2.80487e-179	3.90466e-175
Pgap1	1174.55	-2.4413	0.0946757	-25.7859	1.27533e-146	8.87692e-143
Taok1	1170.38	-2.45557	0.0977718	-25.1153	3.38396e-139	1.57027e-135
Tet1	278.267	-2.75436	0.110811	-24.8563	2.20971e-136	7.69035e-133
Grin2b	1091.28	-2.38057	0.0970914	-24.5189	9.29911e-133	2.58906e-129
Bmpr2	1613.51	-2.61776	0.116047	-22.5578	1.1266e-112	2.61391e-109
Thoc2l	355.112	-2.62682	0.117232	-22.4071	3.35913e-111	6.68036e-108
Map3k2	198.573	-2.40628	0.107641	-22.3546	1.08971e-110	1.89623e-107
Rictor	493.415	-2.11189	0.0949739	-22.2365	1.52302e-109	2.35577e-106
Vps13a	673.338	-2.54935	0.115835	-22.0085	2.38732e-107	3.32339e-104
Kcnh7	261.25	-2.43974	0.113492	-21.497	1.66018e-102	2.10103e-99
Zbtb20	357.457	-3.20407	0.153283	-20.9029	5.03985e-97	5.84664e-94
Ccdc88a	3010.34	-1.64844	0.0797264	-20.6762	5.66795e-95	6.06951e-92
Pclo	3029.21	-1.85877	0.0908004	-20.4709	3.91226e-93	3.89019e-90
COX2	65289.8	2.08349	0.101967	20.4329	8.52384e-93	7.91069e-90
Xkr4	305.4	-3.05443	0.14967	-20.4077	1.42883e-92	1.24317e-89
Nbeal1	194.148	-2.72409	0.134027	-20.3248	7.75354e-92	6.34924e-89
Lmbrd2	901.949	-1.61353	0.0805701	-20.0264	3.24149e-89	2.50693e-86
Zbtb37	97.305	-3.56657	0.186406	-19.1334	1.33172e-81	8.42674e-79
Bicd1	461.235	-1.86871	0.0981634	-19.0367	8.46846e-81	5.12563e-78
Myo9a	2077.54	-1.64993	0.0871658	-18.9286	6.62586e-80	3.84328e-77
Grm3	1062.52	-2.80815	0.15063	-18.6427	1.44646e-77	8.05446e-75
Dync2h1	1205.97	-1.1087	0.0598144	-18.5357	1.06491e-76	5.70177e-74
Pcdh9	1135.16	-1.21576	0.0657728	-18.4843	2.76292e-76	1.42454e-73
Slc16a7	400.453	-3.00333	0.163722	-18.3441	3.68132e-75	1.83027e-72
Ubn2	412.506	-1.92698	0.105837	-18.207	4.54447e-74	2.1815e-71
Rsf1	818.416	-1.38619	0.0767279	-18.0663	5.87094e-73	2.72431e-70
LOC102546572	299.964	-3.85447	0.216415	-17.8105	5.85693e-71	2.63014e-68
Dcc	437.071	-1.86003	0.105034	-17.7088	3.58622e-70	1.51284e-67
Ro60	1006.3	-2.27495	0.129372	-17.5846	3.23057e-69	1.28494e-66
Phip	578.348	-2.05778	0.117925	-17.4499	3.44832e-68	1.29741e-65
Scn1a	767.822	-1.44587	0.0840305	-17.2065	2.37255e-66	8.4688e-64
Tln2	1388.88	-1.04943	0.0620394	-16.9155	3.4591e-64	1.20385e-61
Dgkh	331.449	-4.18574	0.248577	-16.8388	1.26821e-63	4.30604e-61
Ubr1	1034.21	-1.07086	0.0650834	-16.4537	7.89051e-61	2.49645e-58
Adcy1	5200.98	-1.46383	0.0901163	-16.2438	2.46999e-59	7.16349e-57
Stxbp5l	270.866	-2.2864	0.141899	-16.1129	2.07147e-58	5.88509e-56
Frrs1l	253.587	-1.42518	0.0884851	-16.1064	2.30034e-58	6.40461e-56
Xpr1	2508.94	-1.31902	0.0820495	-16.0759	3.76491e-58	1.02767e-55
Hipk2	1080.97	-1.69503	0.105757	-16.0277	8.19017e-58	2.1926e-55
Gsk3b	2508.91	-1.1888	0.0743139	-15.997	1.34141e-57	3.52336e-55
Mif	2446.56	1.20388	0.0762393	15.7908	3.59863e-56	9.10847e-54
Braf	447.185	-1.04418	0.0666915	-15.6569	2.98199e-55	7.15728e-53
Rif1	379.024	-1.61906	0.104059	-15.5591	1.38049e-54	3.20297e-52
Marchf6	3176.72	-1.062	0.0686697	-15.4653	5.9495e-54	1.33585e-51
Gabrb1	195.967	-2.23768	0.145868	-15.3404	4.10702e-53	8.93341e-51
Gan	240.262	-1.78416	0.116913	-15.2606	1.39964e-52	2.95218e-50
Itih3	2050.02	1.79452	0.118044	15.2021	3.42605e-52	7.01383e-50
Dync1h1	12272.2	-1.79732	0.118497	-15.1677	5.78518e-52	1.16718e-49
Mga	1431.76	-1.13006	0.0746108	-15.1461	8.04385e-52	1.57716e-49
Ago3	139.959	-3.23984	0.216976	-14.9318	2.04694e-50	3.85074e-48
Wnk3	464.517	-2.51316	0.168383	-14.9252	2.25887e-50	4.19276e-48
Slc8a1	1288.96	-1.8424	0.124197	-14.8345	8.76387e-50	1.56413e-47
Itgav	741.656	-1.08806	0.0733854	-14.8266	9.85473e-50	1.73655e-47
Osbpl8	1368.9	-1.10236	0.0744828	-14.8002	1.46109e-49	2.54248e-47
Nav1	5071.87	-1.23015	0.0833503	-14.7588	2.70143e-49	4.64279e-47
Itpr2	639.825	-1.84285	0.125178	-14.7218	4.67353e-49	7.93417e-47
Nufip2	648.809	-1.53845	0.104824	-14.6766	9.10541e-49	1.52719e-46
Wdfy3	3682.55	-1.16854	0.0797043	-14.661	1.14655e-48	1.90013e-46
Lrrc7	955.504	-1.26848	0.0865366	-14.6583	1.19269e-48	1.95334e-46
Mysm1	642.007	-1.24233	0.0853079	-14.5628	4.84088e-48	7.74596e-46
Kcnj6	223.234	-1.58095	0.109202	-14.4773	1.68541e-47	2.6662e-45
Lrrc58	801.016	-1.54708	0.1082	-14.2983	2.24304e-46	3.32185e-44
Nexmif	3122.32	-1.29642	0.0907219	-14.2901	2.52414e-46	3.6988e-44
Csmd3	760.125	-1.13866	0.0801975	-14.1982	9.39804e-46	1.34876e-43
Camk4	705.647	-1.57052	0.111264	-14.1152	3.06051e-45	4.30357e-43
Thoc2	1182.88	-1.26317	0.089544	-14.1067	3.45147e-45	4.8048e-43
Fsd1l	517.248	-1.75651	0.125133	-14.0371	9.24686e-45	1.23775e-42
Tnks	1931.14	-1.292	0.0922784	-14.0011	1.53419e-44	2.01486e-42
Kmt2a	1770.87	-1.33524	0.0957786	-13.941	3.5711e-44	4.64611e-42
Klhl11	503.557	-1.95878	0.141317	-13.8609	1.09339e-43	1.37127e-41
Vps13c	1463.36	-1.75975	0.128063	-13.7412	5.74816e-43	6.83933e-41
Hycc1	695.156	-1.31702	0.0967844	-13.6078	3.59938e-42	4.21066e-40
Fgd4	1186.55	-1.80996	0.133687	-13.5388	9.22778e-42	1.06165e-39
Kcnma1	872.405	-1.27895	0.0947598	-13.4968	1.63324e-41	1.84849e-39
Col19a1	177.135	-2.99782	0.223113	-13.4363	3.70289e-41	4.12384e-39
Dok6	359.356	-2.89067	0.215241	-13.4299	4.03956e-41	4.46308e-39
Mdm4	637.281	-1.1807	0.0879627	-13.4228	4.44892e-41	4.87665e-39
Rfx3	539.803	-2.00558	0.149922	-13.3775	8.18021e-41	8.89662e-39
Dpysl5	2695.95	-1.00868	0.0754797	-13.3636	9.86237e-41	1.05611e-38
Ncoa2	859.183	-1.14825	0.0860854	-13.3385	1.38253e-40	1.45804e-38
RGD1306271	1916.89	-1.18101	0.0886835	-13.3172	1.83934e-40	1.91085e-38
Igsf9b	430.127	-1.70491	0.128635	-13.2539	4.28581e-40	4.38697e-38
Lca5	310.347	-1.12761	0.0850904	-13.2519	4.39759e-40	4.46853e-38
Hook3	347.408	-1.18356	0.0893242	-13.2501	4.50503e-40	4.54453e-38
Hs6st3	476.008	-1.32197	0.0998649	-13.2376	5.32281e-40	5.33085e-38
Plcxd3	244.26	-1.85315	0.140051	-13.232	5.73763e-40	5.70525e-38
Abcg1	288.514	1.64307	0.124509	13.1964	9.20601e-40	9.08914e-38
Bltp1	5797.41	-1.30324	0.0988124	-13.1891	1.01431e-39	9.9438e-38
Pbrm1	1996.37	-1.07127	0.0813239	-13.1729	1.25736e-39	1.21554e-37
Epha6	172.849	-1.89493	0.144201	-13.1409	1.92003e-39	1.84336e-37
Setbp1	617.233	-1.21101	0.0923545	-13.1127	2.78606e-39	2.65649e-37
Huwe1	8003.62	-1.13588	0.0867944	-13.0871	3.90415e-39	3.67228e-37
Csrnp3	408.254	-2.51138	0.192512	-13.0453	6.76253e-39	6.23451e-37
Gucy1a2	113.494	-2.44641	0.18791	-13.0191	9.53428e-39	8.67495e-37
Egfr	674.609	-1.49717	0.115525	-12.9597	2.07189e-38	1.83712e-36
Soga1	1377.7	-1.61894	0.12498	-12.9536	2.24105e-38	1.97453e-36
Dock4	954.931	-1.14802	0.0887576	-12.9343	2.88291e-38	2.50831e-36
Agps	751.029	-1.02756	0.0794859	-12.9276	3.14394e-38	2.71843e-36
Mmp16	1174.34	-1.43369	0.111031	-12.9126	3.82281e-38	3.28502e-36
Kcnh5	55.4538	-2.85833	0.222029	-12.8737	6.32819e-38	5.37163e-36
Gprin3	57.9479	-2.91488	0.226921	-12.8454	9.13285e-38	7.61308e-36
Xrn1	583.064	-1.64659	0.128366	-12.8273	1.1535e-37	9.44582e-36
Hecw2	677.406	-1.53549	0.11988	-12.8086	1.46765e-37	1.1948e-35
Nwd1	799.949	-1.42335	0.11156	-12.7586	2.79338e-37	2.23486e-35
Vcpip1	1079.32	-1.38514	0.109747	-12.6212	1.61292e-36	1.24742e-34
Pdp2	281.811	-1.35027	0.107799	-12.5258	5.39569e-36	4.08225e-34
Skil	829.552	-1.19026	0.0952082	-12.5016	7.31424e-36	5.38738e-34
Rc3h1	612.634	-2.04038	0.164137	-12.4309	1.77548e-35	1.26751e-33
Peak1	450.169	-1.22572	0.0991174	-12.3663	3.97523e-35	2.7949e-33
Pcdh1	1629.78	-1.11166	0.0899179	-12.363	4.14258e-35	2.89793e-33
Alg10	487.761	-1.72905	0.139931	-12.3565	4.49509e-35	3.12881e-33
Atp8a1	2591.32	-1.2865	0.104355	-12.3281	6.39084e-35	4.4043e-33
Nt5dc3	719.475	-1.08524	0.0880565	-12.3244	6.69249e-35	4.58947e-33
Ddr2	240.643	-1.32434	0.108014	-12.2608	1.46981e-34	1.003e-32
Amer1	365.425	-1.38957	0.113576	-12.2348	2.02627e-34	1.37598e-32
Med12l	481.593	-1.05289	0.0861016	-12.2285	2.19075e-34	1.48046e-32
Nf1	2105.2	-1.00869	0.0825962	-12.2122	2.67394e-34	1.79826e-32
Rabgap1l	370.33	-1.37431	0.112824	-12.181	3.92361e-34	2.61343e-32
Brwd3	351.498	-1.80962	0.149533	-12.1018	1.03314e-33	6.78411e-32
Cacna1e	1553.06	-2.39657	0.198162	-12.094	1.13638e-33	7.42699e-32
Xylt1	604.306	-1.08057	0.0894381	-12.0818	1.31794e-33	8.57341e-32
Gabrb2	552.365	-1.78011	0.147424	-12.0748	1.43592e-33	9.29741e-32
Mob1b	629.47	-1.20374	0.100283	-12.0033	3.41309e-33	2.17952e-31
Grm5	1570.17	-1.63141	0.136187	-11.9792	4.56825e-33	2.86462e-31
Tenm4	1350.61	-1.09898	0.0921442	-11.9268	8.58176e-33	5.26285e-31
Erbb4	682.415	-2.85648	0.239578	-11.923	8.98282e-33	5.48464e-31
Zfp26	462.362	-1.02975	0.0865023	-11.9043	1.12365e-32	6.83074e-31
Dennd4c	501.576	-1.22829	0.103292	-11.8915	1.31085e-32	7.93405e-31
Mecp2	360.299	-1.66166	0.140108	-11.8599	1.91223e-32	1.12797e-30
Nfib	964.825	-1.77467	0.150444	-11.7962	4.08373e-32	2.3589e-30
Pdpk1	694.666	-1.20022	0.101852	-11.784	4.72076e-32	2.71561e-30
Stard4	791.016	-1.17786	0.100247	-11.7496	7.09462e-32	4.06437e-30
Nrxn1	4424.02	-1.01418	0.0866522	-11.704	1.21594e-31	6.8531e-30
Prkaa2	564.009	-1.57233	0.134561	-11.6849	1.52245e-31	8.51166e-30
Cfap44	54.0606	-2.58637	0.221637	-11.6694	1.82743e-31	1.01759e-29
Lrch3	547.504	-1.04689	0.0901204	-11.6165	3.39604e-31	1.86863e-29
Edem3	793.214	-1.09373	0.0941861	-11.6125	3.56259e-31	1.95255e-29
Dgki	683.469	-1.05188	0.0916255	-11.4802	1.65856e-30	8.68001e-29
N4bp2	437.991	-1.10492	0.0963102	-11.4725	1.8124e-30	9.44959e-29
Kmt2c	1417.91	-1.17603	0.102571	-11.4655	1.96611e-30	1.01748e-28
Creb1	235.473	-1.29294	0.11285	-11.4572	2.16518e-30	1.11635e-28
Slc9a7	490.177	-2.44737	0.213848	-11.4445	2.50669e-30	1.28587e-28
Tmem170b	236.347	-1.77385	0.155009	-11.4436	2.53231e-30	1.29129e-28
Pak3	1210.27	-1.9648	0.17301	-11.3566	6.87962e-30	3.44501e-28
Ndst1	1359.54	-1.16896	0.102971	-11.3523	7.22491e-30	3.59207e-28
Slc35e2b	541.114	-1.04707	0.0922628	-11.3488	7.51647e-30	3.72373e-28
Cacna2d1	2648.62	-1.27215	0.112239	-11.3343	8.86897e-30	4.36272e-28
Arfgef3	1364.66	-2.62086	0.231628	-11.315	1.10624e-29	5.36584e-28
Scn7a	62.7727	-2.63881	0.233698	-11.2916	1.44462e-29	6.95865e-28
Smg1	3714.17	-1.62323	0.144038	-11.2694	1.85852e-29	8.89089e-28
Mfap3l	497.262	-1.37106	0.121708	-11.2651	1.95037e-29	9.29834e-28
Tulp4	3181.61	-1.41866	0.126316	-11.2311	2.87041e-29	1.34542e-27
Tanc2	3437.23	-1.1512	0.102715	-11.2077	3.73612e-29	1.73368e-27
Nos1	1042.01	-1.38233	0.124128	-11.1363	8.34851e-29	3.78565e-27
Tlcd4	231.892	-1.13993	0.102474	-11.124	9.58292e-29	4.31728e-27
Stox2	2397.42	-1.33454	0.120512	-11.0739	1.67905e-28	7.51576e-27
Zdbf2	732.247	-1.14253	0.103409	-11.0487	2.22453e-28	9.89383e-27
Hcfc1	1458.33	-1.11551	0.100981	-11.0467	2.27298e-28	1.00771e-26
Tnr	2408.73	-1.61147	0.146089	-11.0308	2.71494e-28	1.19603e-26
Atp8a2	747.486	-1.9076	0.173726	-10.9805	4.74468e-28	2.05126e-26
Ralgapa2	627.168	-1.02847	0.0938961	-10.9533	6.4092e-28	2.75378e-26
Ptar1	110.946	-2.62733	0.240592	-10.9203	9.22171e-28	3.91389e-26
Pdxdc1	333.791	-1.18636	0.109081	-10.876	1.50072e-27	6.25495e-26
Reps2	224.513	-1.7918	0.164767	-10.8748	1.52028e-27	6.31754e-26
Ank2	21340.2	-1.44911	0.13337	-10.8654	1.68553e-27	6.9834e-26
Prdm11	294.272	-1.06991	0.0984749	-10.8648	1.69668e-27	7.00873e-26
Cfap43	92.4104	-1.78765	0.164706	-10.8536	1.91796e-27	7.8994e-26
Caln1	375.927	-1.24326	0.114592	-10.8495	2.00588e-27	8.23714e-26
Erc2	839.69	-1.13346	0.104499	-10.8466	2.06916e-27	8.47199e-26
Lyst	590.365	-2.49553	0.230101	-10.8454	2.09783e-27	8.56421e-26
Plekhm3	148.057	-1.25184	0.115448	-10.8433	2.14582e-27	8.73451e-26
Dnah6	91.2047	-1.94292	0.179342	-10.8336	2.38604e-27	9.65582e-26
Lrp1b	60.1093	-3.25445	0.301192	-10.8052	3.25107e-27	1.30804e-25
Hhip	49.4409	-2.35895	0.218402	-10.801	3.40542e-27	1.36619e-25
Ncam2	1075.46	-1.1044	0.103	-10.7223	7.99482e-27	3.17082e-25
Frem2	270.778	-1.95107	0.18208	-10.7155	8.61088e-27	3.40546e-25
Akap9	3672.4	-1.01448	0.0947447	-10.7075	9.38849e-27	3.70247e-25
Map1b	103686	-1.01328	0.0953572	-10.6262	2.25125e-26	8.77863e-25
Ldha	13443.4	2.06067	0.195434	10.544	5.41247e-26	2.05866e-24
Ptpn14	118.724	-1.38609	0.131545	-10.537	5.83253e-26	2.20638e-24
Nyap2	182.513	-1.63161	0.15525	-10.5095	7.80968e-26	2.93042e-24
Slc4a7	512.639	-1.17713	0.112077	-10.5028	8.38292e-26	3.13706e-24
St6gal2	486.847	-1.54261	0.14692	-10.4997	8.66326e-26	3.23328e-24
Cpeb2	519.361	-1.00351	0.0958371	-10.471	1.17422e-25	4.35903e-24
Herc2	7260.58	-1.383	0.132869	-10.4087	2.26262e-25	8.2026e-24
Atp11c	397.489	-1.00889	0.0969933	-10.4017	2.43576e-25	8.78451e-24
Kif26b	430.261	-1.03755	0.100519	-10.322	5.60661e-25	1.99615e-23
Il1rapl1	75.3487	-2.24696	0.218938	-10.263	1.03454e-24	3.59146e-23
Rc3h2	1112.87	-1.00738	0.0982299	-10.2553	1.11993e-24	3.87825e-23
Ccser2	1096.7	-1.62859	0.159586	-10.2051	1.8819e-24	6.43684e-23
Ntsr2	566.091	1.62094	0.158912	10.2002	1.97879e-24	6.75166e-23
Pou2f1	87.6851	-1.73622	0.17045	-10.1861	2.28763e-24	7.74845e-23
Ankrd37	87.9683	4.9462	0.486569	10.1655	2.82755e-24	9.48488e-23
Clcn5	105.674	-1.86182	0.18378	-10.1307	4.03891e-24	1.34511e-22
Megf9	1372.21	-1.18312	0.117404	-10.0773	6.95944e-24	2.27959e-22
Rab3c	441.569	-1.65017	0.164628	-10.0236	1.20038e-23	3.85925e-22
Dcbld2	691.76	-1.32492	0.132296	-10.0148	1.31212e-23	4.20876e-22
Rasal2	434.024	-1.56478	0.156498	-9.9987	1.54408e-23	4.8964e-22
Lcor	424.458	-2.43459	0.243881	-9.98271	1.81441e-23	5.74053e-22
Ttll4	439.036	-1.02598	0.102807	-9.97969	1.87048e-23	5.89118e-22
Hipk3	651.905	-1.03283	0.103555	-9.97371	1.98674e-23	6.24322e-22
Slitrk2	311.622	-1.27603	0.128159	-9.9566	2.36005e-23	7.36966e-22
Tbc1d32	133.513	-1.27751	0.128348	-9.95349	2.43483e-23	7.54907e-22
Asxl3	569.877	-1.33408	0.134619	-9.91001	3.76609e-23	1.15226e-21
Ppm1e	1890.05	-1.09432	0.110497	-9.90367	4.01273e-23	1.22503e-21
Slc26a2	179.119	-1.35185	0.136952	-9.871	5.5606e-23	1.68281e-21
Hydin	177.377	-1.48222	0.150227	-9.86649	5.81654e-23	1.75264e-21
Tead1	176.425	-1.27156	0.128939	-9.86171	6.09985e-23	1.83404e-21
Thbs1	137.128	-1.46331	0.148511	-9.85321	6.63874e-23	1.99177e-21
Unc80	525.476	-1.73726	0.176432	-9.84662	7.08873e-23	2.1222e-21
Akap5	434.693	-1.16981	0.118811	-9.84596	7.13519e-23	2.13152e-21
Zdhhc21	545.81	-1.84775	0.188216	-9.81718	9.49652e-23	2.81879e-21
Hmbox1	268.518	-1.01462	0.103405	-9.81209	9.98821e-23	2.93966e-21
Itgb8	594.265	-2.32431	0.236935	-9.80989	1.02078e-22	2.99796e-21
Fat3	1074.2	-2.07327	0.212104	-9.77478	1.4447e-22	4.22513e-21
Soga3	2489.91	-1.03536	0.105936	-9.77341	1.46434e-22	4.2736e-21
Cplane1	1109.64	-1.13312	0.1162	-9.75149	1.81783e-22	5.2831e-21
Lpp	28.6681	-2.77128	0.284298	-9.74777	1.8856e-22	5.46863e-21
Trps1	384.515	-2.00029	0.206024	-9.709	2.76043e-22	7.89073e-21
Fat4	1730.25	-2.06839	0.213416	-9.69178	3.26772e-22	9.30266e-21
Slc16a3	188.974	4.67439	0.482699	9.68385	3.53151e-22	1.00331e-20
Zim1	136.003	-1.47371	0.153122	-9.62444	6.30505e-22	1.76961e-20
Apoe	18687.9	1.16572	0.121477	9.59621	8.294e-22	2.29544e-20
Oprm1	34.4626	-3.40995	0.355973	-9.57924	9.77616e-22	2.6896e-20
Lrp6	863.29	-1.12503	0.117686	-9.55965	1.18152e-21	3.23779e-20
Cdyl2	141.972	-1.1825	0.123779	-9.55331	1.25619e-21	3.43565e-20
Arid2	1459.25	-1.08355	0.113802	-9.52143	1.70815e-21	4.64851e-20
Dnah11	52.847	-1.93746	0.203627	-9.51478	1.82105e-21	4.93208e-20
Fxyd1	196.687	1.04905	0.110401	9.5022	2.05493e-21	5.53322e-20
Fam135b	262.298	-1.72038	0.18139	-9.48439	2.43805e-21	6.53951e-20
Tmem245	307.298	-2.42534	0.255765	-9.48269	2.47822e-21	6.63448e-20
Man1a2	1106.91	-1.13174	0.119386	-9.47966	2.55105e-21	6.81636e-20
Cep350	1088.86	-1.74869	0.184694	-9.468	2.85263e-21	7.60757e-20
Pcdhb21	56.1763	-2.29905	0.242961	-9.46264	3.00254e-21	7.99204e-20
Mt1m	1086.14	1.59898	0.169422	9.43788	3.80394e-21	1.00293e-19
Mt2A	1086.14	1.59898	0.169422	9.43788	3.80394e-21	1.00293e-19
Xiap	344.205	-1.26922	0.134705	-9.42225	4.41505e-21	1.15097e-19
Zfp397	189.136	-1.18061	0.125463	-9.40996	4.96319e-21	1.28664e-19
Epb41l5	354.685	-1.22284	0.130252	-9.38826	6.0998e-21	1.57835e-19
Gabrg3	95.1351	-1.76517	0.188103	-9.38406	6.3483e-21	1.6396e-19
Adam22	713.002	-1.28612	0.13717	-9.3761	6.84583e-21	1.75508e-19
Cox4i2	165.059	6.42792	0.685682	9.3745	6.95069e-21	1.77869e-19
Shank2	488.121	-1.01761	0.108888	-9.34552	9.14387e-21	2.32709e-19
Dnajb14	314.896	-1.81723	0.194556	-9.34037	9.59978e-21	2.43422e-19
Ubr3	2435.62	-1.13159	0.121506	-9.31311	1.24144e-20	3.1308e-19
Tet3	850.367	-1.13237	0.121592	-9.31281	1.24493e-20	3.13393e-19
Stom	455.103	1.05319	0.113137	9.30896	1.29085e-20	3.24367e-19
Rasd2	695.849	1.32155	0.142263	9.28948	1.55048e-20	3.86814e-19
Lrriq1	55.6164	-1.65608	0.179162	-9.24351	2.38537e-20	5.8773e-19
Faxc	343.194	-1.23171	0.133265	-9.24257	2.40645e-20	5.91876e-19
Chl1	4937.09	-1.43808	0.155695	-9.23656	2.54538e-20	6.24943e-19
Hecw1	1634.81	-1.38465	0.150139	-9.22251	2.90227e-20	7.06338e-19
Abca5	529.504	-1.10647	0.120251	-9.20129	3.53687e-20	8.56291e-19
Syt14	228.681	-1.28774	0.140188	-9.18582	4.08389e-20	9.83597e-19
Nsd1	4853.52	-1.35403	0.147842	-9.15865	5.25513e-20	1.25268e-18
Btbd7	622.254	-1.21774	0.132982	-9.15722	5.32525e-20	1.26507e-18
Minar1	92.1663	-1.43651	0.157269	-9.13411	6.59492e-20	1.55871e-18
Ptprt	560.146	-1.43174	0.157165	-9.10981	8.25249e-20	1.93732e-18
Dock10	777.201	-1.04977	0.115783	-9.06677	1.226e-19	2.84926e-18
Grin2a	163.455	-2.01585	0.222491	-9.06038	1.3e-19	3.01622e-18
Prkca	1580.96	-1.00532	0.111071	-9.05109	1.41544e-19	3.2786e-18
Mal	34.2688	-2.16728	0.239455	-9.05087	1.41839e-19	3.27997e-18
Atf7ip	1841.93	-1.21768	0.13463	-9.04465	1.5015e-19	3.46641e-18
Dcaf17	240.226	-1.05958	0.117273	-9.03521	1.63694e-19	3.77283e-18
Htr1b	98.2711	-1.21149	0.134205	-9.02718	1.76153e-19	4.0399e-18
Znf780b	61.5117	-1.60614	0.178243	-9.01095	2.04274e-19	4.66179e-18
St8sia3	847.512	-1.43478	0.159677	-8.98554	2.5746e-19	5.81835e-18
Ago2	347.822	-1.52595	0.170005	-8.97589	2.81072e-19	6.3314e-18
Epop	185.518	1.12281	0.125303	8.96074	3.2252e-19	7.19519e-18
Kcna3	311.955	-1.82474	0.203676	-8.95906	3.2747e-19	7.29393e-18
Mdn1	1920.62	-1.04515	0.117115	-8.92412	4.49276e-19	9.91184e-18
Unc5d	249.378	-1.52125	0.170933	-8.89968	5.60098e-19	1.22596e-17
Kdm7a	75.7909	-1.74983	0.196922	-8.88593	6.3388e-19	1.38528e-17
Tmem132b	364.333	-1.35699	0.153278	-8.85313	8.51021e-19	1.84534e-17
Fam199x	57.6704	-2.05104	0.232657	-8.81569	1.18946e-18	2.57118e-17
Plxna4	1673.98	-1.21105	0.137623	-8.79973	1.37142e-18	2.95535e-17
Adm	229.883	4.51766	0.513533	8.79722	1.40247e-18	3.01758e-17
Klhl28	305.493	-1.2436	0.141366	-8.79703	1.40482e-18	3.01798e-17
St8sia4	171.457	-1.09343	0.124879	-8.75591	2.02456e-18	4.30287e-17
Abl2	396.086	-1.23332	0.141219	-8.73338	2.47182e-18	5.22159e-17
Zfp780b	82.9555	-1.4495	0.166036	-8.73004	2.54589e-18	5.36991e-17
Scarf2	375.65	1.50793	0.172812	8.72585	2.64192e-18	5.56402e-17
Cdh6	624.169	-1.36847	0.156914	-8.72117	2.75352e-18	5.79029e-17
Uhmk1	1092.02	-1.40167	0.160964	-8.70801	3.09263e-18	6.4838e-17
Klf12	254.576	-1.97216	0.226689	-8.69981	3.32429e-18	6.95901e-17
Zfp518b	754.19	-1.10234	0.126829	-8.69155	3.57525e-18	7.45075e-17
Cpeb3	280.501	-1.22829	0.142016	-8.64893	5.19827e-18	1.05335e-16
Smcr8	441.239	-1.46665	0.169682	-8.64353	5.45033e-18	1.10212e-16
Cenpf	465.687	-1.0802	0.125259	-8.62378	6.478e-18	1.3013e-16
Srebf1	1321.41	1.80575	0.209398	8.62355	6.49091e-18	1.30202e-16
Jmy	355.917	-1.13953	0.132322	-8.61184	7.18975e-18	1.43599e-16
Zfp106	2099.24	-1.07265	0.124606	-8.60834	7.41248e-18	1.47665e-16
Cep85l	174.277	-1.24447	0.145214	-8.56996	1.0352e-17	2.04123e-16
Fras1	556.851	-1.40294	0.163746	-8.56776	1.05515e-17	2.07469e-16
Pfkl	3701.22	1.67877	0.195985	8.56578	1.07346e-17	2.10473e-16
Chd9	1667.21	-1.02072	0.119332	-8.55361	1.19294e-17	2.32915e-16
Apc2	7446.77	-1.00339	0.117798	-8.51789	1.62492e-17	3.14611e-16
Lss	2865.3	-1.27405	0.1497	-8.51071	1.72876e-17	3.33326e-16
Larp1b	228.433	1.04797	0.123588	8.4795	2.26169e-17	4.32485e-16
Dpy19l4	239.735	-1.057	0.124723	-8.47476	2.35565e-17	4.49836e-16
Bend4	93.998	-1.59138	0.187903	-8.46916	2.47159e-17	4.70683e-16
Gfod1	220.568	-1.06481	0.12593	-8.45558	2.77699e-17	5.27402e-16
Strn	1134.04	-1.11061	0.131415	-8.4512	2.88317e-17	5.46821e-16
Mgarp	73.7321	4.53641	0.537829	8.43468	3.32096e-17	6.26438e-16
Tm7sf2	893.971	-1.26696	0.150259	-8.43182	3.40338e-17	6.41115e-16
Tmod2	2181.96	-1.3854	0.164426	-8.42567	3.58701e-17	6.72975e-16
Dnah5	89.6318	-1.8496	0.219907	-8.41082	4.07146e-17	7.61812e-16
Nhsl2	85.9175	-1.33122	0.158323	-8.40823	4.16229e-17	7.77761e-16
Birc6	2753.67	-2.35673	0.281386	-8.37542	5.50288e-17	1.01734e-15
Hdx	30.9148	-2.8604	0.341949	-8.36497	6.01298e-17	1.1087e-15
Tcp11l1	398.095	-1.81537	0.217025	-8.36479	6.02197e-17	1.10889e-15
Zap70	38.9968	2.15826	0.258218	8.35827	6.36467e-17	1.1689e-15
Plvap	70.8496	4.9575	0.594459	8.33952	7.45905e-17	1.35913e-15
Ghrl	162.405	-1.39558	0.167673	-8.32317	8.56395e-17	1.55031e-15
Usp31	763.081	-1.10839	0.133634	-8.29425	1.09269e-16	1.9577e-15
Macf1	13860.1	-1.04697	0.126302	-8.28937	1.13853e-16	2.03469e-15
Celf2	2965.96	-1.02573	0.12379	-8.28603	1.17088e-16	2.08972e-15
Rara	879.653	1.03187	0.124764	8.27062	1.33264e-16	2.36628e-15
Ston2	182.706	-1.79376	0.216998	-8.26627	1.38218e-16	2.45112e-15
Pdlim4	713.346	1.18403	0.143933	8.22626	1.93151e-16	3.36718e-15
Rasgrf2	376.008	-1.09008	0.132513	-8.22619	1.9326e-16	3.36718e-15
Dmxl1	1034.33	-1.04672	0.127351	-8.21916	2.04925e-16	3.55706e-15
Phldb2	135.628	-1.08698	0.13226	-8.21852	2.06037e-16	3.56853e-15
Phc3	497.71	-1.89955	0.231651	-8.20003	2.40331e-16	4.13553e-15
Kcnq3	521.979	-1.30995	0.159773	-8.19879	2.42813e-16	4.17308e-15
Pde4d	920.669	-1.06437	0.129943	-8.19105	2.58956e-16	4.4341e-15
Zyg11b	1706.29	-1.71768	0.210921	-8.1437	3.83375e-16	6.50056e-15
Lrp2	220.627	-1.40644	0.173096	-8.12522	4.46545e-16	7.52585e-15
Atp23	134.859	1.05182	0.129996	8.09116	5.90992e-16	9.8766e-15
Bnip3	4053.64	1.69666	0.209981	8.08008	6.47229e-16	1.07647e-14
Kcnk9	446.564	-1.51913	0.188445	-8.0614	7.54263e-16	1.24704e-14
Slc7a14	127.234	-1.59204	0.197606	-8.05664	7.84194e-16	1.29499e-14
Pgk1	10247.5	1.65798	0.20604	8.04687	8.49414e-16	1.39937e-14
Zfp536	330.16	-1.00677	0.125406	-8.02804	9.90392e-16	1.61632e-14
Narf	2087.11	1.04981	0.130857	8.02258	1.03543e-15	1.68785e-14
Rnf213	363.044	-1.14082	0.14232	-8.01591	1.09328e-15	1.77799e-14
Sox6	558.984	-1.54176	0.192616	-8.00432	1.20131e-15	1.93783e-14
Apc	19248.7	-1.6222	0.203286	-7.9799	1.46448e-15	2.35416e-14
Gpr158	166.901	-1.2899	0.161922	-7.96618	1.6365e-15	2.61858e-14
Adam12	107.743	-1.06257	0.133475	-7.9608	1.70924e-15	2.72871e-14
Pik3r3	658.102	-1.21173	0.152281	-7.95715	1.7604e-15	2.80075e-14
Neb	81.5157	-1.86658	0.234647	-7.95487	1.79326e-15	2.84652e-14
Psd4	64.9136	3.35501	0.422061	7.94912	1.87835e-15	2.97481e-14
Gpr21	43.7803	-1.5389	0.194103	-7.92827	2.22219e-15	3.47585e-14
Vgf	196.895	1.53675	0.194288	7.90964	2.58129e-15	4.01499e-14
Slc24a2	992.722	-1.26033	0.159671	-7.89325	2.94428e-15	4.55922e-14
Purg	216.857	-1.27712	0.161983	-7.88431	3.16287e-15	4.88683e-14
Slc7a11	2339.91	-1.42663	0.180979	-7.88287	3.19944e-15	4.93785e-14
Gls2	362.272	2.01135	0.25589	7.86022	3.83473e-15	5.88569e-14
Txnip	1714.95	3.93541	0.500685	7.86006	3.83943e-15	5.88642e-14
Sema3d	186.12	-1.09931	0.139971	-7.85389	4.03344e-15	6.17028e-14
Gli3	199.529	-1.17532	0.149667	-7.85294	4.06403e-15	6.21026e-14
Slc4a8	683.956	-1.08532	0.13944	-7.78342	7.05897e-15	1.05778e-13
Pnrc1	544.309	1.27771	0.165331	7.7282	1.09082e-14	1.61374e-13
Amn	42.0917	3.23434	0.418597	7.72661	1.10451e-14	1.6288e-13
LOC102553760	106.18	-1.35211	0.176354	-7.66702	1.76038e-14	2.54742e-13
Dnah7	22.7755	-2.22821	0.290887	-7.66005	1.85865e-14	2.68405e-13
Gjc3	39.627	-2.60518	0.34079	-7.64453	2.09706e-14	3.00203e-13
Rab30	349.983	-1.0282	0.135223	-7.60373	2.8772e-14	4.0581e-13
Pde1c	142.685	-1.40419	0.184857	-7.59608	3.05238e-14	4.30083e-13
Avl9	524.444	-1.18976	0.156661	-7.59449	3.09015e-14	4.34524e-13
Mxi1	1205.32	1.11999	0.147507	7.59279	3.13102e-14	4.39827e-13
Crispld1	42.3185	-1.93785	0.255731	-7.5777	3.51735e-14	4.91124e-13
Lifr	608.928	-1.72726	0.228052	-7.57396	3.62005e-14	5.04957e-13
Lancl3	93.4349	-1.91707	0.253127	-7.57356	3.63136e-14	5.06027e-13
Clic6	57.5032	-1.82418	0.241353	-7.55813	4.08898e-14	5.67524e-13
Akap6	3712.77	-1.21213	0.160516	-7.5515	4.30287e-14	5.96615e-13
F5	32.0268	-3.65991	0.48597	-7.53114	5.03007e-14	6.89887e-13
Samd5	89.6726	-1.20142	0.159992	-7.50924	5.94737e-14	8.117e-13
Pcdh19	737.51	-1.65564	0.220637	-7.5039	6.19474e-14	8.44633e-13
Eea1	547.366	-1.05126	0.141198	-7.44533	9.67017e-14	1.29941e-12
Opalin	28.4883	-2.94892	0.398091	-7.40765	1.28561e-13	1.71428e-12
Thsd7a	598.424	-1.94117	0.262089	-7.40654	1.29642e-13	1.72703e-12
Higd1a	2286.91	1.32504	0.179335	7.38863	1.4835e-13	1.97247e-12
Galk1	325.608	1.30637	0.176887	7.38533	1.52079e-13	2.0182e-12
Kif24	73.945	-1.45266	0.196746	-7.38345	1.54243e-13	2.04496e-12
Aldoa	18405	1.21497	0.164622	7.38034	1.57888e-13	2.08931e-12
Asxl2	257.923	-1.16049	0.157559	-7.36543	1.76574e-13	2.31894e-12
Col8a1	46.7715	-3.97844	0.541843	-7.34241	2.09776e-13	2.73436e-12
Cntnap3	359.158	-1.16683	0.159502	-7.31547	2.56475e-13	3.32129e-12
Nav3	1957.97	-1.06088	0.145056	-7.31361	2.60054e-13	3.36451e-12
Emp1	116.737	1.98061	0.272116	7.27856	3.37405e-13	4.30919e-12
Luzp2	454.725	-1.05015	0.144411	-7.27199	3.54238e-13	4.51589e-12
LOC100362738	214.36	1.26371	0.17382	7.27018	3.58996e-13	4.56818e-12
Acat2	2737.15	-1.15431	0.158782	-7.26976	3.60121e-13	4.57831e-12
Adgrv1	843.077	-1.13574	0.156351	-7.26404	3.75694e-13	4.76758e-12
Fbxl18	91.8589	-1.0974	0.151142	-7.26073	3.84994e-13	4.87671e-12
Nr2c2	1196.11	-1.29124	0.178347	-7.24005	4.4853e-13	5.63536e-12
Rsl1	115.54	-1.16542	0.161121	-7.23316	4.71872e-13	5.91263e-12
Sv2c	175.823	-1.41864	0.196141	-7.23276	4.73265e-13	5.92475e-12
Abca1	2295.2	1.51122	0.208955	7.23226	4.75036e-13	5.94158e-12
C14h4orf50	106.904	-1.55106	0.214753	-7.22254	5.10258e-13	6.35358e-12
Clstn2	1010.7	-1.11172	0.154317	-7.2041	5.84278e-13	7.22356e-12
Sesn3	1643.69	-1.36875	0.190003	-7.20384	5.85418e-13	7.23124e-12
Vegfa	12703.4	2.82564	0.392808	7.19343	6.31822e-13	7.78371e-12
Ak9	50.0571	-1.52344	0.212158	-7.18069	6.93589e-13	8.50701e-12
Amer2	453.891	-1.35427	0.188891	-7.16955	7.52422e-13	9.18008e-12
Zfp300	47.7318	-1.41501	0.197603	-7.1609	8.01462e-13	9.71878e-12
Ipcef1	128.946	-1.25819	0.175901	-7.15285	8.49939e-13	1.02708e-11
Jun	2140.89	1.01962	0.142959	7.13225	9.8742e-13	1.18947e-11
Dnah12	131.98	-1.35079	0.190089	-7.10606	1.194e-12	1.42309e-11
Dbp	640.548	1.2487	0.176343	7.08111	1.43004e-12	1.69139e-11
Pag1	102.214	-1.51565	0.21525	-7.04133	1.90416e-12	2.22942e-11
Trpm3	1122.48	-1.21061	0.172099	-7.03438	2.00154e-12	2.3395e-11
Mogat2	105.792	1.39968	0.199706	7.00871	2.40519e-12	2.78095e-11
Rab26	592.02	1.70371	0.243152	7.00679	2.43852e-12	2.81248e-11
Zc3h12c	139.537	-1.47795	0.211503	-6.98785	2.7913e-12	3.19554e-11
Mobp	244.99	-3.02942	0.433884	-6.9821	2.90796e-12	3.32362e-11
Trpc5	654.005	-1.25891	0.180869	-6.96032	3.39497e-12	3.85178e-11
Sestd1	1035.02	-1.16458	0.167533	-6.95138	3.61733e-12	4.09738e-11
Cyct	25.0519	-2.05293	0.296938	-6.91368	4.72237e-12	5.27609e-11
Pde11a	25.0519	-2.05293	0.296938	-6.91368	4.72237e-12	5.27609e-11
Gpi	9472.69	1.23455	0.178813	6.90413	5.05126e-12	5.62099e-11
Rrad	34.1912	1.73095	0.251	6.89621	5.34075e-12	5.92891e-11
Bbx	102.957	-1.53478	0.224155	-6.84693	7.54494e-12	8.26382e-11
Plcxd2	1472.46	-1.43736	0.21139	-6.79954	1.04954e-11	1.13614e-10
Cdkl5	728.029	-2.57721	0.379167	-6.79703	1.06796e-11	1.15428e-10
Tfap4	192.925	1.04071	0.153185	6.79384	1.09191e-11	1.17924e-10
Fzd3	860.89	-2.85222	0.420242	-6.78708	1.14426e-11	1.23387e-10
Ino80d	134.843	-2.66172	0.392319	-6.78459	1.16419e-11	1.25341e-10
Cercam	108.923	1.2361	0.182525	6.77221	1.26828e-11	1.36233e-10
Pcsk4	147.831	1.39983	0.206791	6.76931	1.29395e-11	1.38668e-10
Ndufa4l2	102.67	2.53558	0.376606	6.73272	1.66522e-11	1.7642e-10
Cdk6	58.5194	-1.28247	0.191433	-6.69928	2.09446e-11	2.18568e-10
Acaca	4458.1	-1.21524	0.18194	-6.67934	2.40029e-11	2.48249e-10
Ksr2	213.803	-1.26272	0.18909	-6.67789	2.42407e-11	2.50337e-10
Xkr6	57.0715	-1.25081	0.187526	-6.67007	2.55678e-11	2.63847e-10
Hmox1	1784.53	2.5011	0.37634	6.64586	3.01444e-11	3.08559e-10
Pkm	12920.6	1.08028	0.163087	6.62395	3.49716e-11	3.55357e-10
Pdpr	479.6	-1.09108	0.164766	-6.62198	3.54419e-11	3.59611e-10
Kcne2	133.833	1.25076	0.189173	6.61169	3.79953e-11	3.84119e-10
Slc4a4	2637.8	-1.02103	0.154805	-6.5956	4.23536e-11	4.254e-10
Cebpb	104.073	1.63812	0.248642	6.58827	4.44995e-11	4.45347e-10
Cyp51	8075.28	-1.04958	0.159429	-6.58337	4.5989e-11	4.59923e-10
Ppp1r3c	894.505	1.42149	0.215933	6.58299	4.61092e-11	4.60794e-10
Mt1	191.432	1.92175	0.292292	6.57475	4.87341e-11	4.85631e-10
Itpr1	1049.67	-1.23454	0.188098	-6.5633	5.26307e-11	5.22591e-10
Ddit4	4493.44	1.97469	0.301199	6.55609	5.5236e-11	5.47678e-10
Zfp704	446.695	-2.36608	0.362559	-6.52606	6.75207e-11	6.63342e-10
Slco5a1	359.347	-1.49489	0.229358	-6.51771	7.13902e-11	7.00863e-10
Zc3h12b	124.355	-1.33091	0.204951	-6.49378	8.37063e-11	8.16019e-10
Cwh43	56.1576	1.36203	0.210109	6.48248	9.02251e-11	8.77111e-10
Nek10	28.7254	-2.54177	0.394597	-6.44143	1.18353e-10	1.13549e-09
Ccdc15	40.1179	-1.79654	0.279021	-6.43874	1.20467e-10	1.15418e-09
Trim72	25.8521	3.67508	0.572703	6.41709	1.38907e-10	1.32629e-09
Cmtm4	344.25	-1.04015	0.162213	-6.41225	1.43385e-10	1.3653e-09
Cfap65	44.5461	-1.75029	0.273173	-6.40724	1.48176e-10	1.40899e-09
Fth1-ps5	148.492	1.09194	0.170542	6.40276	1.52597e-10	1.44806e-09
Arid4b	48.5497	-1.73917	0.271904	-6.39627	1.59222e-10	1.50579e-09
Apln	221.789	1.92123	0.300805	6.38697	1.6921e-10	1.59808e-09
Psd3	1080.98	-2.36118	0.370323	-6.376	1.81777e-10	1.7098e-09
Egr4	60.1929	1.24797	0.19596	6.36848	1.90912e-10	1.78969e-09
Espn	70.2078	6.69704	1.05256	6.3626	1.98371e-10	1.85462e-09
Ppp1r9a	1089.43	-1.94922	0.306441	-6.36082	2.00674e-10	1.87363e-09
Cpeb1	226.003	1.5872	0.249934	6.35049	2.14635e-10	1.99461e-09
Bbox1	14.2947	-2.6974	0.425694	-6.33646	2.35103e-10	2.17466e-09
Btg3	290.094	1.0189	0.161636	6.30364	2.90727e-10	2.66439e-09
Ifi27l2b	82.9801	2.89485	0.460666	6.28405	3.29871e-10	2.99748e-09
Acta2	11.2337	-3.03398	0.484087	-6.26742	3.67067e-10	3.31384e-09
Fstl3	37.6861	2.6639	0.426491	6.24607	4.20899e-10	3.77048e-09
Fgf14	99.9513	-1.18111	0.189289	-6.2397	4.38417e-10	3.91985e-09
Sap30	274.378	1.10806	0.17798	6.22579	4.79147e-10	4.26211e-09
Pcdhb2	58.1223	-1.3575	0.218486	-6.21319	5.19203e-10	4.59201e-09
Hspa1a	28.4838	2.90171	0.467165	6.21131	5.2544e-10	4.64422e-09
Dnai3	51.0387	-1.60344	0.258998	-6.19094	5.98077e-10	5.23637e-09
Deptor	52.2589	-1.18348	0.191399	-6.1833	6.27741e-10	5.47886e-09
Hk2	1186.33	3.61116	0.584353	6.17977	6.41955e-10	5.5924e-09
Fgd6	220.912	-1.0251	0.165886	-6.17957	6.42763e-10	5.59594e-09
Il17rd	99.0803	-1.37239	0.222867	-6.15789	7.37193e-10	6.37817e-09
Ttc39b	109.909	-1.17046	0.190212	-6.15348	7.58025e-10	6.55026e-09
Chic1	44.5511	-1.37768	0.225005	-6.12289	9.18922e-10	7.84323e-09
Tsx	44.5511	-1.37768	0.225005	-6.12289	9.18922e-10	7.84323e-09
Pygl	387.062	2.237	0.365975	6.11246	9.81096e-10	8.34321e-09
Prss35	66.1753	2.29586	0.377719	6.07823	1.21519e-09	1.02463e-08
Adarb2	269.115	-1.12573	0.185249	-6.07688	1.22543e-09	1.03201e-08
Sema3a	278.984	-1.02472	0.168815	-6.07009	1.27836e-09	1.0727e-08
Acvr1c	87.5161	-1.57464	0.259606	-6.06553	1.31522e-09	1.10097e-08
Tmtc2	184.512	-1.12545	0.186322	-6.04038	1.53756e-09	1.27559e-08
Mvk	918.327	-1.0645	0.177832	-5.98598	2.15086e-09	1.7582e-08
Rab27b	53.0024	-1.09063	0.182343	-5.98123	2.21459e-09	1.80459e-08
Tpi1	103.682	1.40918	0.235603	5.98117	2.21539e-09	1.80459e-08
Dnah3	8.11786	-5.63295	0.942081	-5.97926	2.24149e-09	1.82265e-08
Pdpn	895.838	1.02076	0.17104	5.96796	2.40245e-09	1.94332e-08
Spr	116.089	1.65468	0.277276	5.96764	2.40713e-09	1.94598e-08
Pacsin3	649.455	1.06171	0.17803	5.96368	2.4662e-09	1.99004e-08
Ppp1r15a	606.123	1.02844	0.172453	5.9636	2.46736e-09	1.99004e-08
Ndst4	30.7372	-1.67167	0.280451	-5.96064	2.51247e-09	2.02408e-08
Greb1l	33.7327	-1.52652	0.256864	-5.94292	2.79985e-09	2.2465e-08
Ak7	40.4778	-1.65782	0.279567	-5.92996	3.03005e-09	2.41727e-08
Myo5a	6441.27	-1.99047	0.335684	-5.92958	3.03703e-09	2.42145e-08
Mib1	1692.46	-1.7175	0.29009	-5.92058	3.20806e-09	2.55051e-08
P4ha1	1902.54	2.37106	0.400603	5.91872	3.24459e-09	2.57367e-08
Angpt1	148.187	-1.72161	0.290951	-5.9172	3.27467e-09	2.59605e-08
Vwa8	81.6385	-1.2528	0.211909	-5.91194	3.38099e-09	2.67729e-08
Egln3	1146.42	1.21834	0.207357	5.87555	4.21439e-09	3.30713e-08
Lox	170.353	2.15996	0.369034	5.85302	4.82728e-09	3.75422e-08
Ikzf2	40.3708	-2.00702	0.343985	-5.83461	5.39171e-09	4.17917e-08
Cbl	464.883	-2.38978	0.412473	-5.79377	6.88227e-09	5.28743e-08
Plpp2	74.5332	2.12271	0.366424	5.79304	6.91246e-09	5.30769e-08
Ssx1	18.0707	-2.51766	0.435323	-5.78344	7.31884e-09	5.60118e-08
Pdk1	1106.89	1.27437	0.220551	5.77812	7.55411e-09	5.77489e-08
Rnu6-909	52.1753	-1.20049	0.208034	-5.77063	7.89745e-09	6.01754e-08
Prex2	50.9148	-1.28543	0.224222	-5.73282	9.87755e-09	7.46906e-08
Ak4	214.782	1.82792	0.318869	5.73251	9.8955e-09	7.47857e-08
Cds2	726.884	-1.01574	0.177672	-5.71691	1.08481e-08	8.1454e-08
Gpat3	154.628	1.65031	0.289283	5.70484	1.16451e-08	8.71707e-08
Cfap46	24.1235	-1.68959	0.296854	-5.69164	1.25825e-08	9.38197e-08
Tmem212	14.3218	-2.31968	0.408817	-5.67413	1.39398e-08	1.03551e-07
Galnt6	9.78172	-2.60851	0.460325	-5.66666	1.4561e-08	1.07649e-07
Plcd3	281.116	1.39681	0.246697	5.66207	1.49555e-08	1.10273e-07
Nkpd1	37.216	1.62736	0.287781	5.65483	1.55996e-08	1.14779e-07
Spaca5	13.1421	-2.28718	0.404594	-5.65303	1.57648e-08	1.15933e-07
Tbx19	60.4761	2.10305	0.372039	5.65277	1.57881e-08	1.16044e-07
Cfap206	18.2066	-1.80324	0.32	-5.63514	1.74919e-08	1.27891e-07
Aspa	43.5512	-1.58336	0.282259	-5.60959	2.02801e-08	1.47042e-07
Serpinf1	56.7078	2.09612	0.374007	5.60449	2.08865e-08	1.51123e-07
Cntnap5c	27.2625	-1.65585	0.295546	-5.60268	2.11057e-08	1.52472e-07
Rassf7	162.472	2.88882	0.518089	5.57592	2.46231e-08	1.76781e-07
Eif4ebp1	420.459	1.04239	0.187061	5.57247	2.51159e-08	1.80133e-07
Fmod	22.4875	-1.69191	0.30379	-5.56935	2.55685e-08	1.82908e-07
Spag17	19.9711	-2.29183	0.41156	-5.56864	2.5674e-08	1.83474e-07
Mfrp	46.64	-1.6828	0.302551	-5.56204	2.66642e-08	1.9016e-07
Pgam1	8603.53	1.37167	0.247127	5.55045	2.84936e-08	2.02377e-07
Sdc4	747.331	1.17158	0.21183	5.53077	3.18833e-08	2.24619e-07
Pcdhb6	48.2491	-1.35386	0.246957	-5.48217	4.20143e-08	2.91857e-07
Cps1	48.4409	-1.38698	0.254158	-5.45716	4.83809e-08	3.32576e-07
Phospho1	43.7196	1.8314	0.335695	5.45554	4.88239e-08	3.35312e-07
Col1a1	103.02	-1.39874	0.256424	-5.45479	4.90317e-08	3.36407e-07
Tesc	63.4935	1.60639	0.294897	5.44729	5.11444e-08	3.5004e-07
Prrg4	17.3178	-2.06831	0.379741	-5.44664	5.13301e-08	3.50966e-07
Fscn2	50.1621	-1.42024	0.261722	-5.42655	5.74546e-08	3.89399e-07
Zfp395	299.14	1.4896	0.274591	5.42479	5.80236e-08	3.92873e-07
Ccnt1	41.2331	-1.29869	0.239414	-5.42445	5.81332e-08	3.93424e-07
Arrdc4	1013.66	1.63472	0.302173	5.40988	6.30684e-08	4.24348e-07
Exoc3l1	100.43	1.27778	0.236554	5.40163	6.60363e-08	4.42393e-07
Col4a6	58.8357	-1.0061	0.186522	-5.39399	6.89084e-08	4.60083e-07
Slc22a4	27.5021	1.73469	0.32212	5.38524	7.23477e-08	4.80971e-07
Slc1a2	701.658	-2.09369	0.3891	-5.38084	7.41389e-08	4.92173e-07
Kcng4	33.1661	-1.85356	0.34518	-5.36985	7.88035e-08	5.21151e-07
Fam162a	1771.77	1.8632	0.34744	5.36267	8.19995e-08	5.41259e-07
Cd44	502.554	1.15722	0.215989	5.35776	8.4258e-08	5.54852e-07
Mss51	148.548	1.12534	0.210813	5.33808	9.39364e-08	6.13362e-07
Hba-a1	12.0668	3.01366	0.565965	5.32481	1.01057e-07	6.57697e-07
Hba-a2	12.0668	3.01366	0.565965	5.32481	1.01057e-07	6.57697e-07
Hbq1b	12.0668	3.01366	0.565965	5.32481	1.01057e-07	6.57697e-07
Hp	92.6013	2.00289	0.376521	5.31947	1.04067e-07	6.7634e-07
Gpr26	217.416	-1.16318	0.219131	-5.30815	1.10744e-07	7.17723e-07
Eno3	135.076	1.02581	0.193632	5.29773	1.17249e-07	7.57764e-07
Car3	18.9184	-1.66977	0.316649	-5.27324	1.34033e-07	8.59847e-07
Spta1	240.036	-1.28286	0.24348	-5.26887	1.37267e-07	8.78167e-07
RGD1561796	67.0316	1.09752	0.208553	5.26258	1.42048e-07	9.06256e-07
Atp7b	213.169	1.81115	0.34421	5.26175	1.42689e-07	9.09512e-07
Mast4	19.8102	-1.78679	0.339748	-5.25917	1.44708e-07	9.21113e-07
LOC100125366	26.9738	1.4423	0.274823	5.24812	1.53658e-07	9.75406e-07
Dnase1l1	284.901	1.04414	0.198994	5.24708	1.54532e-07	9.80065e-07
Dennd1b	82.7222	-1.46212	0.278703	-5.24617	1.55292e-07	9.84438e-07
Ermn	21.6949	-2.47399	0.472172	-5.23959	1.60935e-07	1.01651e-06
Stac2	1096.22	1.55498	0.298945	5.20156	1.97624e-07	1.23203e-06
Smtnl2	349.988	2.34805	0.45159	5.1995	1.99821e-07	1.24461e-06
Spata18	25.593	-2.00264	0.386815	-5.17725	2.25183e-07	1.39385e-06
Muc2	75.6516	4.44617	0.859279	5.17431	2.28761e-07	1.41474e-06
Cfap97d2	28.673	-1.19882	0.232236	-5.1621	2.442e-07	1.50421e-06
LOC120097655	13.4011	-2.33154	0.451852	-5.15995	2.4701e-07	1.5195e-06
Iqca1	21.2339	-1.46841	0.284792	-5.15607	2.52187e-07	1.54725e-06
Bhlhe40	823.397	1.66431	0.323652	5.14226	2.71453e-07	1.65668e-06
Ppp1r3b	43.6554	2.13235	0.414745	5.14136	2.72762e-07	1.66394e-06
Map3k20	198.483	-1.01304	0.197042	-5.14124	2.72926e-07	1.66422e-06
Ascl2	39.1452	1.94893	0.379134	5.14049	2.74026e-07	1.66873e-06
Ddit3	369.871	1.07592	0.209761	5.12924	2.90907e-07	1.76458e-06
Hmcn1	52.838	-1.32905	0.260419	-5.10352	3.33385e-07	2.00738e-06
Map3k21	26.0375	2.27617	0.447185	5.08999	3.5809e-07	2.14592e-06
RGD1563601	45.0338	1.28627	0.252951	5.08506	3.67502e-07	2.19948e-06
Pdlim1	456.633	1.04307	0.205821	5.06785	4.02329e-07	2.39454e-06
Ptchd4	21.057	-1.44747	0.285901	-5.06284	4.13059e-07	2.45525e-06
Eya4	41.9831	-1.01524	0.200672	-5.05922	4.20966e-07	2.49798e-06
Exoc3l2	37.7945	1.29517	0.256102	5.05725	4.25346e-07	2.52182e-06
Spag6l	28.3047	-1.84268	0.364641	-5.05342	4.33958e-07	2.57179e-06
Dynlrb2	32.737	-1.40447	0.278109	-5.05008	4.41631e-07	2.61262e-06
Slc28a2	250.618	1.56977	0.311433	5.04047	4.64397e-07	2.73471e-06
Egr1	880.311	1.83716	0.364551	5.03951	4.66716e-07	2.74721e-06
Efna1	51.7319	1.52599	0.303582	5.02661	4.99215e-07	2.92244e-06
Zfp804b	15.7151	-1.84378	0.367015	-5.02373	5.06782e-07	2.95927e-06
Plod2	916.008	1.94189	0.387244	5.01464	5.3134e-07	3.09359e-06
Fign	40.0229	-1.08363	0.216379	-5.00801	5.49947e-07	3.19391e-06
Lpcat2	311.052	1.04165	0.209561	4.97063	6.67347e-07	3.82467e-06
Csrnp1	43.7537	1.10838	0.223027	4.96972	6.70513e-07	3.84124e-06
Mboat1	73.7742	1.22665	0.246861	4.969	6.72976e-07	3.85376e-06
Cfap47	10.0498	-2.55728	0.516244	-4.95363	7.2841e-07	4.14054e-06
Ciart	151.479	1.28741	0.260248	4.94685	7.54244e-07	4.28215e-06
Map3k19	15.8182	-1.86429	0.376987	-4.94524	7.60509e-07	4.31596e-06
Tagln2	721.235	1.17908	0.238719	4.93918	7.8452e-07	4.44678e-06
Maff	80.1602	3.17633	0.645117	4.92365	8.49459e-07	4.79146e-06
Ier3	73.7718	3.75502	0.763509	4.91811	8.73831e-07	4.91102e-06
Kdm3a	2066.54	1.4474	0.294869	4.9086	9.17283e-07	5.13244e-06
Mirlet7b	34.3806	1.49952	0.305955	4.90112	9.52911e-07	5.31521e-06
Sdsl	41.7637	1.24113	0.253688	4.89235	9.96396e-07	5.53725e-06
Adamts5	79.769	-1.05344	0.215373	-4.89121	1.0022e-06	5.56283e-06
Apoc1	12.5184	2.4345	0.49793	4.88924	1.01227e-06	5.61206e-06
Slc2a1	2223.46	2.69407	0.552111	4.87958	1.06314e-06	5.87302e-06
Tmem30b	18.8366	1.95948	0.402335	4.87027	1.11448e-06	6.14343e-06
P4ha2	771.696	3.34203	0.686287	4.86973	1.11749e-06	6.15371e-06
Tmco4	133.375	1.17417	0.242004	4.85186	1.22308e-06	6.71127e-06
Adamts14	75.028	2.15595	0.444892	4.84601	1.25971e-06	6.90408e-06
Nek5	12.8617	-1.84147	0.38016	-4.84392	1.27303e-06	6.97433e-06
Acp5	51.7612	2.5233	0.521431	4.83917	1.30381e-06	7.12334e-06
Ccdc153	59.548	-1.07234	0.221801	-4.8347	1.33344e-06	7.26814e-06
Armc3	16.645	-1.61892	0.334899	-4.83407	1.33773e-06	7.28579e-06
Drc7	23.1632	-1.39506	0.28955	-4.81801	1.44995e-06	7.86013e-06
Tp53i13	153.075	1.61627	0.337161	4.79376	1.63683e-06	8.78423e-06
Dcst2	54.7065	1.23675	0.258324	4.78761	1.68782e-06	9.04394e-06
Fzd10	20.1785	-1.83654	0.384283	-4.77914	1.76048e-06	9.41513e-06
Frem1	32.9851	-1.74449	0.36557	-4.77198	1.82421e-06	9.72982e-06
Kcng3	18.7721	-1.55974	0.327392	-4.76414	1.89663e-06	1.00736e-05
Nmnat3	46.8888	1.07577	0.225925	4.76163	1.92036e-06	1.0188e-05
Hapln2	14.2936	-3.06448	0.643709	-4.76066	1.92959e-06	1.02331e-05
Spef2	12.6766	-1.98442	0.417143	-4.75716	1.96332e-06	1.0404e-05
Sytl5	19.3666	-1.75647	0.369662	-4.75155	2.01864e-06	1.06647e-05
Zfp36	128.121	1.95678	0.412451	4.74427	2.09264e-06	1.10263e-05
Fam174b	155.399	-1.06659	0.22528	-4.73449	2.19609e-06	1.15208e-05
Abca9	34.1223	-1.54692	0.326957	-4.73126	2.23136e-06	1.16909e-05
Atf3	82.6718	1.95771	0.413934	4.72953	2.25044e-06	1.17848e-05
Nudt6	95.9605	1.32585	0.281019	4.71801	2.38159e-06	1.24126e-05
Trip10	487.453	2.32861	0.49494	4.70482	2.54086e-06	1.31639e-05
Casr	24.1512	-1.62689	0.346079	-4.70092	2.58997e-06	1.34083e-05
Carns1	26.5836	-1.28672	0.274264	-4.69154	2.71159e-06	1.40015e-05
Col28a1	26.7944	1.60369	0.342795	4.67828	2.89295e-06	1.48827e-05
Ttr	149.671	-3.88567	0.830952	-4.67617	2.92283e-06	1.50199e-05
Lrat	33.2325	-1.27952	0.274217	-4.66608	3.07004e-06	1.57145e-05
Rtbdn	317.172	1.76781	0.379034	4.664	3.10117e-06	1.58543e-05
Irf4	34.5706	2.07602	0.445783	4.65703	3.2081e-06	1.63649e-05
Dach1	38.1071	-1.19054	0.256037	-4.64988	3.32124e-06	1.68864e-05
Crybg3	30.0352	-2.73114	0.588554	-4.64043	3.47691e-06	1.76457e-05
Pabpc5	14.3848	-1.54165	0.332743	-4.63316	3.60134e-06	1.82439e-05
Phex	48.8135	2.40831	0.519943	4.63186	3.62388e-06	1.83448e-05
Pi15	11.3364	-1.77574	0.384163	-4.62237	3.79383e-06	1.91494e-05
Sntb2	21.2341	-1.32438	0.287547	-4.60578	4.10925e-06	2.06218e-05
Evi2a	74.8076	-1.31281	0.285808	-4.59333	4.3622e-06	2.17891e-05
Myo15b	43.9905	1.58937	0.347792	4.5699	4.87961e-06	2.41826e-05
Zgrf1	58.7811	-1.11667	0.244542	-4.56637	4.96234e-06	2.45228e-05
Inhca	35.4675	1.16293	0.255693	4.54815	5.41206e-06	2.65473e-05
Eda2r	30.1389	-1.53058	0.336899	-4.54313	5.54242e-06	2.71485e-05
Lgi4	419.622	1.14301	0.251707	4.54104	5.59761e-06	2.73996e-05
Col6a1	102.023	1.66288	0.366698	4.53473	5.76766e-06	2.82022e-05
Trim47	141.445	1.43843	0.317722	4.52731	5.97392e-06	2.91902e-05
RGD1560402	30.6287	1.65241	0.365822	4.51699	6.27249e-06	3.05526e-05
Gipr	2140.83	2.01125	0.445866	4.51088	6.45592e-06	3.13912e-05
Apod	145.781	-1.39836	0.310127	-4.50898	6.5139e-06	3.16399e-05
Flacc1	18.9835	-1.37867	0.305807	-4.50831	6.53471e-06	3.17299e-05
Asb12	4.62949	4.8931	1.08732	4.50016	6.79031e-06	3.28793e-05
Sh2b3	501.935	1.53198	0.341264	4.48914	7.15097e-06	3.45056e-05
Ttbk2	757.398	-1.91198	0.426134	-4.48681	7.22987e-06	3.48501e-05
Myh1	40.3909	-1.36861	0.305071	-4.4862	7.25044e-06	3.4925e-05
Myh4	40.3909	-1.36861	0.305071	-4.4862	7.25044e-06	3.4925e-05
Vwa2	36.1687	-1.21569	0.271021	-4.4856	7.27078e-06	3.50109e-05
Gadd45g	203.139	1.36166	0.30361	4.4849	7.2947e-06	3.51139e-05
Col25a1	63.2393	-1.0079	0.224766	-4.48421	7.31847e-06	3.51918e-05
Slc4a5	25.243	-1.62668	0.362879	-4.48269	7.37064e-06	3.54182e-05
Cfap73	6.24602	-2.68992	0.600323	-4.48078	7.43707e-06	3.57128e-05
Stbd1	87.4257	1.83103	0.409808	4.46802	7.89459e-06	3.76888e-05
Dnaaf6	7.25136	-2.78308	0.624025	-4.45989	8.20026e-06	3.89743e-05
Adamts4	106.835	-1.15702	0.259687	-4.45544	8.37227e-06	3.9697e-05
Eno2	77.0586	1.3686	0.307188	4.45525	8.37955e-06	3.9718e-05
Ppp1r3g	36.3661	1.14251	0.256598	4.45254	8.48595e-06	4.01813e-05
Krt1	25.4897	1.7199	0.386301	4.45224	8.49787e-06	4.0224e-05
Snai1	33.8524	1.31999	0.296828	4.44698	8.70847e-06	4.11369e-05
Acr	18.206	1.79391	0.404943	4.43004	9.42152e-06	4.43248e-05
Pfkfb3	4297.14	1.31761	0.297531	4.42847	9.49031e-06	4.4591e-05
Myom2	31.5634	1.35122	0.305286	4.42607	9.59665e-06	4.50573e-05
Tmprss5	37.2802	1.66282	0.377497	4.40485	1.05857e-05	4.9302e-05
Bche	126.914	-1.07226	0.243442	-4.40457	1.05996e-05	4.9317e-05
LOC108352348	23.2601	1.70105	0.388186	4.38204	1.17572e-05	5.40886e-05
Susd2	35.3091	1.97312	0.452271	4.3627	1.28465e-05	5.86556e-05
Nxph4	121.308	1.58845	0.364423	4.3588	1.30776e-05	5.95725e-05
Gdf15	39.1443	1.26151	0.289858	4.35216	1.34801e-05	6.13056e-05
Cfap144	29.2155	-1.37589	0.316623	-4.34553	1.3894e-05	6.30437e-05
Tjp3	86.887	2.04275	0.470651	4.34028	1.42303e-05	6.44228e-05
Loxl2	127.227	2.27118	0.523557	4.33799	1.43794e-05	6.5013e-05
Prss22	6.58054	4.25223	0.980275	4.3378	1.43918e-05	6.5048e-05
Stc2	318.871	2.3578	0.5446	4.32942	1.49505e-05	6.74637e-05
Iqcg	18.7246	-1.32227	0.305623	-4.32647	1.51518e-05	6.83057e-05
Spon2	51.2734	2.02409	0.468222	4.32292	1.53979e-05	6.93253e-05
Tspan1	46.6518	1.01081	0.234297	4.31424	1.6015e-05	7.19411e-05
Sdcbp2	18.9903	2.42043	0.561197	4.31298	1.61066e-05	7.22826e-05
Trib3	110.913	1.63058	0.37829	4.31041	1.62951e-05	7.29872e-05
Hykk	20.315	-1.28603	0.298493	-4.30842	1.64427e-05	7.36008e-05
Scd4	16.8058	4.38681	1.01908	4.30469	1.67219e-05	7.47066e-05
Gpr139	31.8771	-1.04917	0.244354	-4.29363	1.75779e-05	7.81544e-05
Car12	384.085	2.71658	0.63275	4.29329	1.76043e-05	7.82218e-05
Sgcd	32.1049	-1.41413	0.329892	-4.28664	1.81392e-05	8.04191e-05
Aebp1	513.84	1.72876	0.403511	4.2843	1.83313e-05	8.11932e-05
Dnah1	63.3254	-1.32406	0.309143	-4.28301	1.84384e-05	8.16156e-05
Cchcr1	147.271	1.01842	0.238555	4.26911	1.96255e-05	8.64851e-05
Folr1	14.4213	-2.00635	0.470541	-4.26392	2.00874e-05	8.83697e-05
Shc4	121.537	1.30945	0.307232	4.26208	2.02535e-05	8.90272e-05
Slco1c1	77.2454	-1.64608	0.386513	-4.2588	2.05525e-05	9.02276e-05
Klf4	57.9361	1.81146	0.425568	4.25657	2.07583e-05	9.1045e-05
Lamp5	89.0713	-1.00437	0.236226	-4.25175	2.12102e-05	9.27931e-05
LOC120093965	3.80416	-4.50053	1.05907	-4.24951	2.14243e-05	9.36121e-05
Ppm1j	226.701	1.35157	0.318417	4.24466	2.18923e-05	9.55371e-05
LOC687707	9.11438	4.73565	1.11896	4.23219	2.31429e-05	0.000100616
Ldlrad1	54.2419	1.41351	0.334202	4.2295	2.34211e-05	0.000101699
Rnf223	40.9017	1.12523	0.266194	4.22711	2.36717e-05	0.000102691
Mypn	12.0267	2.3826	0.565045	4.21666	2.47944e-05	0.00010726
Ppp1r13l	147.17	2.24806	0.533317	4.21525	2.495e-05	0.000107799
Ccdc170	18.1595	-1.28604	0.305143	-4.21456	2.50265e-05	0.000108096
Prlhr	7.86843	-2.12189	0.504542	-4.20558	2.60414e-05	0.000112242
Grpr	11.4528	-1.98603	0.472341	-4.20465	2.61485e-05	0.000112593
Tgif1	117.556	1.40902	0.335197	4.20355	2.62759e-05	0.000112967
Pla2g4b	561.726	1.00437	0.238953	4.20322	2.63144e-05	0.000113063
Stag3	45.3639	2.58374	0.615978	4.19453	2.73437e-05	0.00011734
Cfap54	25.7892	-1.41776	0.338051	-4.19392	2.7418e-05	0.000117587
Heatr1	29.5132	-1.26632	0.30213	-4.19132	2.77336e-05	0.000118867
Rbp4	38.9253	1.52099	0.364421	4.17373	2.99658e-05	0.000127687
RT1-CE15	35.7487	1.84916	0.443115	4.1731	3.00482e-05	0.000127892
Igfbp1	8.43775	2.18922	0.526086	4.16134	3.16392e-05	0.000134293
Myoc	12.389	3.93085	0.94706	4.15058	3.31634e-05	0.000140325
Tmem176b	146.973	1.62566	0.392566	4.14111	3.45628e-05	0.000145868
Nkain3	21.6402	-1.22513	0.295944	-4.13974	3.47704e-05	0.000146545
Def6	20.7213	1.38216	0.334037	4.13774	3.50748e-05	0.000147783
Odad2	7.87068	-2.21693	0.537411	-4.1252	3.70417e-05	0.000155412
Plaur	24.5273	1.37525	0.333702	4.12119	3.76919e-05	0.000157997
Tacr1	23.848	-1.15925	0.282588	-4.10227	4.09123e-05	0.000170317
Dcdc1	6.36134	-2.42377	0.592025	-4.09403	4.23942e-05	0.000175593
Ccdc188	36.2696	-1.00423	0.246247	-4.07812	4.54011e-05	0.000186935
Epo	5.05292	4.41954	1.08389	4.07748	4.55274e-05	0.0001874
Gjc2	38.2806	-1.10947	0.2725	-4.07144	4.67237e-05	0.000191814
Neurod4	29.0904	1.38744	0.341543	4.06228	4.85949e-05	0.000198792
Lif	37.1769	2.72327	0.670462	4.06178	4.87007e-05	0.000199167
Ybx2	290.576	1.21899	0.301241	4.04656	5.1976e-05	0.000211505
RT1-CE1	194.099	2.0933	0.517923	4.04173	5.30592e-05	0.000215661
LOC680875	27.4858	1.01785	0.252017	4.03879	5.37272e-05	0.000218057
Obscn	102.232	1.26824	0.31429	4.03526	5.45424e-05	0.000220915
C3h9orf50	26.2471	1.24294	0.309396	4.01731	5.88652e-05	0.000237113
Ano1	18.5912	2.02214	0.50385	4.01337	5.98578e-05	0.000240554
Bgn	278.957	1.24123	0.310271	4.00047	6.3217e-05	0.000252523
Odf3	24.6373	-1.0297	0.257449	-3.99963	6.34424e-05	0.000253351
Sostdc1	9.73639	-2.17123	0.544626	-3.98664	6.70152e-05	0.000266777
Phka2	38.0457	-1.46834	0.368466	-3.98503	6.74729e-05	0.000268445
LOC102557137	26.7508	-1.25525	0.315124	-3.98336	6.79472e-05	0.000269947
Tg	14.8306	-1.39749	0.351812	-3.97227	7.11917e-05	0.000281711
Fos	318.819	2.34503	0.591976	3.96136	7.4524e-05	0.000293479
Msh5	33.3186	1.61085	0.406916	3.95867	7.53673e-05	0.000296381
Kcnq1	15.544	1.40159	0.354125	3.9579	7.56115e-05	0.000297257
Prtg	8.94031	-1.85789	0.470085	-3.95224	7.74216e-05	0.000303004
Dusp5	34.2686	1.19953	0.303551	3.95164	7.76161e-05	0.00030368
Cd164l2	16.4651	1.34304	0.340896	3.93973	8.15739e-05	0.000318182
Fn3k	28.8969	1.08466	0.275888	3.93151	8.44125e-05	0.000328609
Xrcc3	121.297	1.14682	0.291829	3.92978	8.50225e-05	0.000330614
Ptprh	41.4156	1.57291	0.400574	3.92664	8.61419e-05	0.00033422
Lgals3	460.418	2.01225	0.512799	3.92406	8.70676e-05	0.000337718
Fgf11	1965.12	1.31042	0.335006	3.91163	9.16745e-05	0.00035391
Myh11	141.255	1.05787	0.270641	3.90876	9.2773e-05	0.000357655
Echdc2	82.9836	1.47872	0.378678	3.90495	9.42434e-05	0.00036242
Lrrc74b	14.3794	-1.41731	0.364451	-3.88888	0.000100709	0.000384734
Gzmm	20.3123	1.6859	0.433979	3.88475	0.000102435	0.00039047
Capn6	84.3195	1.11143	0.28616	3.88395	0.000102772	0.000391648
Cbs	170.529	1.21135	0.312165	3.88048	0.00010425	0.000396955
Kcnj13	5.3393	-2.96735	0.765	-3.87888	0.000104937	0.000399243
Smco4	23.2239	1.05931	0.274124	3.86435	0.000111383	0.000421808
Rufy4	13.1929	2.1883	0.566544	3.86255	0.000112208	0.000424701
Npas4	103.267	1.56147	0.406394	3.84226	0.000121909	0.000457809
Myb	31.7852	-1.20923	0.316337	-3.82261	0.000132047	0.000492425
Lrp5	562.334	1.21146	0.317508	3.81552	0.000135895	0.000505693
Fmn1	19.2664	-1.37827	0.36188	-3.80864	0.000139731	0.000518997
Adgb	27.7121	-1.17261	0.309202	-3.79237	0.000149217	0.000551579
Casp4	227.136	1.24177	0.327938	3.78659	0.00015273	0.000563518
Tmem270	24.4656	1.05893	0.279798	3.78463	0.000153939	0.000567292
Rdh12	52.5838	1.12781	0.298216	3.78184	0.000155671	0.000573305
Mesp1	16.8162	1.24416	0.329465	3.77632	0.000159162	0.000584924
Gys1	1769.55	1.50805	0.3998	3.77202	0.000161932	0.000594635
Wsb1	5292.38	1.22602	0.326054	3.76016	0.000169802	0.000620667
Htr1a	34.0697	-1.18227	0.315049	-3.75266	0.000174971	0.000636802
Spata22	9.78476	2.0046	0.534895	3.74765	0.000178499	0.000648288
Tspo	29.6204	1.63484	0.436427	3.74596	0.000179705	0.000651816
Spp1	79.1174	1.72874	0.46344	3.73022	0.000191309	0.000689377
RGD1565989	16.5046	1.9744	0.530131	3.72436	0.000195809	0.000704174
Ptgds	17.1204	-1.81588	0.48849	-3.71733	0.000201336	0.000722184
Dnaaf11	12.6799	-1.47107	0.39624	-3.71259	0.000205153	0.000734362
Foxe1	6.57238	2.4994	0.673737	3.70976	0.00020746	0.000741476
Fam83f	24.965	1.10702	0.300587	3.68286	0.000230631	0.000815083
Mesp2	39.4129	1.19004	0.323402	3.67976	0.000233454	0.000824016
P2ry6	8.29569	2.86674	0.779706	3.67669	0.000236278	0.000832714
Baiap2l2	84.2705	1.02256	0.278171	3.67601	0.000236913	0.000834531
Tpbgl	10.5927	1.81162	0.494422	3.66411	0.000248195	0.000869653
Zfp69	45.6755	1.08175	0.295706	3.6582	0.000253997	0.000887249
Nufip2-ps1	9.48178	-1.5425	0.421977	-3.65541	0.000256771	0.000895806
Scnn1a	13.7101	1.7802	0.48701	3.65536	0.000256818	0.000895806
Baat	20.0155	2.05491	0.562244	3.65484	0.000257343	0.000897412
Adra1a	21.7099	-1.57616	0.431788	-3.65032	0.000261912	0.000911976
Ddx43	17.4669	1.34989	0.369838	3.64995	0.000262289	0.000912832
Ccdc113	18.6269	-1.12452	0.308227	-3.64835	0.000263927	0.000917842
Clhc1	19.9733	1.24945	0.343654	3.63577	0.000277148	0.000959267
Ccdc88b	14.8005	1.26242	0.347477	3.63309	0.000280046	0.000968816
Impa2	47.3147	1.21561	0.334657	3.63241	0.00028079	0.000970669
Crybg2	57.4516	1.33088	0.367086	3.62552	0.000288382	0.000995429
S1pr5	44.8077	1.02599	0.28317	3.62323	0.000290951	0.00100206
Ace2	11.5218	-1.6917	0.467052	-3.62209	0.000292235	0.00100541
Gk5	30.1683	-1.04747	0.289216	-3.62177	0.000292591	0.00100621
Bcl6b	36.5748	1.27291	0.351826	3.61802	0.000296869	0.00101891
LOC120095776	8.73754	-1.50293	0.415742	-3.61506	0.000300279	0.0010296
Spint3	8.8343	-2.23466	0.61932	-3.60826	0.000308262	0.00105412
Hpse	25.3192	1.51447	0.42052	3.60142	0.000316478	0.00108062
Prom2	11.1617	2.64376	0.73749	3.58481	0.000337325	0.00114311
Abcc3	24.2004	1.69654	0.473508	3.58292	0.000339776	0.00115114
Cmtm8	19.428	1.373	0.383475	3.58041	0.000343056	0.00116169
G0s2	37.1499	1.75906	0.491511	3.57888	0.000345065	0.00116792
Rad21l1	28.059	1.61637	0.451794	3.57766	0.00034668	0.00117224
G6pc1	87.1839	1.20659	0.338212	3.56756	0.000360319	0.00121333
Psme3	87.1839	1.20659	0.338212	3.56756	0.000360319	0.00121333
Eng	15.5944	1.81023	0.507435	3.56741	0.000360532	0.00121348
Lef1	20.9578	1.5939	0.446908	3.5665	0.000361784	0.00121711
Slc18a1	34.9502	1.06717	0.299442	3.56386	0.000365447	0.00122706
Spats1	24.8413	-1.02799	0.289182	-3.55482	0.000378238	0.00126428
Oprk1	20.2412	-1.48482	0.418241	-3.55016	0.000385001	0.00128435
Chct1	11.1901	1.45708	0.411296	3.54265	0.000396135	0.00131834
Guca2a	9.15469	2.02756	0.574306	3.53045	0.00041486	0.00137506
Ggt1	12.8015	1.39844	0.396639	3.52572	0.000422331	0.0013965
Nrtn	12.081	1.8174	0.516075	3.52158	0.000428984	0.00141715
Ch25h	7.51969	1.87682	0.533429	3.5184	0.000434156	0.00143288
LOC120097664	9.45537	-1.93321	0.550621	-3.51097	0.000446477	0.00147076
Slc10a1	41.3828	1.24867	0.355679	3.51068	0.000446969	0.00147203
C1qtnf3	5.76483	-1.992	0.568171	-3.50599	0.000454915	0.00149678
Fhad1	29.8963	-1.15225	0.328724	-3.50522	0.000456231	0.00150075
Caps2	16.4349	-1.13856	0.325202	-3.50108	0.000463377	0.00151995
Wdr49	5.43487	-2.14428	0.612617	-3.50019	0.000464932	0.00152469
B3gnt3	5.05386	5.62354	1.61136	3.48994	0.000483124	0.00157655
Best1	80.9978	1.50509	0.434814	3.46145	0.000537271	0.00173857
Diaph2	26.8199	-1.06556	0.307848	-3.46132	0.000537541	0.00173904
Unc5b	662.326	1.89324	0.547176	3.46002	0.000540135	0.00174662
Galr1	8.05688	-1.97471	0.57143	-3.45573	0.00054881	0.0017718
Kcna7	19.5845	1.42265	0.411952	3.45344	0.000553478	0.00178397
Tlr6	18.3804	-1.06207	0.307663	-3.45204	0.000556368	0.00179163
C10h17orf97	13.6294	-1.50086	0.435704	-3.44468	0.000571727	0.00183514
Col16a1	1546.48	1.05283	0.305813	3.44272	0.000575885	0.00184721
Tnfrsf4	16.055	1.62194	0.471408	3.44063	0.00058037	0.0018586
Itga2b	35.8214	1.52915	0.445672	3.4311	0.000601132	0.00191627
Tgm1	30.1366	1.14923	0.335035	3.43017	0.000603197	0.00192162
Cbx7	77.9462	1.04722	0.305581	3.427	0.000610294	0.00194148
Susd1	25.1474	1.14267	0.334689	3.41413	0.00063987	0.00202492
LOC120102490	11.0425	-1.38613	0.407017	-3.40559	0.000660216	0.00208127
RT1-CE11	131.359	1.32134	0.388065	3.40494	0.000661794	0.00208577
Gprc5a	10.0258	1.55278	0.456159	3.40404	0.000663973	0.00209121
Mipol1	114.548	1.03234	0.30396	3.39628	0.000683075	0.002147
Car9	21.1606	2.62707	0.773979	3.39424	0.000688202	0.00216166
Pde4c	20.4043	1.39548	0.411235	3.39339	0.000690332	0.00216639
Rassf9	21.3403	-1.41575	0.418089	-3.38623	0.000708588	0.00221719
Susd5	53.2262	1.20235	0.355177	3.38521	0.000711232	0.00222496
Prr15	33.1623	1.38577	0.410988	3.37182	0.000746743	0.00232559
Ankrd34c	11.3803	-1.38399	0.4108	-3.36901	0.000754392	0.00234574
Col3a1	37.3337	-1.34901	0.400562	-3.3678	0.000757707	0.00235395
Ngfr	38.4249	-1.14746	0.340797	-3.367	0.000759896	0.00235917
Tmem72	11.1883	-2.64578	0.785913	-3.3665	0.000761279	0.00236294
Cox6a2	18.7973	-1.23537	0.367406	-3.36242	0.000772614	0.00239332
Daw1	17.357	-1.06119	0.316301	-3.355	0.000793646	0.00245192
Hspb1	138.836	1.80576	0.538946	3.35054	0.000806535	0.00248843
C2h3orf33	79.1665	1.09215	0.326144	3.34869	0.000811945	0.0025029
Snord17	5.49207	-2.30287	0.688837	-3.34312	0.000828409	0.00254688
Lcp2	47.038	1.11314	0.33342	3.33855	0.000842155	0.00258416
Gpr157	37.8054	1.36321	0.408859	3.33419	0.000855468	0.00261966
Tbc1d8b	146.327	1.07096	0.321757	3.32847	0.000873237	0.00266645
Spata31d1	22.2079	2.16505	0.651084	3.3253	0.000883245	0.00269385
Asgr1	14.7538	1.60957	0.485221	3.31718	0.000909299	0.00275961
Mir675	50.8427	3.86746	1.16798	3.31124	0.000928842	0.00280974
Crlf1	576.749	1.20364	0.364205	3.30486	0.000950251	0.00287013
Tgm2	42.4342	1.81574	0.549628	3.30357	0.000954614	0.00287956
Cep295nl	7.26486	-1.79223	0.543272	-3.29896	0.000970447	0.00292036
Timp2	7.26486	-1.79223	0.543272	-3.29896	0.000970447	0.00292036
Myl3	8.79562	1.64905	0.499912	3.29868	0.000971418	0.00292265
Gpr20	15.1636	-1.62621	0.494444	-3.28897	0.00100555	0.00301362
Gpr3	21.8015	1.1853	0.361691	3.2771	0.0010488	0.0031311
Atp8b3	54.669	1.18219	0.362234	3.26362	0.00109999	0.00326504
Cysrt1	21.7455	1.00208	0.307148	3.26251	0.00110429	0.00327707
Ager	126.991	1.00605	0.308629	3.25974	0.00111516	0.00330442
Man2b2	12.2729	1.75879	0.539646	3.25915	0.00111747	0.00330923
Mrfap1	12.2729	1.75879	0.539646	3.25915	0.00111747	0.00330923
LOC500959	16.0897	1.47962	0.454293	3.25697	0.00112608	0.00333253
Si	7.09737	1.77802	0.546217	3.25514	0.00113335	0.00335138
LOC120097583	31.4481	1.42292	0.438074	3.24813	0.00116166	0.00342615
Cldn2	5.42494	-2.62042	0.807556	-3.24488	0.00117501	0.00346185
Crb1	11.7576	-1.46566	0.452398	-3.23977	0.00119626	0.00351405
Clcf1	23.3893	2.10069	0.648922	3.2372	0.00120708	0.00354212
Lemd1	19.1081	1.04943	0.324621	3.23278	0.00122591	0.00359282
Mustn1	101.852	1.24077	0.384226	3.22927	0.00124106	0.00362957
Slc2a2	8.31308	2.27696	0.705426	3.22778	0.00124757	0.00364401
Lexm	7.04388	2.45976	0.765091	3.21499	0.00130447	0.00379669
Chi3l1	58.0309	1.50703	0.469118	3.21247	0.00131597	0.00382455
Slc25a36l1	11.5351	-1.30733	0.40757	-3.20761	0.00133843	0.00388334
Abhd18	330.224	1.15538	0.360681	3.20333	0.00135849	0.00393826
Mir298	4.20865	3.10987	0.971084	3.20247	0.00136253	0.00394586
Tinagl1	10.5965	-1.64356	0.513895	-3.19824	0.00138269	0.00399677
Dcp2	19.3989	-2.15648	0.674741	-3.19602	0.00139339	0.00402601
Slc1a5	98.0081	1.09686	0.343833	3.19008	0.00142234	0.00410286
Edar	12.9248	-1.16997	0.367169	-3.18647	0.00144021	0.00414496
Slc30a2	19.2238	1.06248	0.334371	3.17755	0.00148527	0.00425617
Shbg	36.3109	1.07204	0.338644	3.16569	0.00154714	0.00441529
Mr1	19.0624	-1.10897	0.351183	-3.15783	0.00158949	0.00452595
Abhd15	48.4987	1.5495	0.491313	3.15379	0.00161167	0.00458251
Kl	5.17502	-2.52834	0.80219	-3.15179	0.00162271	0.00460829
Tmem176a	47.038	1.75156	0.55601	3.15023	0.00163141	0.00462732
Itga4	15.035	-1.38384	0.43963	-3.14773	0.00164544	0.00466142
Kcnj5	6.09641	2.21044	0.703711	3.14111	0.00168306	0.00475251
Capsl	10.5659	-1.27879	0.407966	-3.13454	0.00172121	0.0048444
Cyp2d2	3.39844	3.81331	1.21771	3.13153	0.00173899	0.00488567
Lrrc71	21.3469	-1.14068	0.364611	-3.12849	0.00175706	0.00493244
Slc25a45	7.40563	1.62239	0.519123	3.12526	0.00177649	0.00497897
Ttc29	9.9512	-1.27668	0.40903	-3.12124	0.00180094	0.00504139
Tmem88b	11.1869	-1.40883	0.451433	-3.1208	0.00180363	0.0050469
Fgf1	13.2929	-1.128	0.362084	-3.11529	0.00183764	0.00513073
Syne3	9.81262	-1.53557	0.494405	-3.1059	0.00189702	0.00527536
Sptbn5	10.9325	1.62541	0.52342	3.10537	0.0019004	0.0052837
Mirlet7c2	37.4439	1.28566	0.41425	3.10357	0.00191198	0.00531271
Pof1b	15.4369	1.03687	0.335289	3.09247	0.00198498	0.00550456
RGD1565143	5.7712	-1.63523	0.52911	-3.09053	0.00199799	0.00553734
Piezo1	120.088	1.80887	0.587057	3.08126	0.00206126	0.00569455
Enpp3	8.76129	-1.43783	0.467132	-3.07799	0.002084	0.00575279
Ccdc187	7.1221	-1.67224	0.543499	-3.0768	0.00209237	0.00577017
Efhb	9.73913	-1.28111	0.416811	-3.0736	0.00211496	0.0058244
Catsperd	51.0951	1.74837	0.568888	3.07331	0.00211698	0.00582767
Tph2	52.4837	-1.11336	0.363407	-3.06368	0.00218633	0.00599957
Rab20	11.9112	1.84006	0.600622	3.06359	0.002187	0.00600023
Slc44a3	9.26496	2.19819	0.717811	3.06234	0.00219611	0.00602286
Scp2d1	9.29693	1.85907	0.608254	3.05639	0.00224016	0.00612797
Trappc3l	16.1768	-1.23567	0.405011	-3.05096	0.00228108	0.00623133
Frmpd2	6.65558	-2.22418	0.730191	-3.04603	0.00231885	0.00632583
Lsp1	24.3707	1.56894	0.515303	3.0447	0.00232914	0.00634891
RGD1562726	31.9318	-1.11204	0.365621	-3.0415	0.00235402	0.00641002
Impg2	20.8579	-1.10857	0.364878	-3.03818	0.00238009	0.00647132
Zfp296	15.8278	1.1303	0.372057	3.03797	0.00238174	0.00647457
Wnt8b	5.25975	-2.22627	0.733693	-3.03434	0.00241066	0.0065456
Snora12	39.3199	1.139	0.378874	3.00628	0.00264467	0.0071088
Adamtsl5	17.951	1.00016	0.333304	3.00076	0.00269309	0.00721804
Isg20	61.1753	1.08073	0.360321	2.99935	0.0027056	0.00724459
Clec2e	4.12153	2.69752	0.899415	2.99919	0.00270697	0.00724688
LOC120094985	5.93272	-1.59308	0.531611	-2.99671	0.00272911	0.00729434
Frmd7	42.3586	1.16031	0.387637	2.99328	0.00275999	0.00736192
Arhgap45	7.30548	2.04438	0.683707	2.99014	0.00278846	0.00742931
Zic4	98.5564	-1.14049	0.381516	-2.98936	0.00279565	0.00744563
Jchain	12.8792	1.35548	0.454976	2.97924	0.00288963	0.00767243
Sox7	7.15814	2.15384	0.725508	2.96874	0.00299024	0.00791823
Ero1a	1033.86	1.28328	0.43267	2.96595	0.00301747	0.00797991
Lama5	1123.48	1.12429	0.379801	2.96022	0.00307422	0.00810996
Lmcd1	18.6831	1.2506	0.423455	2.95333	0.0031437	0.00827527
Fgf3	5.68233	2.46062	0.833411	2.95247	0.00315241	0.00829109
Grhl3	7.83139	1.72521	0.585382	2.94716	0.00320708	0.00842373
Wfikkn2	12.2729	-1.54069	0.524569	-2.93706	0.0033134	0.0086719
Cd27	5.68131	2.26874	0.773156	2.93439	0.00334202	0.00873367
Fes	8.66871	1.59877	0.544966	2.9337	0.00334947	0.00874938
Tex21	10.9305	1.47998	0.504483	2.93366	0.00334992	0.00874938
Glra3	4.23504	-2.16315	0.740637	-2.92066	0.00349286	0.00908523
Fcgr3a	4.3676	2.80499	0.965171	2.90622	0.0036583	0.00946777
Slc5a4	4.58397	-1.96276	0.676056	-2.90324	0.00369319	0.00954921
Trh	16.9532	1.11047	0.38325	2.89752	0.00376129	0.00971267
Hba-a3	9.26093	1.88128	0.650576	2.89171	0.00383149	0.00987378
C3ar1	4.85902	2.17858	0.754194	2.88861	0.00386943	0.00995497
Ssc5d	504.977	1.22653	0.425687	2.88129	0.00396045	0.0101535
Rad51b	11.8459	1.07497	0.373623	2.87715	0.00401288	0.010269
Wnt2b	18.5785	-1.02628	0.35699	-2.87482	0.00404253	0.0103278
Abca12	19.4948	-1.03559	0.360268	-2.87449	0.00404678	0.0103367
Rnase4	7.54461	1.55635	0.541695	2.8731	0.00406462	0.0103671
RGD1564149	10.2849	-1.17015	0.407461	-2.87181	0.00408128	0.0103981
Thrsp	23.3049	2.17475	0.757813	2.86977	0.00410774	0.0104579
Anxa2	300.901	1.60269	0.559502	2.8645	0.00417665	0.0106101
C4bpb	13.1795	1.5173	0.530391	2.86073	0.00422673	0.0107255
Plp1	5126.37	-1.03127	0.361486	-2.85287	0.00433263	0.0109703
Vit	15.3388	1.37575	0.482565	2.85092	0.00435931	0.0110238
Prkcd	240.312	1.16671	0.410055	2.84526	0.00443755	0.0111891
Lgals9	12.1198	-1.16328	0.409185	-2.8429	0.00447045	0.0112644
Igf2	20.8217	2.46262	0.868311	2.83611	0.00456672	0.0114691
Coro6	42.7528	1.46083	0.515488	2.83387	0.00459883	0.0115352
Emp3	8.528	1.96002	0.692051	2.83219	0.00462309	0.0115877
Tex43	8.21058	-1.30417	0.461618	-2.82523	0.00472472	0.0118211
Spdef	12.3718	1.63104	0.577493	2.82434	0.00473776	0.0118474
Fcna	5.10229	2.05164	0.726961	2.82222	0.00476926	0.0119133
Hspg2	140.409	-1.37718	0.488705	-2.81802	0.00483209	0.0120529
Il6r	55.0358	1.32065	0.470672	2.80588	0.00501799	0.0124497
LOC689065	5.01921	3.8453	1.37066	2.80543	0.0050249	0.0124624
Rhoh	5.81775	2.12011	0.755832	2.805	0.00503163	0.0124769
Tnfrsf14	4.01875	3.45595	1.23247	2.80408	0.00504608	0.0125105
Gal	11.2886	1.52432	0.544138	2.80134	0.00508906	0.0125946
Rspo1	13.7168	1.42	0.514513	2.7599	0.00578195	0.0140939
Irx1	16.7589	1.32041	0.478438	2.75984	0.00578302	0.0140941
Gsap	32.0793	1.08537	0.39409	2.75412	0.00588496	0.0143175
Sele	14.8688	1.54519	0.561634	2.75124	0.00593709	0.0144292
Tuba1c	10.4307	-1.20188	0.436972	-2.75048	0.00595071	0.0144597
Ccno	7.38594	-1.46162	0.53156	-2.74969	0.00596523	0.0144874
Bcl2l15	12.0365	1.10324	0.401764	2.74598	0.006033	0.0146214
RT1-M6-1	6.8083	-1.37346	0.500435	-2.74453	0.00605976	0.0146786
RT1-M6-2	6.8083	-1.37346	0.500435	-2.74453	0.00605976	0.0146786
Dnali1	11.7459	-1.1706	0.426554	-2.74431	0.00606379	0.0146833
Kazald1	11.139	1.53089	0.559628	2.73554	0.00622781	0.0150281
Wnt10b	22.7488	1.1814	0.433298	2.72652	0.00640056	0.0154023
Fam228a	8.33581	1.55211	0.573037	2.70857	0.00675729	0.0161629
Cyp4b1	7.2325	1.77509	0.656388	2.70433	0.0068442	0.0163483
LOC120093944	6.67323	1.54919	0.572948	2.70389	0.00685325	0.0163643
Amhr2	10.3223	1.58802	0.588111	2.7002	0.00692986	0.0165104
Dusp9	10.4756	1.25651	0.466335	2.69443	0.00705083	0.0167557
Elf4	29.8473	1.65778	0.615344	2.69408	0.0070584	0.0167708
Fosb	24.7429	1.63599	0.608764	2.6874	0.00720096	0.0170745
Rnf212	9.48721	1.28971	0.479947	2.6872	0.00720537	0.0170821
Wbp2nl	6.89939	1.97374	0.737187	2.67739	0.00741984	0.0175308
Cyp11b2	7.89954	1.42041	0.53065	2.67674	0.00743419	0.0175558
Deup1	14.9211	-1.10322	0.412424	-2.67497	0.0074737	0.0176282
Slc2a3	14.0315	-1.03139	0.385925	-2.67253	0.00752827	0.0177388
Lmntd2	21.6486	1.2249	0.460921	2.65751	0.00787197	0.0184488
Vax2	7.58092	1.87876	0.707176	2.65671	0.00789069	0.0184833
Cdhr3	10.3544	-1.30734	0.492164	-2.6563	0.00790029	0.0184996
Ctla4	4.55729	2.10533	0.794003	2.65154	0.0080125	0.0187277
LOC120095470	5.06344	-1.72825	0.653002	-2.64662	0.00813017	0.0189645
Cldn3	9.99715	1.3843	0.52323	2.64568	0.00815263	0.0190105
Ggt5	8.07179	1.38072	0.522216	2.64397	0.00819408	0.0190944
Atoh8	38.8365	-1.01489	0.384238	-2.64131	0.0082585	0.0192158
RGD1566189	13.5704	1.03415	0.392043	2.63786	0.00834321	0.0193901
Rab25	6.634	2.02678	0.769192	2.63495	0.00841506	0.0195178
Enpp6	156.848	-1.0018	0.380251	-2.63457	0.00842444	0.0195298
Them5	10.0501	1.45589	0.553446	2.63058	0.0085239	0.0197374
Tlk1	18.8684	1.42111	0.541984	2.62205	0.00874016	0.020218
Klhl40	6.22319	1.65331	0.630925	2.62046	0.00878113	0.0202942
Syt10	18.4746	-1.15622	0.442073	-2.61544	0.00891126	0.0205557
Serinc2	262.815	1.27172	0.486757	2.61264	0.00898448	0.0206903
Pgf	37.9272	2.26848	0.868785	2.61109	0.00902532	0.0207638
Sgk2	4.64955	-1.8469	0.711342	-2.59635	0.00942194	0.0215764
Cldn34e	9.29353	1.18167	0.455836	2.59232	0.00953299	0.0217984
Steap1	6.5509	-1.88994	0.730885	-2.58582	0.00971486	0.0221307
Mt4	7.38646	1.30889	0.50729	2.58016	0.00987559	0.0224271
Epgn	10.5319	1.20153	0.466089	2.5779	0.00994026	0.0225574
Clec3b	11.2833	1.36591	0.530426	2.57513	0.0100203	0.0226965
Pmaip1	79.3763	1.0309	0.400525	2.57388	0.0100566	0.0227601
Kctd19	20.691	1.00729	0.392451	2.56665	0.0102685	0.0232059
Atp10b	19.0938	-1.09636	0.42812	-2.56087	0.0104409	0.0235496
Tmem89	5.38467	1.83884	0.71853	2.55916	0.0104924	0.0236504
Nox1	5.33053	-1.69213	0.662893	-2.55265	0.0106908	0.0240407
Plac8l1	9.87439	1.14406	0.448361	2.55164	0.0107216	0.0241006
Kansl2	54.4174	1.43443	0.562531	2.54995	0.0107737	0.0242061
Tgm7	9.5102	1.06687	0.418864	2.54707	0.0108632	0.0243915
Dmkn	21.6024	1.02067	0.400894	2.54599	0.0108968	0.0244511
Ush2a	12.276	-1.15999	0.456187	-2.54278	0.0109974	0.0246478
Nhlh1	9.02847	1.25762	0.496357	2.53369	0.0112867	0.0252041
RGD1562029	12.5345	-1.06785	0.422093	-2.5299	0.0114095	0.0254335
Zfp831	10.8426	-1.11683	0.441755	-2.52816	0.0114661	0.0255433
Dqx1	42.6541	1.02921	0.408217	2.52124	0.0116942	0.025989
Tcam1	28.8956	1.16652	0.46413	2.51335	0.0119589	0.0265053
LOC367858	5.4146	1.53352	0.610241	2.51297	0.0119719	0.0265256
Cped1	9.14774	-1.07461	0.427922	-2.51124	0.0120309	0.026631
Lhx5	6.70914	1.35523	0.540833	2.50582	0.0122169	0.0269998
Cdh5	6.69471	1.5314	0.611478	2.50442	0.0122653	0.0270851
C1qa	61.4046	1.98788	0.795622	2.49852	0.0124712	0.0274796
Edn3	4.84672	2.02302	0.811167	2.49396	0.0126328	0.0277777
Ntrk1	19.0424	1.55651	0.624222	2.49353	0.0126481	0.0278071
Slc23a1	16.6867	1.12912	0.453412	2.49028	0.0127644	0.0280279
Runx1	8.73386	1.13074	0.454465	2.48807	0.0128437	0.0281708
Wdr38	8.9292	-1.62558	0.65393	-2.48586	0.012924	0.0283287
Spin2a	10.6748	-1.14842	0.464774	-2.47092	0.0134765	0.0293687
Slc38a8	6.25938	1.94831	0.790151	2.46574	0.0136731	0.0297317
Pou2af3	5.20584	1.47133	0.59679	2.46541	0.0136856	0.0297544
Itprid1	11.3617	1.60941	0.652835	2.46526	0.0136913	0.0297574
Akap3	10.0587	1.33696	0.544666	2.45465	0.0141024	0.0305412
Serpine1	17.5383	1.61123	0.660761	2.43845	0.0147503	0.0317076
Arhgap27	10.0808	1.05855	0.435298	2.43177	0.0150252	0.0322289
Grifin	5.97838	1.4433	0.597841	2.4142	0.01577	0.0336344
Tcf15	12.2049	1.31427	0.5449	2.41196	0.0158671	0.0338108
Fam181a	16.3722	-1.24719	0.517664	-2.40926	0.0159848	0.034046
Efcc1	5.25821	1.65136	0.687059	2.40352	0.016238	0.0345377
Cdhr4	28.2506	-1.4412	0.600039	-2.40185	0.0163125	0.0346803
Adm2	6.71485	1.79777	0.749272	2.39936	0.0164239	0.0348798
LOC691254	7.00136	-1.10236	0.461892	-2.38662	0.0170041	0.0359366
Clcnkb	10.6375	1.35273	0.567596	2.38327	0.0171596	0.0362101
Dnajb7	5.62055	-1.69756	0.712484	-2.38259	0.0171915	0.0362664
LOC120093958	7.61472	1.3839	0.580902	2.38232	0.0172038	0.0362815
Fga	12.8599	-1.17547	0.498952	-2.35588	0.018479	0.0386082
Tnni3	29.7856	1.12261	0.477895	2.34908	0.0188197	0.0392141
Ccdc81	10.5106	-1.10204	0.472385	-2.33292	0.0196524	0.0407479
Nepn	3.39556	3.22532	1.38376	2.33084	0.0197617	0.040944
Trpv4	10.2491	1.82592	0.783932	2.32918	0.0198495	0.0410954
Arrdc5	6.50138	2.16248	0.929	2.32776	0.0199251	0.0412396
Lmx1a	6.36638	-1.8413	0.792843	-2.3224	0.0202116	0.0417456
Awat2	9.63933	-1.38297	0.597118	-2.31607	0.0205544	0.0423879
LOC120103240	11.9038	1.12332	0.486716	2.30796	0.0210015	0.0431731
Hils1	8.35825	1.04819	0.454357	2.30698	0.0210562	0.043259
Fam83g	4.64357	2.13119	0.92385	2.30686	0.0210625	0.0432596
Pgam1-ps1	5.55053	1.73798	0.756566	2.29719	0.0216077	0.04419
Slco2b1	11.148	1.05778	0.460505	2.297	0.021619	0.0442001
Col6a2	218.606	1.04407	0.455005	2.29463	0.0217541	0.0444567
C1rl	9.41254	1.32091	0.576213	2.29241	0.0218823	0.0446807
Liph	13.0116	1.74408	0.763009	2.28579	0.0222668	0.0453314
Cym	4.6859	2.11573	0.927474	2.28117	0.0225383	0.0458305
LOC120099525	6.513	1.62413	0.713516	2.27624	0.0228319	0.0463475
Epor	12.8381	1.19599	0.526367	2.27215	0.0230775	0.0467697
Mcub	7.9829	1.08418	0.47814	2.2675	0.0233598	0.0472799
RGD1566369	9.50557	1.02656	0.456722	2.24767	0.0245975	0.049533
Tmem106a	23.5618	1.22746	0.547096	2.24359	0.0248591	0.0499803

## Sheet: 1d_2D_E18_DEGs
Supplementary table 1. Summary of gene expresson profiles of 2D neuron, 3D neuMatrix and E18 cortex from RNA-seq
Supplementary table 1d. DEGs between 2D neuron and E18 cortex
	baseMean	log2FoldChange	lfcSE	stat	pvalue	padj
Acsbg1	2216.34	3.80391	0.0813739	46.746	0	0
Apoe	6150.66	3.66934	0.0902067	40.677	0	0
Aqp4	5786.95	7.76989	0.18863	41.1912	0	0
Atp1a3	16791.2	1.98333	0.0458289	43.2767	0	0
Atp1b1	8178.71	3.71371	0.0577214	64.3385	0	0
Atp1b2	4617.47	3.12346	0.0712447	43.8414	0	0
Calb2	1237.69	2.75385	0.0704396	39.0952	0	0
Carmil3	5828.19	-2.28754	0.0552864	-41.3761	0	0
Clstn3	3208.44	1.94036	0.0482073	40.2504	0	0
Cntn1	5773.77	3.766	0.086523	43.526	0	0
Ddn	2421.88	5.084	0.120308	42.2581	0	0
Dpy19l1	4504.14	-3.03978	0.0642575	-47.3063	0	0
Ezh2	2374.87	-2.64968	0.0589856	-44.9208	0	0
Gabbr2	3387	2.93317	0.0545885	53.7324	0	0
Garnl3	1001.87	2.63518	0.0699807	37.6559	0	0
Glrb	1985.29	2.97248	0.0742334	40.0423	0	0
Hmgcs1	31795.8	2.24312	0.0426651	52.5751	0	0
Hnrnph1	18768.1	-1.57373	0.0407449	-38.624	0	0
Igfbpl1	2639.78	-3.89094	0.0940902	-41.3533	0	0
Lmnb1	2957.53	-2.18218	0.0474845	-45.9557	0	0
LOC100125362	2125.12	2.4647	0.0551764	44.6695	0	0
LOC120098166	6304.57	2.02251	0.0438802	46.0917	0	0
LOC120098167	6304.57	2.02251	0.0438802	46.0917	0	0
Mal2	901.291	4.59803	0.109087	42.1501	0	0
Me1	1441.63	3.42058	0.0861939	39.6847	0	0
Mlc1	2504.28	3.49927	0.074419	47.0211	0	0
Mmd2	1577.65	3.64862	0.0804748	45.3387	0	0
Ncald	2793.78	3.0975	0.0791365	39.1413	0	0
Nptxr	6444.74	2.32437	0.0441608	52.6341	0	0
Nwd2	1173.5	4.16453	0.107317	38.806	0	0
Olig1	2268.86	3.96442	0.0956305	41.4556	0	0
Pak6	2219.69	2.88591	0.0632482	45.6284	0	0
Pcdha1	6304.57	2.02251	0.0438802	46.0917	0	0
Pcdha13	6304.57	2.02251	0.0438802	46.0917	0	0
Pcdha2	6304.57	2.02251	0.0438802	46.0917	0	0
Pcdha3	6304.57	2.02251	0.0438802	46.0917	0	0
Pcdha4	6304.57	2.02251	0.0438802	46.0917	0	0
Pcdha5	6304.57	2.02251	0.0438802	46.0917	0	0
Pcdha6	6304.57	2.02251	0.0438802	46.0917	0	0
Pcdha8	6304.57	2.02251	0.0438802	46.0917	0	0
Pcdhac2	6304.57	2.02251	0.0438802	46.0917	0	0
Pgm2l1	4115.01	2.36238	0.0566695	41.6869	0	0
Plppr4	1891.42	3.33033	0.0838823	39.7025	0	0
Prickle2	2303.21	2.52544	0.0573776	44.0144	0	0
Prkcb	2331.14	4.01734	0.083781	47.9505	0	0
S100b	2302.26	5.91088	0.144311	40.9592	0	0
Slc1a3	8627.28	2.45649	0.0440657	55.746	0	0
Slc25a3	3746.3	-2.20167	0.0436306	-50.4615	0	0
Slc7a11	1870.8	6.14632	0.147782	41.5905	0	0
Sparcl1	11998.6	4.41551	0.05556	79.473	0	0
Spon1	1706.79	2.81999	0.0741291	38.0415	0	0
Ssbp3	3266.07	-1.77653	0.0466679	-38.0675	0	0
Sv2b	2129.11	2.73399	0.059901	45.6419	0	0
Tmpo	3746.3	-2.20167	0.0436306	-50.4615	0	0
Tril	3557.56	4.79504	0.11099	43.2026	0	0
Ttyh1	5664.77	1.85163	0.0434384	42.6265	0	0
Tuba4a	1031.06	5.35527	0.141137	37.9439	0	0
Vsnl1	1458.24	3.61542	0.0871836	41.4691	0	0
Zcchc24	1439.98	2.86816	0.0676302	42.4094	0	0
Rab15	1088.32	2.63611	0.07032	37.4874	1.4782e-307	3.44766e-305
Thy1	1375.16	3.65881	0.0979707	37.346	2.94728e-305	6.76136e-303
Rab6b	13963.8	1.92192	0.0519008	37.0306	3.68884e-300	8.32606e-298
Tagln	735.695	4.43654	0.122558	36.1995	6.19391e-287	1.37583e-284
Cx3cl1	1366.96	3.34728	0.0929135	36.0257	3.30975e-284	7.23698e-282
Syt1	8088.57	1.94931	0.0541378	36.0065	6.615e-284	1.42416e-281
Gucy1b1	2554.96	2.13016	0.0596402	35.7168	2.16657e-279	4.59378e-277
S100a16	711.059	4.10631	0.115039	35.695	4.72157e-279	9.86173e-277
Arhgap11a	1172.56	-2.51887	0.0707522	-35.6014	1.33425e-277	2.7458e-275
Cpne4	752.247	3.2961	0.0933358	35.3144	3.52641e-273	7.0498e-271
Ednrb	1932.89	3.72506	0.105619	35.2687	1.77158e-272	3.49176e-270
Camk2a	1646.35	3.57619	0.101672	35.1739	5.01758e-271	9.75223e-269
Olig2	1102.87	2.72888	0.0776268	35.1538	1.01712e-270	1.94981e-268
Ptk2b	1281.3	6.56273	0.186764	35.1391	1.70369e-270	3.22182e-268
Tp53inp2	6802.1	1.68707	0.0481332	35.0501	3.88911e-269	7.25655e-267
Ppp2r2c	1724.35	2.91749	0.0836901	34.8607	2.93482e-266	5.40393e-264
Cdk5r2	1720.07	3.39787	0.0974823	34.8562	3.42676e-266	6.22781e-264
Cxcl14	684.504	4.00343	0.115	34.8124	1.57959e-265	2.83394e-263
Fam81a	932.227	3.28645	0.0946002	34.7404	1.93791e-264	3.4328e-262
Map7d2	713.592	2.88046	0.083021	34.6955	9.20814e-264	1.61073e-261
Gpr37l1	1286.87	7.22962	0.208865	34.6138	1.5674e-262	2.70792e-260
Atp1a2	7851.31	3.93883	0.113823	34.6048	2.13915e-262	3.65064e-260
Frmd4b	1379.67	-2.46334	0.071701	-34.3558	1.15511e-258	1.94754e-256
Snap91	7042.25	1.8607	0.0542848	34.2767	1.74624e-257	2.90916e-255
Hpcal4	1651.1	2.81596	0.0826552	34.0687	2.14203e-254	3.52654e-252
Rph3a	1312.44	2.08324	0.0620326	33.583	2.96648e-247	4.7716e-245
Ddx39b	14397.6	-1.60971	0.0483771	-33.2743	9.10406e-243	1.44775e-240
Cdkl2	1629.52	3.45731	0.103977	33.2508	1.98752e-242	3.12509e-240
Pdha1	2683.81	1.79149	0.0541028	33.1127	1.95419e-240	3.03854e-238
Idi1	3771.78	2.09856	0.063835	32.8747	5.04785e-237	7.76259e-235
Asns	1549.4	2.15472	0.0655896	32.8516	1.07985e-236	1.64254e-234
Eomes	662.373	-7.42804	0.226279	-32.827	2.42867e-236	3.6545e-234
Adcy2	1040.9	2.59969	0.0794868	32.7059	1.28736e-234	1.91653e-232
Rap1gds1	2971.49	1.89612	0.0580388	32.6698	4.19436e-234	6.17851e-232
Bcan	2838.53	3.05962	0.0941188	32.5081	8.19572e-232	1.1947e-229
Top2a	3116.72	-1.88478	0.0582382	-32.3633	9.0147e-230	1.30053e-227
Kank1	783.516	2.64403	0.081743	32.3457	1.59631e-229	2.27947e-227
Fos	508.004	-3.47565	0.108016	-32.1773	3.67258e-227	5.19133e-225
Acsl3	2838.18	1.51443	0.0472175	32.0734	1.03438e-225	1.43318e-223
Cyp51	7398.94	1.58903	0.0495811	32.0491	2.26002e-225	3.10066e-223
Hba-a3	3647.48	-11.2184	0.352759	-31.8018	6.11549e-222	8.30875e-220
Ak5	601.239	3.79743	0.119797	31.6989	1.60999e-220	2.16637e-218
Dock9	3160.55	2.4189	0.0763781	31.67	4.02015e-220	5.3579e-218
Bub1	824.27	-2.13519	0.067661	-31.5572	1.42852e-218	1.86828e-216
Scd	1542.71	3.16191	0.100539	31.4494	4.2754e-217	5.53981e-215
Sox8	681.485	2.77359	0.0882092	31.4433	5.18081e-217	6.6514e-215
Syp	4193.07	1.79861	0.0576833	31.1808	1.94175e-213	2.47026e-211
Gas6	1349.65	3.0698	0.0984654	31.1765	2.22134e-213	2.80049e-211
Slc6a11	1496.67	3.58799	0.11511	31.1701	2.7131e-213	3.38992e-211
Slc15a2	861.411	2.86457	0.0919171	31.1647	3.20785e-213	3.97262e-211
Hcn2	605.983	2.93571	0.0943725	31.1077	1.89791e-212	2.32977e-210
Adamts18	897.435	-4.03633	0.129811	-31.0938	2.91799e-212	3.55081e-210
Nceh1	597.317	2.80215	0.0903953	30.9989	5.58624e-211	6.73913e-209
Ppm1h	1073.1	2.73614	0.0883173	30.9808	9.78954e-211	1.1709e-208
Meis2	6602.48	-1.55226	0.050149	-30.953	2.31466e-210	2.74503e-208
Sphkap	2409.95	3.86417	0.124883	30.9423	3.2255e-210	3.79308e-208
Ndrg4	9639.65	1.697	0.0548661	30.9299	4.73853e-210	5.52591e-208
Atp1a1	3758.8	1.51862	0.049398	30.7426	1.53696e-207	1.77754e-205
Tmem50b	1193.85	2.10348	0.0687529	30.5948	1.43567e-205	1.64678e-203
Snph	1164.38	2.55963	0.0838929	30.5107	1.87941e-204	2.13825e-202
Sik1	911.423	-2.43091	0.0797865	-30.4676	6.99578e-204	7.89508e-202
Tiam2	5563.4	-2.56355	0.0844902	-30.3413	3.27032e-202	3.63213e-200
Slc7a5	3802.64	1.71271	0.0565014	30.3127	7.8024e-202	8.59738e-200
Syn2	868.604	3.08176	0.102558	30.049	2.24926e-198	2.44001e-196
Ccn3	733.728	6.71212	0.223377	30.0483	2.29468e-198	2.47013e-196
Fosb	384.153	-6.313	0.211027	-29.9155	1.23545e-196	1.31976e-194
Sqle	7053.39	1.60562	0.0536947	29.9028	1.80759e-196	1.91631e-194
Bcor	1396.48	-1.92794	0.0645266	-29.8781	3.78551e-196	3.98304e-194
Hba-a1	6511.22	-12.6403	0.426766	-29.6188	8.56247e-193	8.81053e-191
Hba-a2	6511.22	-12.6403	0.426766	-29.6188	8.56247e-193	8.81053e-191
Hbq1b	6511.22	-12.6403	0.426766	-29.6188	8.56247e-193	8.81053e-191
Tacc3	819.274	-2.34493	0.0793966	-29.5344	1.04169e-191	1.06405e-189
Zfp365	685.927	3.6674	0.124286	29.5076	2.2997e-191	2.33203e-189
Dlx1	3381.46	-1.82252	0.0619579	-29.4155	3.47778e-190	3.5013e-188
Nwd1	639.025	6.16015	0.210205	29.3054	8.85114e-189	8.84735e-187
Rgma	2757.39	1.68961	0.0576863	29.2897	1.40321e-188	1.39266e-186
Ncdn	5244.57	1.84266	0.0629609	29.2668	2.7485e-188	2.70863e-186
Golm1	756.657	-2.39794	0.082067	-29.2193	1.1032e-187	1.07959e-185
Pax6	547.184	-2.45813	0.0843819	-29.1311	1.45139e-186	1.40074e-184
Sh3gl2	1175.52	1.99838	0.0686309	29.1179	2.13348e-186	2.04493e-184
Add3	2400.58	2.76399	0.0949268	29.1171	2.18271e-186	2.07788e-184
Gmip	1014.86	-1.76967	0.060783	-29.1145	2.35575e-186	2.22746e-184
Myo5b	622.909	3.44589	0.118467	29.0874	5.18082e-186	4.83336e-184
Pdgfra	2146.71	2.94259	0.101185	29.0813	6.18399e-186	5.73105e-184
Thrb	502.316	2.68014	0.0922125	29.0648	1.0005e-185	9.21122e-184
Gipr	1878.59	-2.12126	0.0729943	-29.0606	1.12977e-185	1.03333e-183
Slc6a7	493.452	3.80347	0.13119	28.9921	8.28189e-185	7.52576e-183
Auts2l1	2073.05	-2.48748	0.0859196	-28.9512	2.708e-184	2.44488e-182
Lxn	860.037	2.4481	0.0847753	28.8775	2.28624e-183	2.05087e-181
Chst1	1072.37	2.04456	0.0711396	28.7401	1.20505e-181	1.07411e-179
Arap2	599.169	4.09941	0.142696	28.7284	1.68743e-181	1.49455e-179
Adap1	2522.28	2.90582	0.101747	28.5591	2.16254e-179	1.9033e-177
Epas1	2130.42	3.26511	0.114678	28.472	2.60129e-178	2.27515e-176
Myo16	2261.53	2.0371	0.0717315	28.3989	2.08647e-177	1.81355e-175
Tpx2	1157.72	-1.98052	0.0701497	-28.2328	2.31433e-175	1.99918e-173
Cd81	4572.23	1.92294	0.0682442	28.1774	1.10757e-174	9.50879e-173
Phf21b	760.808	-3.07398	0.109172	-28.1571	1.96255e-174	1.67463e-172
Pbxip1	646.473	2.42576	0.086308	28.1058	8.31528e-174	7.05237e-172
Anxa6	1312.53	2.00262	0.0713122	28.0825	1.6039e-173	1.35211e-171
Pcsk2	787.552	2.18843	0.0780146	28.0515	3.82536e-173	3.20552e-171
Slc16a14	914.236	2.7885	0.099556	28.0093	1.25018e-172	1.02912e-170
Enpp2	521.661	3.09021	0.11036	28.0012	1.57041e-172	1.28516e-170
Zfp184	492.276	-2.2509	0.0805017	-27.9609	4.85421e-172	3.94941e-170
Slc4a4	1972.15	4.29967	0.153791	27.958	5.27273e-172	4.26512e-170
Kif15	710.169	-2.13104	0.0762456	-27.9498	6.63816e-172	5.33876e-170
Gja1	3101.37	3.57874	0.128274	27.8992	2.72808e-171	2.18153e-169
Prmt8	1007.59	2.65954	0.0954862	27.8526	1.0014e-170	7.96227e-169
Itih3	468.407	4.66375	0.16748	27.8466	1.18563e-170	9.37388e-169
Slc12a5	1616.13	2.66579	0.0959312	27.7886	5.95654e-170	4.68291e-168
Kif26a	1518.35	-2.01281	0.0725491	-27.7441	2.05268e-169	1.59584e-167
Serpine2	2009.56	2.86907	0.10367	27.675	1.39813e-168	1.07502e-166
Insig1	3150.49	2.15644	0.0780938	27.6134	7.67515e-168	5.86919e-166
Rnf122	500.414	-2.95638	0.107078	-27.6097	8.52107e-168	6.48064e-166
Dact1	1019.49	-1.7747	0.064396	-27.5592	3.43348e-167	2.5972e-165
Dusp3	972.945	2.75044	0.0998384	27.5489	4.56169e-167	3.43206e-165
Itpr2	575.958	3.97709	0.144724	27.4805	3.0027e-166	2.2351e-164
Ncapd2	1512.52	-1.88849	0.0688495	-27.4292	1.22936e-165	9.10248e-164
Cbx2	681.596	-2.84786	0.104201	-27.3305	1.83963e-164	1.34785e-162
Rgs4	1183.96	2.58087	0.0944785	27.317	2.66472e-164	1.94219e-162
B2m	1438.5	2.68443	0.0985032	27.2522	1.56387e-163	1.13393e-161
Trim9	1624.14	2.02369	0.0743584	27.2153	4.27973e-163	3.08714e-161
Pgbd5	492.55	2.44345	0.0898589	27.1921	8.0438e-163	5.77256e-161
Plekhg2	963.601	-2.32154	0.0856553	-27.1033	8.99782e-162	6.42426e-160
Frmpd1	365.106	3.32164	0.122708	27.0693	2.26142e-161	1.60641e-159
Gins2	1289.57	-2.28015	0.0842712	-27.0573	3.13073e-161	2.2127e-159
Grin1	2191.29	1.77002	0.065437	27.0492	3.9064e-161	2.74704e-159
Phgdh	1802.14	1.98871	0.0735388	27.043	4.61797e-161	3.21512e-159
Atp6ap2	2933.76	1.72865	0.0639601	27.0271	7.10604e-161	4.92287e-159
Rcn1	1133.38	2.13733	0.0791261	27.0117	1.07771e-160	7.3929e-159
Clu	2360.57	3.03267	0.112378	26.9865	2.13009e-160	1.45407e-158
Rasgrp2	953.095	2.91716	0.108157	26.9716	3.18015e-160	2.16034e-158
Cntn6	498.045	3.6334	0.134746	26.9648	3.82521e-160	2.58599e-158
Nhlh2	334.671	-3.92966	0.145775	-26.957	4.72691e-160	3.18021e-158
Cttnbp2	4976.25	-2.12465	0.0789777	-26.9018	2.0902e-159	1.39953e-157
Hmgb2	2127.16	-2.42033	0.0901136	-26.8587	6.67436e-159	4.42659e-157
Cgref1	374.848	3.03689	0.113214	26.8243	1.68171e-158	1.11009e-156
Ect2	728.046	-2.29195	0.0854657	-26.8172	2.03541e-158	1.33726e-156
Itgb5	410.126	3.11739	0.116377	26.7869	4.58883e-158	3.00075e-156
Abcg1	388.063	-2.51889	0.0940646	-26.7783	5.78364e-158	3.76448e-156
Slc7a3	1257.25	3.10137	0.116186	26.6931	5.6558e-157	3.66423e-155
Gli2	363.505	-3.40596	0.127614	-26.6896	6.20707e-157	4.00284e-155
Ppp1r14c	1220.19	2.22984	0.0836656	26.6519	1.70306e-156	1.09324e-154
Sidt1	518.446	4.96372	0.186422	26.6262	3.37301e-156	2.15534e-154
Cst3	5268.61	2.65666	0.100087	26.5434	3.05885e-155	1.9457e-153
Chst2	962.856	2.73807	0.103158	26.5425	3.13239e-155	1.98347e-153
Ehd3	839.96	2.36877	0.0893467	26.5121	7.02121e-155	4.42589e-153
Syt13	879.005	2.20813	0.0833445	26.494	1.13771e-154	7.13951e-153
Proser3	662.768	-1.77008	0.0669351	-26.4448	4.19249e-154	2.61919e-152
Rgs7	1082.66	1.59524	0.0603283	26.4426	4.4422e-154	2.76285e-152
Lpl	593.621	3.59187	0.135877	26.4348	5.46309e-154	3.38276e-152
Cdc25a	905.495	-1.95217	0.0738617	-26.43	6.18963e-154	3.81576e-152
Aacs	1997.67	2.10373	0.0798943	26.3314	8.38139e-153	5.1218e-151
Gpc2	5446.09	-2.6535	0.100922	-26.2926	2.33039e-152	1.41789e-150
Entpd2	395.144	5.07792	0.193283	26.272	4.00709e-152	2.41703e-150
Npdc1	395.144	5.07792	0.193283	26.272	4.00709e-152	2.41703e-150
Kif23	547.367	-2.17033	0.0826273	-26.2665	4.63182e-152	2.78188e-150
Gfap	8635.33	7.82931	0.29874	26.2078	2.16759e-151	1.29629e-149
Paqr7	354.713	3.04749	0.116365	26.189	3.54701e-151	2.11221e-149
Tra2a	3334.22	-1.5879	0.0606367	-26.1871	3.72498e-151	2.20879e-149
Klf9	531.413	5.09067	0.194502	26.1728	5.41783e-151	3.19903e-149
Gatm	2358.73	2.95785	0.113253	26.1171	2.33251e-150	1.36574e-148
Lamp2	1365.91	1.53452	0.0587865	26.1033	3.34836e-150	1.95237e-148
Chrm3	395.747	3.24407	0.124293	26.1003	3.62188e-150	2.10309e-148
Cdca7	1018.12	-2.39143	0.0916677	-26.0881	4.98167e-150	2.88072e-148
Bcas1	3391.66	4.87944	0.187475	26.0272	2.4368e-149	1.39756e-147
Snca	2378.27	2.79821	0.107891	25.9355	2.64983e-148	1.51354e-146
Nacc2	819.435	2.38656	0.0925544	25.7855	1.2901e-146	7.30916e-145
Ppp1r17	199.601	-4.49141	0.174258	-25.7744	1.71693e-146	9.68818e-145
Padi2	358.179	3.7634	0.146038	25.77	1.92376e-146	1.08117e-144
Atp2b2	3952.3	2.19799	0.0854239	25.7304	5.34551e-146	2.98028e-144
Msi1	3160.55	-1.58019	0.061516	-25.6875	1.61348e-145	8.92454e-144
Gpr88	968.752	2.66129	0.103625	25.6818	1.86488e-145	1.02745e-143
Cdc20	599.75	-2.1016	0.0818564	-25.6743	2.26707e-145	1.24413e-143
Abcb9	353.745	3.83318	0.149438	25.6506	4.16501e-145	2.27676e-143
Kcna2	1070.63	3.41812	0.133363	25.6301	7.04126e-145	3.83406e-143
Mcm7	2055.6	-2.38653	0.093168	-25.6153	1.03045e-144	5.58919e-143
Dlx2	751.403	-2.47539	0.0970947	-25.4946	2.26251e-143	1.22246e-141
Lims2	398.184	5.05223	0.198855	25.4066	2.13344e-142	1.14828e-140
Panx2	538.91	2.5637	0.100928	25.4012	2.44467e-142	1.31076e-140
Nrbp2	2666.17	1.61029	0.0634259	25.3886	3.37319e-142	1.8017e-140
Casp2	1944.36	-1.76659	0.0696985	-25.3461	9.91826e-142	5.27742e-140
Grm7	543.414	3.63028	0.14329	25.3351	1.31065e-141	6.94746e-140
Nrp1	1565.04	-1.9615	0.0775877	-25.2811	5.15363e-141	2.72151e-139
Efnb1	1858.93	-1.88746	0.0750176	-25.1602	1.09307e-139	5.75055e-138
Vxn	812.33	3.18063	0.126597	25.1241	2.7106e-139	1.42068e-137
Acat2	2455.69	1.94551	0.0776723	25.0477	1.85013e-138	9.66071e-137
Pla2g7	675.093	7.53791	0.301106	25.0341	2.60455e-138	1.35495e-136
Ebf1	250.513	-5.49112	0.219534	-25.0126	4.46157e-138	2.31241e-136
Rap1gap	2200.35	1.60648	0.0642818	24.9913	7.61014e-138	3.92976e-136
RGD1304884	1723.01	1.81904	0.0728569	24.9673	1.38516e-137	7.12643e-136
Dnm1	3496.99	1.66146	0.0666706	24.9204	4.47586e-137	2.28596e-135
Foxm1	605.36	-1.88015	0.0754688	-24.9129	5.39227e-137	2.74398e-135
Ndrg2	4045.35	3.30256	0.13287	24.8555	2.25484e-136	1.13098e-134
Mt1m	281.714	3.95032	0.159243	24.8068	7.56718e-136	3.76851e-134
Mt2A	281.714	3.95032	0.159243	24.8068	7.56718e-136	3.76851e-134
Slc17a7	5470.51	2.30021	0.0928339	24.7777	1.55987e-135	7.7407e-134
Lin7b	330.49	3.66329	0.147869	24.7739	1.71505e-135	8.4807e-134
Shb	564.05	-2.15979	0.0871852	-24.7724	1.77672e-135	8.75472e-134
Tm7sf2	779.488	2.48603	0.100501	24.7364	4.34545e-135	2.13369e-133
Arhgef28	476.637	2.36157	0.0955537	24.7146	7.45365e-135	3.64707e-133
Cdon	1588.84	-2.53683	0.102731	-24.6939	1.2443e-134	6.06718e-133
Brinp1	1901.89	1.91445	0.0775666	24.6813	1.69653e-134	8.24347e-133
Megf11	487.91	3.04023	0.12353	24.6113	9.57021e-134	4.6341e-132
Arhgap44	648.932	1.99393	0.0810696	24.5952	1.4204e-133	6.85417e-132
Cntn4	387.338	3.02682	0.123356	24.5372	5.9293e-133	2.8416e-131
Rnd1	593.551	2.1708	0.088572	24.5089	1.18844e-132	5.67611e-131
Dusp4	3006.72	-3.21428	0.131241	-24.4915	1.82077e-132	8.66664e-131
Prc1	1290.1	-1.70214	0.0695144	-24.4862	2.07232e-132	9.83053e-131
Rbm4b	1017.67	-1.69969	0.0694227	-24.4831	2.23347e-132	1.05592e-130
Grem2	471.101	2.75264	0.112468	24.4749	2.7348e-132	1.28858e-130
Numa1	4233.99	-1.52508	0.0623217	-24.471	3.00628e-132	1.41174e-130
Cdh24	944.35	-1.67353	0.0683989	-24.4672	3.29863e-132	1.54385e-130
Bicra	1520.51	-1.86351	0.0763545	-24.4061	1.47392e-131	6.87533e-130
Nr3c1	529.355	2.39813	0.0982734	24.4026	1.60302e-131	7.45271e-130
Crtc2	1008.62	-1.54459	0.0633517	-24.3812	2.70536e-131	1.24947e-129
Nefl	2908.47	4.61404	0.1894	24.3614	4.3931e-131	2.02227e-129
Abcc9	260.628	-3.42459	0.140854	-24.3131	1.42518e-130	6.53899e-129
Habp4	565.753	2.35635	0.0971177	24.2629	4.83665e-130	2.20469e-128
Pmp22	659.745	2.21474	0.0913404	24.2471	7.08801e-130	3.22044e-128
Acsl4	4205.69	2.36448	0.0975352	24.2423	7.96362e-130	3.59493e-128
Dock10	622.823	2.89875	0.119573	24.2425	7.93912e-130	3.59493e-128
Nsf	3555.41	2.10318	0.0869856	24.1785	3.74498e-129	1.67972e-127
Slc6a9	1401.19	1.70178	0.0704802	24.1455	8.3231e-129	3.7212e-127
Tp73	186.179	-3.55127	0.147305	-24.1082	2.05008e-128	9.13655e-127
Slc16a7	432.386	3.22591	0.133866	24.0982	2.61387e-128	1.16122e-126
Fam107b	1131.03	-1.75522	0.0730102	-24.0408	1.04288e-127	4.60381e-126
Mef2c	15194.7	1.69009	0.0703151	24.0359	1.17312e-127	5.13021e-126
Cyp46a1	599.644	3.04804	0.126826	24.0332	1.25045e-127	5.45135e-126
Pacsin1	400.803	2.3648	0.0985602	23.9935	3.25256e-127	1.41355e-125
Wif1	262.935	3.15733	0.1316	23.9919	3.37795e-127	1.4635e-125
Stx1a	2232.34	1.54956	0.0646049	23.9851	3.97459e-127	1.71668e-125
Synpr	1074.17	4.58889	0.192128	23.8846	4.42784e-126	1.88912e-124
Map1a	7622.66	2.20011	0.0921944	23.8638	7.28593e-126	3.08968e-124
Lmbr1l	836.017	-1.90541	0.0798471	-23.8632	7.3839e-126	3.12176e-124
Baalc	896.251	2.63698	0.110519	23.8599	7.98495e-126	3.3657e-124
Ntng2	845.318	-1.78078	0.0747651	-23.8184	2.15434e-125	9.0534e-124
Reep5	6990.32	1.59249	0.0669731	23.7781	5.62606e-125	2.35018e-123
Hepacam	498.725	3.45459	0.145377	23.763	8.05756e-125	3.35588e-123
Rasal1	499.873	2.29958	0.0968025	23.7554	9.66397e-125	4.01299e-123
Kndc1	584.472	2.76562	0.11652	23.7353	1.5603e-124	6.45999e-123
Dgkb	458.172	3.46286	0.145948	23.7266	1.91681e-124	7.91264e-123
Fabp3	482.77	2.63542	0.11108	23.7254	1.97164e-124	8.11504e-123
Cpt1a	905.436	2.31869	0.0978484	23.6967	3.89721e-124	1.59934e-122
Timp3	588.196	2.41336	0.101858	23.6935	4.21092e-124	1.72303e-122
Boc	767.435	-1.91362	0.0809274	-23.6461	1.29476e-123	5.28246e-122
Adora1	969.89	2.88895	0.122296	23.6226	2.25898e-123	9.18957e-122
Abhd3	650.726	3.29277	0.13941	23.6193	2.43937e-123	9.89464e-122
Myrip	397.557	2.62286	0.111074	23.6137	2.7869e-123	1.12717e-121
Rrm2	711.75	-2.00114	0.0847636	-23.6085	3.15189e-123	1.27111e-121
Osbpl1a	1864.7	1.79435	0.0761916	23.5505	1.24104e-122	4.97626e-121
ND5	59213.8	1.66366	0.0706967	23.5323	1.90412e-122	7.59152e-121
Ryr2	1433.58	3.8231	0.162497	23.5273	2.14597e-122	8.53144e-121
Abat	1685.4	2.80388	0.119292	23.5043	3.688e-122	1.46204e-120
Runx1t1	4512.16	-1.59099	0.0677063	-23.4984	4.23058e-122	1.67239e-120
Cemip	350.083	2.76196	0.11786	23.4342	1.9145e-121	7.52573e-120
Tead2	598.4	-3.0041	0.128269	-23.4203	2.65401e-121	1.04034e-119
Kif18b	415.319	-2.20124	0.0940647	-23.4013	4.14128e-121	1.6188e-119
Tcf3	1702.65	-1.71979	0.0735387	-23.3862	5.89977e-121	2.29976e-119
Msh2	1051.59	-1.56429	0.0671852	-23.2833	6.54341e-120	2.52951e-118
Slc6a1	6138.24	1.84309	0.0791821	23.2765	7.66271e-120	2.95405e-118
Nsdhl	1442.27	1.69646	0.073064	23.2188	2.9379e-119	1.12638e-117
Mtmr10	613.277	1.8367	0.0791082	23.2176	3.02224e-119	1.15555e-117
Lhfpl2	543.114	2.74778	0.118556	23.177	7.77034e-119	2.95484e-117
Cavin4	415.132	-2.07066	0.0894293	-23.1541	1.3211e-118	5.01015e-117
Sgsm1	849.003	1.68163	0.0726888	23.1347	2.07291e-118	7.8401e-117
Gse1	1666.36	-2.24286	0.0971274	-23.092	5.5773e-118	2.10374e-116
Pla2g4b	894.274	-2.22772	0.096561	-23.0706	9.14001e-118	3.43832e-116
Cep250	1141.17	-1.69681	0.0736204	-23.0481	1.5357e-117	5.76156e-116
Kcnk9	365.098	5.79157	0.251405	23.0368	1.99634e-117	7.46973e-116
Prrt1	962.58	1.95653	0.08502	23.0125	3.493e-117	1.30349e-115
Tmem131l	5312.05	-1.71826	0.074714	-22.9979	4.89329e-117	1.81636e-115
Shfl	240.483	4.35598	0.189646	22.969	9.50739e-117	3.51975e-115
Slc6a17	4081.97	1.76795	0.0770418	22.9479	1.54575e-116	5.69245e-115
Mid2	353.331	2.40146	0.104833	22.9075	3.91494e-116	1.43418e-114
Ndc80	534.687	-2.1928	0.0959934	-22.8432	1.70678e-115	6.21997e-114
Sirpa	1496.82	1.82332	0.0798342	22.8388	1.88784e-115	6.86194e-114
Gpc4	829.467	-1.81743	0.0796432	-22.8196	2.92754e-115	1.0586e-113
Rap1gap2	1581.72	2.4609	0.10788	22.8113	3.53915e-115	1.27647e-113
Parvb	1246.05	2.15638	0.0945408	22.809	3.73512e-115	1.34368e-113
Dtna	646.499	2.85532	0.125387	22.772	8.69079e-115	3.10252e-113
Arf3	2394.96	1.50152	0.0659734	22.7595	1.15604e-114	4.11644e-113
Sncb	2012.19	2.5974	0.114131	22.7581	1.19284e-114	4.23672e-113
Ptma	26070.7	-1.57401	0.0692078	-22.7432	1.67493e-114	5.9339e-113
Gda	736.987	5.15346	0.226722	22.7303	2.24972e-114	7.95015e-113
Mfap3l	423.964	3.12426	0.137589	22.7072	3.80516e-114	1.34129e-112
Tpd52	731.532	1.97927	0.0871814	22.7029	4.19291e-114	1.47426e-112
Cd9	605.134	1.86324	0.0821	22.6947	5.05035e-114	1.77129e-112
Cfap52	260.619	4.19973	0.185231	22.673	8.28111e-114	2.88992e-112
Ninl	392.281	-2.54414	0.112344	-22.6459	1.53086e-113	5.32906e-112
Foxg1	10259.8	-2.02169	0.0895478	-22.5767	7.34807e-113	2.53899e-111
Slitrk3	394.983	2.46548	0.109207	22.5762	7.42102e-113	2.55788e-111
Cnp	3809.25	3.23076	0.143346	22.5382	1.75422e-112	6.03157e-111
Csrp2	1445.63	-2.82364	0.125297	-22.5356	1.85793e-112	6.37253e-111
Cdh7	445.202	2.41908	0.107403	22.5233	2.45168e-112	8.38845e-111
Optn	610.132	1.83854	0.0817673	22.4851	5.81057e-112	1.96409e-110
Bdh1	1417.57	1.90449	0.0847508	22.4716	7.87096e-112	2.64775e-110
Hdac7	791.99	-1.91962	0.0855498	-22.4386	1.65363e-111	5.54938e-110
Kcnj4	246.361	5.14753	0.229664	22.4133	2.92177e-111	9.78162e-110
Slc14a1	363.805	6.47629	0.289072	22.4037	3.62383e-111	1.21031e-109
Cacng3	388.525	2.30879	0.103412	22.326	2.06609e-110	6.88403e-109
Palmd	451.405	-2.42448	0.10862	-22.3207	2.32512e-110	7.72869e-109
Cdh20	313.147	2.78022	0.124589	22.3151	2.63638e-110	8.74255e-109
Hnrnpa1	29412.2	-1.53412	0.0687942	-22.3002	3.68183e-110	1.21805e-108
Vcam1	590.966	1.68092	0.0753796	22.2994	3.74589e-110	1.23632e-108
Metrn	552.09	2.72595	0.122556	22.2425	1.3332e-109	4.36928e-108
Amph	1062.51	2.01168	0.0904807	22.2332	1.63987e-109	5.36176e-108
Nhlh1	229.845	-6.74101	0.303759	-22.192	4.10721e-109	1.33666e-107
Glcci1	1714.36	-1.50785	0.0679719	-22.1834	4.96851e-109	1.60948e-107
Arhgef26	709.53	2.00305	0.0903189	22.1775	5.6621e-109	1.82992e-107
E2f2	193.341	-3.36705	0.151897	-22.1667	7.2068e-109	2.32378e-107
Snx10	1418.17	1.73328	0.0782384	22.1538	9.57956e-109	3.07469e-107
Asrgl1	1004.59	2.75058	0.124362	22.1175	2.14676e-108	6.87454e-107
Cspg5	1796.55	2.18179	0.0986624	22.1137	2.33375e-108	7.45628e-107
Efcab6	530.217	-2.0743	0.0939643	-22.0754	5.44798e-108	1.73665e-106
Dlgap5	493.323	-2.05803	0.093268	-22.0658	6.74142e-108	2.14408e-106
Isl1	247.455	-3.62913	0.164586	-22.05	9.55627e-108	3.03243e-106
Camk1d	881.958	2.62911	0.119353	22.0281	1.54903e-107	4.90431e-106
Kif22	681.131	-1.68641	0.076559	-22.0276	1.56585e-107	4.94638e-106
Mical2	913.343	2.37925	0.108106	22.0085	2.38842e-107	7.52782e-106
Sp9	367.259	-2.02303	0.0919323	-22.0056	2.54398e-107	8.00009e-106
Slc2a13	664.179	2.3228	0.105773	21.9603	6.91118e-107	2.16365e-105
Tgfbr1	1065.82	-1.83565	0.0837653	-21.9142	1.90395e-106	5.92086e-105
C2h5orf34	317.19	-2.13936	0.0976532	-21.9077	2.19295e-106	6.80447e-105
Gabra5	1177.24	2.55433	0.116605	21.9059	2.28304e-106	7.06832e-105
Cntn2	5327.64	-3.31639	0.151436	-21.8997	2.61504e-106	8.07835e-105
Clec2l	354.897	3.52915	0.161189	21.8945	2.93063e-106	9.03331e-105
Lmo7	969.847	1.94832	0.0889974	21.8919	3.10438e-106	9.54784e-105
Grin3a	302.789	2.62176	0.119819	21.881	3.94309e-106	1.21008e-104
Gria3	1738.82	1.63624	0.0747963	21.8759	4.40856e-106	1.34996e-104
Ache	259.351	3.13797	0.143474	21.8714	4.85938e-106	1.48476e-104
Ldb1	4594.07	-1.80074	0.0823868	-21.8571	6.6542e-106	2.02873e-104
Pde9a	817.646	-2.05076	0.0939183	-21.8355	1.06659e-105	3.24476e-104
Rab3b	527.372	2.03782	0.0933982	21.8187	1.54292e-105	4.68365e-104
Dpp10	560.289	2.52423	0.115747	21.8081	1.94413e-105	5.88878e-104
Cd63	1182.68	2.00284	0.0919174	21.7896	2.91066e-105	8.79737e-104
Kif11	979.395	-1.92436	0.0883517	-21.7807	3.53527e-105	1.06393e-103
Scoc	2880.58	1.50371	0.069063	21.773	4.18248e-105	1.256e-103
Lonrf3	300.265	2.92478	0.134347	21.7705	4.4225e-105	1.32523e-103
Rtn4rl1	526.105	3.61306	0.166039	21.7604	5.5082e-105	1.64705e-103
Mblac2	1207.42	1.62798	0.0748546	21.7486	7.12785e-105	2.1268e-103
Rims4	474.569	2.7294	0.125527	21.7436	7.93793e-105	2.36348e-103
Afap1l2	333.304	2.63502	0.121271	21.7284	1.10661e-104	3.28789e-103
Egr1	654.681	-1.60784	0.07401	-21.7246	1.20163e-104	3.56264e-103
Lynx1	227.855	4.4599	0.205593	21.6929	2.3963e-104	7.05974e-103
Bub1b	579.741	-1.98746	0.091628	-21.6906	2.51837e-104	7.40381e-103
Sparc	3887.44	1.62007	0.0747311	21.6787	3.26058e-104	9.56572e-103
Ppp1r1a	1044.05	1.99152	0.0919281	21.6639	4.49152e-104	1.30947e-102
H2az2	1062.22	-2.27102	0.104864	-21.6569	5.23635e-104	1.52344e-102
Pcdh20	268.271	2.86043	0.132363	21.6104	1.43268e-103	4.15092e-102
Csgalnact1	372.536	2.75164	0.12735	21.607	1.54389e-103	4.46389e-102
Gyg1	530.646	2.13561	0.0990013	21.5716	3.32271e-103	9.58721e-102
Msmo1	3889.84	1.79872	0.0834834	21.5458	5.7963e-103	1.669e-101
Slc36a1	697.213	1.71181	0.0794654	21.5415	6.35856e-103	1.82714e-101
Slc41a2	613.036	2.05212	0.0953081	21.5315	7.90151e-103	2.26122e-101
Dlx5	611.708	-2.19842	0.102103	-21.5313	7.92376e-103	2.26296e-101
Kif2c	395.183	-2.07782	0.0966071	-21.508	1.31148e-102	3.73786e-101
Cchcr1	262.489	-2.44114	0.113964	-21.4203	8.64239e-102	2.44821e-100
S1pr1	1166.53	2.41759	0.112879	21.4175	9.17439e-102	2.58844e-100
Acadl	544.45	1.81015	0.0845956	21.3978	1.40203e-101	3.94769e-100
Ctsl	1666.3	1.76083	0.0823059	21.3937	1.53066e-101	4.30121e-100
Sema4c	2112.58	-1.95667	0.0916606	-21.3469	4.16445e-101	1.16555e-99
Fam184b	356.01	3.17952	0.149325	21.2925	1.33156e-100	3.71934e-99
Adgrf5	142.169	-4.76396	0.223871	-21.2799	1.74425e-100	4.85269e-99
LOC100359583	581.329	-1.59891	0.0752402	-21.2507	3.24456e-100	9.0088e-99
Kif3b	4443.23	1.56546	0.0737136	21.2371	4.33678e-100	1.20176e-98
Matk	795.836	2.30539	0.108561	21.2359	4.45382e-100	1.23175e-98
Oxct1	6176.02	1.60898	0.0758104	21.2237	5.76607e-100	1.59153e-98
Mt3	1172.79	3.1053	0.146424	21.2077	8.11486e-100	2.23103e-98
Npnt	329.881	4.6111	0.217882	21.1633	2.08264e-99	5.7034e-98
Sdc4	235.697	5.21497	0.246586	21.1487	2.83712e-99	7.7393e-98
Slc30a3	315.19	5.67713	0.268676	21.13	4.21206e-99	1.14676e-97
Btg1	2471.36	-1.92031	0.0910387	-21.0933	9.15888e-99	2.4839e-97
Crabp2	193.059	-3.69122	0.175062	-21.0852	1.08639e-98	2.93492e-97
Arl6ip6	505.652	-1.70581	0.0809277	-21.0781	1.26276e-98	3.40484e-97
Tmem38a	644.354	1.82223	0.0865269	21.0597	1.86326e-98	4.9951e-97
Tfap2c	151.102	-5.13032	0.243614	-21.0592	1.88391e-98	5.0408e-97
Erg28	813.548	1.52129	0.0722419	21.0583	1.91904e-98	5.12502e-97
Omg	403.813	2.95467	0.140425	21.0409	2.76846e-98	7.37939e-97
Arhgap19	399.488	-1.80788	0.0860214	-21.0166	4.62563e-98	1.22597e-96
Nuf2	475.79	-1.76659	0.0840973	-21.0065	5.71469e-98	1.51175e-96
Diras1	898.602	1.64036	0.0781837	20.9808	9.82839e-98	2.59507e-96
Ampd3	245.381	3.74932	0.178994	20.9466	2.0163e-97	5.31378e-96
Sinhcaf	192.646	-2.80515	0.133954	-20.9412	2.25785e-97	5.92802e-96
Ppfibp1	1107.19	1.56174	0.0745848	20.9391	2.35961e-97	6.1836e-96
Ing4	1888.12	-1.58523	0.0758401	-20.9023	5.10723e-97	1.33341e-95
Iqgap3	366.928	-2.07131	0.099101	-20.901	5.24293e-97	1.36629e-95
Tspan18	447.399	-2.29719	0.110005	-20.8827	7.69603e-97	1.99811e-95
Tgfb2	1506.3	1.56193	0.0749157	20.8492	1.54978e-96	4.01621e-95
Pex5l	218.7	3.22205	0.154561	20.8464	1.6424e-96	4.24838e-95
Ugt8	698.164	3.92655	0.188377	20.8441	1.72291e-96	4.44841e-95
Timeless	564.675	-2.13551	0.102547	-20.8246	2.59221e-96	6.68054e-95
Hmox1	293.432	2.72886	0.131191	20.8006	4.27111e-96	1.09871e-94
Uhrf1	825.773	-2.04632	0.0984092	-20.794	4.90677e-96	1.25991e-94
Tspan7	4859.64	1.52842	0.0735366	20.7845	5.98056e-96	1.53282e-94
Elf2	1252.55	-1.80463	0.0868876	-20.7697	8.13587e-96	2.08141e-94
Fancd2	478.999	-1.75018	0.0843085	-20.7592	1.0127e-95	2.58609e-94
Ablim2	371.868	2.21361	0.106707	20.7446	1.37022e-95	3.48002e-94
Frmpd4	540.23	3.97271	0.191728	20.7205	2.26098e-95	5.73191e-94
Neurod2	2983.68	-2.21112	0.106905	-20.683	4.92587e-95	1.24652e-93
Slc3a2	3613.63	1.62589	0.0786657	20.6684	6.66932e-95	1.68467e-93
Igf2bp1	234.687	-5.75136	0.278379	-20.6601	7.91282e-95	1.99517e-93
Npy1r	633.116	3.84828	0.186645	20.6181	1.88781e-94	4.75144e-93
Wdhd1	629.961	-2.05962	0.0999271	-20.6112	2.17853e-94	5.47332e-93
Nqo1	459.76	3.6513	0.177191	20.6066	2.39553e-94	6.00771e-93
Rasgrf2	292.234	3.68156	0.178703	20.6015	2.6585e-94	6.65528e-93
Cntn3	412.214	2.87314	0.139475	20.5997	2.76039e-94	6.89803e-93
Gpr61	210.682	4.94802	0.240406	20.5819	3.98729e-94	9.9285e-93
Ccnb1	559.214	-1.67854	0.0815621	-20.5799	4.15456e-94	1.03266e-92
Igsf21	525.157	1.94031	0.0943918	20.5559	6.8148e-94	1.6879e-92
Rai14	1146.86	-2.65455	0.129222	-20.5425	8.98158e-94	2.22064e-92
Extl2	497.582	1.98763	0.0968684	20.5188	1.4624e-93	3.60933e-92
Mcm3	597.553	-2.08644	0.101758	-20.5039	1.98637e-93	4.89389e-92
Dmtn	2001.24	2.37488	0.116067	20.4613	4.7689e-93	1.16876e-91
Pnma2	1042.99	1.71738	0.0839694	20.4525	5.71178e-93	1.39739e-91
Chrna4	676.401	2.47554	0.121194	20.4263	9.75308e-93	2.38193e-91
Nusap1	629.211	-1.98452	0.0973016	-20.3955	1.83163e-92	4.46549e-91
Smc4	1364.06	-1.6373	0.0804102	-20.3619	3.64229e-92	8.86439e-91
Wscd1	1353.7	1.84724	0.0907383	20.3579	3.94987e-92	9.59625e-91
Rims1	1691.43	1.8021	0.0887193	20.3124	9.99875e-92	2.41662e-90
Vstm2a	514.93	2.45511	0.120926	20.3025	1.22161e-91	2.94746e-90
Troap	339.197	-2.23894	0.110481	-20.2654	2.6003e-91	6.2631e-90
Zfp202	666.982	-1.6698	0.0824725	-20.2468	3.79208e-91	9.11793e-90
Vcl	685.785	1.69798	0.0840223	20.2087	8.21102e-91	1.96419e-89
Col16a1	620.635	1.83091	0.0907543	20.1744	1.64448e-90	3.92711e-89
Pdgfa	466.221	2.01439	0.0998683	20.1705	1.77831e-90	4.23946e-89
Ccdc85a	274.407	2.7506	0.136374	20.1695	1.81492e-90	4.31938e-89
Vwf	161.09	-3.49429	0.173751	-20.1109	5.9269e-90	1.4034e-88
Mybph	476.839	2.66341	0.132631	20.0813	1.07577e-89	2.54295e-88
Spock3	809.659	2.7412	0.136559	20.0734	1.26024e-89	2.974e-88
Rcan2	1259.63	1.73679	0.0865841	20.059	1.68523e-89	3.97023e-88
Slc1a4	1632.6	1.59701	0.0797101	20.0352	2.71587e-89	6.37683e-88
Nt5dc3	583.475	2.86009	0.142787	20.0305	2.98926e-89	7.00097e-88
Stard4	683.762	2.35286	0.117553	20.0152	4.05924e-89	9.46749e-88
Slc24a3	609.185	2.5585	0.127845	20.0125	4.2835e-89	9.97394e-88
Kdr	211.495	-3.77803	0.188979	-19.9918	6.48481e-89	1.50495e-87
Atf5	1283.52	2.75999	0.138154	19.9777	8.60962e-89	1.99216e-87
Syngr3	939.621	2.1942	0.109833	19.9777	8.61268e-89	1.99216e-87
Ltbp1	161.817	-2.8081	0.140567	-19.9769	8.74366e-89	2.01912e-87
Larp6	260.767	2.83109	0.141835	19.9605	1.21553e-88	2.80232e-87
Rasd2	217.704	3.08004	0.154319	19.959	1.25281e-88	2.87879e-87
Pou6f1	759.818	-1.5831	0.0793626	-19.9477	1.56803e-88	3.59721e-87
Serpinh1	1789.65	1.65979	0.0832248	19.9434	1.70952e-88	3.91538e-87
Ephx1	257.856	2.64197	0.132656	19.916	2.95942e-88	6.75597e-87
Fbn2	634.862	-2.74589	0.137888	-19.914	3.07898e-88	7.01747e-87
Camk2d	1617.1	1.73642	0.0873062	19.8889	5.08255e-88	1.15089e-86
Ctsh	342.123	2.03194	0.102396	19.8439	1.24378e-87	2.7983e-86
Rapgefl1	713.143	2.00784	0.101222	19.8359	1.45802e-87	3.27504e-86
Igfbp5	3668.83	1.89517	0.0955949	19.825	1.81068e-87	4.05417e-86
Cenpe	764.991	-1.79201	0.0904476	-19.8127	2.31423e-87	5.16513e-86
Mdm1	1216.98	-1.58526	0.0803242	-19.7358	1.06165e-86	2.35822e-85
Chrm1	268.43	2.51474	0.127427	19.7347	1.0858e-86	2.40804e-85
Cd93	151.139	-3.97208	0.201455	-19.717	1.54248e-86	3.41543e-85
Icam5	269.072	4.2432	0.215219	19.7157	1.58144e-86	3.49616e-85
Dbi	4019.14	2.50392	0.127011	19.7142	1.62891e-86	3.59542e-85
Cdkn2aip	727.957	-1.50451	0.0763235	-19.7122	1.69304e-86	3.73109e-85
Tmem100	231.927	4.79474	0.24328	19.7087	1.81443e-86	3.99231e-85
Pcdh1	1467.02	1.83385	0.0930794	19.702	2.07453e-86	4.54318e-85
Hebp1	291.866	3.29144	0.167158	19.6906	2.59695e-86	5.67838e-85
Dctd	245.716	-2.47044	0.1257	-19.6534	5.40843e-86	1.1789e-84
Cspp1	1652.15	-1.52836	0.0780754	-19.5754	2.50498e-85	5.43484e-84
Sun2	1474.4	-2.06838	0.105943	-19.5235	6.93353e-85	1.49966e-83
Adcy1	4437.66	3.49739	0.179331	19.5025	1.04595e-84	2.2588e-83
LOC691995	5446.2	-1.50705	0.0773967	-19.4717	1.9083e-84	4.11475e-83
RGD1307443	380.921	2.50478	0.129024	19.4133	5.95367e-84	1.27199e-82
Sertm1	843.827	1.54126	0.0795176	19.3827	1.0813e-83	2.30666e-82
Thsd4	264.125	-2.46689	0.127282	-19.3812	1.11135e-83	2.36717e-82
Rspo3	297.744	-2.2896	0.118226	-19.3662	1.4874e-83	3.16333e-82
Tom1	468.876	1.84544	0.0954068	19.3428	2.34173e-83	4.95767e-82
ND6	8793.35	1.60074	0.0827977	19.3331	2.82928e-83	5.9718e-82
Zswim4	1458.63	-2.00648	0.103975	-19.2976	5.62112e-83	1.18467e-81
Myoz3	231.605	4.11183	0.213089	19.2963	5.77306e-83	1.21304e-81
Synpo	231.605	4.11183	0.213089	19.2963	5.77306e-83	1.21304e-81
Syne1	1970.93	2.23538	0.115856	19.2946	5.96795e-83	1.25211e-81
Hspb8	197.281	2.88849	0.149949	19.2632	1.09435e-82	2.28914e-81
Adam15	490.26	2.32479	0.121003	19.2128	2.89447e-82	6.03655e-81
Vrk1	520.096	-1.81867	0.0946731	-19.21	3.05046e-82	6.3524e-81
Prkd1	510.485	-1.51834	0.0790859	-19.1987	3.79627e-82	7.89375e-81
Rit2	534.026	1.61404	0.0841243	19.1863	4.81541e-82	9.99806e-81
Caly	853.027	2.46131	0.128454	19.161	7.82968e-82	1.62324e-80
Zdhhc2	994.119	1.94098	0.101372	19.1472	1.0214e-81	2.1113e-80
Cpne8	243.405	2.47712	0.129407	19.1421	1.12718e-81	2.32651e-80
Ptpre	299.403	2.42485	0.126729	19.1341	1.31254e-81	2.70511e-80
Plec	1190.86	1.78642	0.0933723	19.1323	1.36031e-81	2.79944e-80
Cdca8	402.054	-1.99576	0.104423	-19.1123	1.99634e-81	4.10232e-80
Odf2l	424.442	-1.78199	0.0934312	-19.0728	4.25052e-81	8.68348e-80
Eps15	1312.77	1.60558	0.0842106	19.0663	4.81232e-81	9.81684e-80
Smoc1	559.268	2.42635	0.127348	19.053	6.20784e-81	1.26268e-79
Camk4	631.864	3.00994	0.157982	19.0524	6.27891e-81	1.27528e-79
Cntrl	972.682	-1.77679	0.0934111	-19.0212	1.1388e-80	2.29961e-79
Dsn1	463.595	-1.67643	0.0882485	-18.9966	1.81803e-80	3.65539e-79
Synm	438.527	3.38474	0.178306	18.9828	2.36524e-80	4.7488e-79
Cdk4	3329.93	-1.56601	0.0825453	-18.9715	2.93513e-80	5.88455e-79
Sesn2	494.599	1.9578	0.103397	18.9348	5.8919e-80	1.17619e-78
Id3	322.445	2.45147	0.129635	18.9105	9.34529e-80	1.86293e-78
Kntc1	983.876	-1.87125	0.0990143	-18.8988	1.16729e-79	2.32032e-78
Spc25	315.218	-1.908	0.100969	-18.897	1.20777e-79	2.39738e-78
Sstr1	993.164	3.1918	0.169005	18.8858	1.49187e-79	2.95711e-78
LOC690035	1021.05	-1.78829	0.0947043	-18.8829	1.57594e-79	3.11934e-78
Prickle1	706.552	2.56494	0.135848	18.881	1.63492e-79	3.23151e-78
Map3k5	301.563	2.53318	0.134241	18.8705	1.99524e-79	3.93814e-78
Dhrs4	277.039	-2.39862	0.127123	-18.8686	2.0683e-79	4.07085e-78
Rexo5	358.49	-1.65985	0.0879732	-18.8676	2.10454e-79	4.13636e-78
Cast	564.05	2.14302	0.113697	18.8485	3.02116e-79	5.90476e-78
Epha6	163.445	3.09252	0.164124	18.8426	3.37932e-79	6.59557e-78
C1qtnf5	153.839	3.53339	0.187534	18.8413	3.46315e-79	6.74977e-78
Plppr5	1046	2.07992	0.110665	18.7948	8.32474e-79	1.61576e-77
Espl1	344.355	-1.81855	0.0968717	-18.7728	1.26065e-78	2.44004e-77
Cdh9	357.494	2.718	0.144793	18.7716	1.28885e-78	2.49117e-77
Cdca2	290.023	-1.85187	0.0987403	-18.7549	1.76462e-78	3.40608e-77
Lgi3	211.456	3.98091	0.212943	18.6948	5.46219e-78	1.04997e-76
Kifc1	414.477	-1.93924	0.103791	-18.684	6.68312e-78	1.27939e-76
Mfap2	526.043	-1.98028	0.106092	-18.6657	9.40817e-78	1.7937e-76
Sox10	574.158	4.2903	0.229883	18.663	9.90919e-78	1.88666e-76
Akap7	468.658	1.73637	0.0930868	18.6533	1.18772e-77	2.25827e-76
Plk1	425.269	-1.71576	0.0921104	-18.6272	1.93488e-77	3.66893e-76
Tspan12	981.223	1.58668	0.0851818	18.6269	1.94311e-77	3.67956e-76
Cldn5	223.225	-2.15691	0.115837	-18.6202	2.20202e-77	4.16419e-76
Tmem196	323.653	2.50868	0.134755	18.6166	2.35932e-77	4.45564e-76
Adamtsl2	158.345	-2.68788	0.144584	-18.5905	3.83908e-77	7.22097e-76
Mki67	2499.37	-1.91043	0.102809	-18.5823	4.46689e-77	8.39055e-76
Tmem132e	302.968	2.02245	0.108931	18.5664	6.01295e-77	1.12795e-75
Cep55	237.718	-2.0151	0.108589	-18.5571	7.14301e-77	1.33814e-75
Rasgef1a	269.346	2.62512	0.141646	18.533	1.11827e-76	2.08932e-75
Tppp3	153.064	3.47336	0.18789	18.4862	2.66746e-76	4.96389e-75
Tgif2	228.01	-2.13471	0.115649	-18.4585	4.45326e-76	8.27609e-75
Dlgap1	1800.21	1.59272	0.0862884	18.4581	4.48883e-76	8.33113e-75
Myo6	1481.32	2.58983	0.140453	18.4392	6.37181e-76	1.18102e-74
Rab7b	157.022	5.00469	0.272858	18.3418	3.84025e-75	7.07112e-74
Hunk	358.871	-2.34273	0.127761	-18.3369	4.19973e-75	7.72288e-74
Pcsk6	235.235	2.57402	0.140715	18.2924	9.50712e-75	1.7414e-73
Mbd6	1025.17	-1.65218	0.0903373	-18.289	1.01274e-74	1.85259e-73
Pnrc1	782.611	-2.29197	0.125329	-18.2876	1.03854e-74	1.8973e-73
Igf2bp2	472.948	-2.18956	0.119935	-18.2562	1.84699e-74	3.36546e-73
Tmem39b	504.766	-1.59568	0.0874309	-18.2507	2.04272e-74	3.71727e-73
Camkv	5587.77	1.56818	0.0859312	18.2492	2.09949e-74	3.81562e-73
Uap1l1	180.538	3.11482	0.17081	18.2356	2.69477e-74	4.8848e-73
Tmem200c	302.51	3.01131	0.165165	18.2321	2.86838e-74	5.19276e-73
Sfxn5	1613.3	1.92197	0.105513	18.2155	3.88997e-74	7.0331e-73
Ckmt1	353.837	2.03957	0.111971	18.2151	3.9161e-74	7.07122e-73
Mn1	2639.96	-1.90364	0.104968	-18.1354	1.67483e-73	3.00098e-72
Pcdh15	296.923	3.15181	0.174067	18.1069	2.81003e-73	5.01576e-72
Jakmip3	357.865	1.82957	0.101141	18.0894	3.86525e-73	6.88171e-72
Rhoc	670.894	1.63785	0.0905852	18.0808	4.517e-73	8.03189e-72
Cfap90	182.944	2.69723	0.149215	18.0762	4.91107e-73	8.72152e-72
Stac2	341.622	1.77476	0.0983192	18.051	7.7454e-73	1.37375e-71
Zswim5	875.815	-1.69263	0.0938066	-18.0438	8.82074e-73	1.5625e-71
Mogat2	195.775	-2.84668	0.157785	-18.0415	9.2067e-73	1.62881e-71
Nxph4	192.125	-2.75223	0.152776	-18.0148	1.49207e-72	2.62312e-71
Plxdc2	264.943	2.04375	0.113573	17.9951	2.12982e-72	3.73492e-71
Bag3	138.996	4.05809	0.225595	17.9884	2.40165e-72	4.20635e-71
Kcnma1	760.161	2.52876	0.140671	17.9764	2.98436e-72	5.22039e-71
Gng7	1570.6	2.19799	0.122305	17.9714	3.26217e-72	5.69923e-71
Fxyd7	178.413	3.78639	0.210739	17.9673	3.51721e-72	6.12949e-71
Dgat2	480.729	2.41769	0.134933	17.9177	8.58646e-72	1.49266e-70
Ccna2	616.084	-1.86983	0.10437	-17.9154	8.94882e-72	1.55179e-70
Ngef	846.109	2.14243	0.119801	17.8832	1.59296e-71	2.7589e-70
Kcnip4	165.58	3.08123	0.172324	17.8804	1.67515e-71	2.89766e-70
Tmem130	5177.07	1.6967	0.0949059	17.8778	1.75779e-71	3.03311e-70
Caln1	309.865	3.21271	0.179717	17.8765	1.79708e-71	3.09709e-70
Pnp	784.957	1.89607	0.106121	17.867	2.13151e-71	3.66893e-70
Cntrob	291.473	-1.99573	0.111733	-17.8616	2.34858e-71	4.03759e-70
Ebf3	221.719	-3.32135	0.185966	-17.86	2.41544e-71	4.14745e-70
Rab9b	840.287	1.7007	0.0952438	17.8563	2.58204e-71	4.42807e-70
Kcnq5	1255.53	1.62234	0.0910555	17.8171	5.20789e-71	8.89855e-70
Fmnl3	323.595	-2.00179	0.112359	-17.816	5.31459e-71	9.0698e-70
Ankle1	170.756	-2.31562	0.13002	-17.8097	5.93788e-71	1.00966e-69
Rhof	545.821	1.97377	0.110952	17.7894	8.53554e-71	1.44608e-69
Tmem179	534.779	1.52702	0.0858676	17.7834	9.49589e-71	1.60684e-69
Tmem254	604.983	1.62831	0.0915791	17.7803	1.00381e-70	1.69654e-69
Mis18bp1	251.625	-1.98567	0.111915	-17.7427	1.9635e-70	3.29463e-69
Cntn5	495.175	2.87938	0.162345	17.7362	2.20532e-70	3.69596e-69
Gcat	137.285	3.56794	0.20122	17.7316	2.39281e-70	4.00538e-69
Stk36	900.576	-1.79861	0.101452	-17.7287	2.51597e-70	4.20149e-69
Spta1	194.464	3.77414	0.212945	17.7235	2.76086e-70	4.60494e-69
Pbk	351.532	-1.74093	0.0982726	-17.7154	3.19187e-70	5.31118e-69
Cecr2	343.234	-2.81675	0.159131	-17.7008	4.13063e-70	6.86509e-69
Mvd	1359.5	2.00978	0.11361	17.6901	4.99744e-70	8.28604e-69
Pde1a	311.963	2.05892	0.116572	17.6622	8.19112e-70	1.35332e-68
Scube3	221.575	-2.4799	0.140593	-17.6388	1.24012e-69	2.03453e-68
Slc12a7	657.124	-2.70849	0.153803	-17.6101	2.06061e-69	3.36478e-68
Tlcd4	187.026	3.15919	0.179439	17.6059	2.21794e-69	3.60905e-68
Chchd10	164.783	4.82992	0.274415	17.6008	2.42926e-69	3.94833e-68
Mical1	845.37	-1.82272	0.103571	-17.5987	2.52196e-69	4.09424e-68
Hsd17b7	764.782	1.93222	0.109966	17.571	4.10606e-69	6.6582e-68
Cck	718.091	1.62137	0.0924318	17.5413	6.9362e-69	1.12085e-67
Nkx2-2	173.978	5.02643	0.286611	17.5375	7.41603e-69	1.19562e-67
Arhgap17	393.567	-1.54455	0.0882009	-17.5117	1.1665e-68	1.87633e-67
Scn2a	5100.06	1.83644	0.104884	17.5092	1.21792e-68	1.95678e-67
Eng	99.0915	-5.1371	0.293395	-17.5091	1.22027e-68	1.95831e-67
Tmem117	173.088	3.96739	0.226805	17.4925	1.63498e-68	2.61783e-67
Tnfrsf1a	436.021	2.00267	0.11454	17.4845	1.88037e-68	3.00731e-67
Pde3b	649.138	-1.62136	0.0927357	-17.4836	1.90977e-68	3.05084e-67
Napb	718.029	2.25455	0.128993	17.4781	2.10473e-68	3.35462e-67
Npas2	253.54	2.75864	0.157993	17.4605	2.86506e-68	4.5561e-67
F3	344.146	2.34897	0.134844	17.4199	5.83218e-68	9.24298e-67
Pdzd2	978.857	3.16844	0.181967	17.4122	6.67006e-68	1.05589e-66
Shroom2	2298.4	1.82961	0.10543	17.3538	1.84771e-67	2.91181e-66
Mfsd12	267.842	2.11894	0.122111	17.3526	1.88379e-67	2.96533e-66
Mdga1	2242.94	-2.16707	0.124889	-17.352	1.90638e-67	2.99751e-66
Prom1	485.054	-2.05348	0.118356	-17.3501	1.96974e-67	3.0902e-66
Nrg1	351.07	-2.28305	0.131637	-17.3435	2.20954e-67	3.45864e-66
Cdhr2	418.333	-1.77209	0.102209	-17.338	2.43106e-67	3.80114e-66
Rxfp1	180.646	3.00725	0.173771	17.3058	4.25352e-67	6.61374e-66
Melk	246.842	-1.96007	0.113277	-17.3034	4.43502e-67	6.88831e-66
Rapgef4	602.063	1.54407	0.0892631	17.2979	4.87666e-67	7.56586e-66
Pou3f3	4545.97	-1.57539	0.0910971	-17.2935	5.26314e-67	8.15641e-66
Cdh6	536.167	2.99689	0.17344	17.2791	6.76192e-67	1.04559e-65
Nasp	4584.47	-1.5102	0.0875065	-17.2581	9.72049e-67	1.49976e-65
Spag5	605.432	-1.55676	0.0903247	-17.2351	1.4473e-66	2.22811e-65
Stil	272.988	-1.82646	0.105982	-17.2336	1.48492e-66	2.28352e-65
Pot1b	200.435	-2.18939	0.127099	-17.2258	1.69928e-66	2.61029e-65
Psrc1	225.506	-2.08302	0.121064	-17.206	2.39298e-66	3.66783e-65
Igf2bp3	507.048	-2.36642	0.137558	-17.203	2.51929e-66	3.85721e-65
Zbtb17	1307.13	-1.72002	0.10006	-17.19	3.15741e-66	4.82367e-65
Txnrd3	328.345	2.42692	0.141329	17.1721	4.29557e-66	6.54817e-65
Kif4a	527.796	-1.6562	0.0964506	-17.1714	4.34489e-66	6.60896e-65
Trpc5	530.033	3.64637	0.21235	17.1715	4.34093e-66	6.60896e-65
Sox5	1513.98	-2.18669	0.12751	-17.1492	6.37316e-66	9.66262e-65
Knstrn	286.633	-1.87683	0.109519	-17.137	7.85618e-66	1.18972e-64
Pim2	318.164	2.09139	0.12204	17.137	7.86399e-66	1.18972e-64
Snta1	235.945	2.27	0.132514	17.1303	8.81991e-66	1.33289e-64
E2f7	335.497	-2.57386	0.150296	-17.1253	9.61888e-66	1.45207e-64
B3gnt5	541.343	-1.73692	0.101558	-17.1027	1.4172e-65	2.13251e-64
Slc28a2	285.391	-2.14539	0.125486	-17.0966	1.57279e-65	2.36154e-64
Map7	467.437	2.77516	0.162451	17.083	1.98524e-65	2.97446e-64
Cap2	326.657	1.94099	0.113727	17.0671	2.60881e-65	3.90039e-64
Mgll	346.579	2.87044	0.168202	17.0655	2.68043e-65	3.99893e-64
Lama5	441.389	1.72082	0.100853	17.0627	2.81062e-65	4.1887e-64
Tmem255b	124.647	4.49087	0.263296	17.0564	3.1348e-65	4.66684e-64
Myo1h	90.7997	-3.81178	0.223927	-17.0224	5.6026e-65	8.32302e-64
Tmcc3	503.774	1.65173	0.0970764	17.0148	6.38246e-65	9.46146e-64
Fbxo2	227.937	5.78954	0.340391	17.0085	7.10417e-65	1.0498e-63
Ets2	461.662	1.57013	0.0923921	16.9942	9.06007e-65	1.3346e-63
Usp2	154.293	2.62885	0.154733	16.9896	9.80258e-65	1.44245e-63
Gprc5b	1100.87	1.64797	0.097021	16.9857	1.0484e-64	1.54111e-63
Spock2	1687.67	1.58992	0.0936124	16.984	1.07848e-64	1.58366e-63
Tst	481.278	2.30253	0.135741	16.9627	1.55045e-64	2.27194e-63
St18	455.393	-2.91209	0.171898	-16.9408	2.24941e-64	3.28583e-63
Kcnh1	265.133	1.87483	0.110806	16.9198	3.21279e-64	4.67844e-63
Stxbp6	292.182	2.71266	0.160367	16.9153	3.46981e-64	5.04745e-63
Anxa11	180.627	2.52043	0.149066	16.9081	3.92027e-64	5.69681e-63
Cenpj	843.899	-2.35453	0.139605	-16.8657	8.04884e-64	1.16359e-62
Cdk1	505.355	-1.51468	0.0899229	-16.8443	1.15621e-63	1.66633e-62
Usp13	997.81	1.67411	0.0993973	16.8427	1.18764e-63	1.70986e-62
Lipg	175.903	-2.56451	0.15246	-16.8209	1.71636e-63	2.46094e-62
Mms22l	346.149	-2.1686	0.12896	-16.816	1.86194e-63	2.66694e-62
Anxa7	536.355	1.59483	0.0949332	16.7995	2.46018e-63	3.50588e-62
Kcnv1	280.58	2.35822	0.140427	16.7933	2.73329e-63	3.88321e-62
Depdc1	192.4	-2.15061	0.128185	-16.7774	3.57307e-63	5.07116e-62
Postn	141.437	3.15411	0.188007	16.7766	3.62098e-63	5.13394e-62
Myorg	198.036	3.45023	0.205783	16.7664	4.29919e-63	6.07092e-62
Slc4a10	1717.05	1.92515	0.114974	16.7442	6.23925e-63	8.80162e-62
Pttg1	231.257	-2.10479	0.125752	-16.7376	6.97636e-63	9.83155e-62
Gpr37	185.645	2.52613	0.150937	16.7364	7.11853e-63	1.00218e-61
Fmnl1	426.608	1.69672	0.10145	16.7247	8.66471e-63	1.21619e-61
Racgap1	611.512	-1.84534	0.110368	-16.72	9.37325e-63	1.31432e-61
Ano3	176.389	2.82021	0.16882	16.7055	1.19606e-62	1.67376e-61
Flt1	111.774	-6.09004	0.364704	-16.6986	1.34255e-62	1.87689e-61
Pcgf2	1067.9	-1.79024	0.107223	-16.6965	1.39089e-62	1.94253e-61
Kcnf1	374.588	2.68621	0.161036	16.6807	1.81013e-62	2.52552e-61
Sema3c	2717.62	2.11094	0.126763	16.6527	2.89415e-62	4.01793e-61
Lsm11	462.587	2.00429	0.120562	16.6245	4.63217e-62	6.42444e-61
Prrt2	1400.17	1.52406	0.0917339	16.614	5.52148e-62	7.63513e-61
Rgs7bp	186.128	2.59689	0.156318	16.6129	5.62371e-62	7.76882e-61
Grm5	1417.68	3.06748	0.184665	16.6111	5.79427e-62	7.99655e-61
Atp2b4	1864.97	1.68924	0.101884	16.58	9.72564e-62	1.33563e-60
Anxa5	465.669	1.83509	0.110737	16.5716	1.11767e-61	1.5304e-60
Slco3a1	350.09	1.80485	0.108912	16.5717	1.11696e-61	1.5304e-60
Tgfa	635.617	1.94016	0.117149	16.5614	1.32513e-61	1.81093e-60
Pim1	131.552	-3.1043	0.187661	-16.542	1.82803e-61	2.49576e-60
Rimbp2	1274.87	1.65533	0.100093	16.5379	1.95617e-61	2.6681e-60
Syt6	841.424	-1.51426	0.0916507	-16.5221	2.54343e-61	3.45561e-60
Aox1	211.769	6.8053	0.412151	16.5117	3.02471e-61	4.10551e-60
Apba1	3298.84	1.8301	0.110846	16.5102	3.09845e-61	4.20152e-60
Sash1	1138.94	2.22853	0.135101	16.4953	3.96645e-61	5.37334e-60
Cenpf	1397.12	-1.96037	0.118849	-16.4947	4.00776e-61	5.42405e-60
Ntrk2	9999.88	1.77883	0.107844	16.4945	4.01956e-61	5.43476e-60
Cdh5	109.522	-6.30948	0.382808	-16.4821	4.93381e-61	6.65803e-60
Dynlt3	527.522	2.09719	0.127274	16.4777	5.30662e-61	7.15423e-60
Lhpp	578.571	1.77752	0.107899	16.4739	5.64963e-61	7.60932e-60
Dlgap3	1461.01	1.67875	0.101916	16.4719	5.83874e-61	7.84892e-60
Col2a1	502.37	-3.38248	0.205394	-16.4683	6.19988e-61	8.32641e-60
Dmrtb1	114.358	3.70817	0.225302	16.4587	7.2663e-61	9.73991e-60
Tmem158	336.586	1.7459	0.106217	16.4371	1.03716e-60	1.38493e-59
Sh3d19	1440.8	1.53598	0.0934614	16.4344	1.08523e-60	1.44773e-59
Dcaf12l1	243.474	2.00854	0.122295	16.4237	1.29368e-60	1.72253e-59
Cadm2	1407.16	2.5044	0.152499	16.4225	1.32122e-60	1.75753e-59
Ostf1	245.414	2.36376	0.143981	16.4172	1.44095e-60	1.91497e-59
Klc4	779.274	-1.53892	0.0937861	-16.4088	1.65388e-60	2.19586e-59
Arhgap31	311.838	2.13902	0.130532	16.3869	2.37229e-60	3.14671e-59
Cep72	166.769	-2.19147	0.133781	-16.381	2.61331e-60	3.45985e-59
Ttc28	8536.43	-1.87363	0.114515	-16.3614	3.60637e-60	4.76558e-59
Doc2a	234.474	2.94171	0.180111	16.3327	5.77607e-60	7.6255e-59
Akap12	1640.89	1.64091	0.100531	16.3224	6.84399e-60	9.02684e-59
Hs3st5	279.339	2.0683	0.126886	16.3004	9.80036e-60	1.28897e-58
Chst7	179.153	3.72815	0.22903	16.278	1.41459e-59	1.85354e-58
Ncam2	937.644	2.08857	0.128391	16.2673	1.68482e-59	2.2035e-58
Ephb4	258.066	-1.86612	0.114776	-16.2588	1.93527e-59	2.52868e-58
Pik3r1	3218.08	1.74669	0.10747	16.2528	2.13226e-59	2.78347e-58
Serinc2	731.271	-3.40799	0.20974	-16.2486	2.28455e-59	2.9795e-58
Mrc2	311.509	-1.58945	0.0978735	-16.2399	2.63504e-59	3.42702e-58
Rassf3	267.927	2.24996	0.13865	16.2276	3.21555e-59	4.17812e-58
Sema3d	145.667	3.54496	0.218698	16.2094	4.32879e-59	5.61419e-58
Pld1	408.171	2.47947	0.152977	16.2081	4.41997e-59	5.72713e-58
Klhl26	246.147	2.07036	0.127802	16.1998	5.06201e-59	6.54693e-58
Kcna6	974.355	1.54111	0.0951505	16.1966	5.33147e-59	6.88907e-58
RGD1564053	232.918	2.82442	0.174409	16.1942	5.53992e-59	7.15182e-58
Gpr176	394.966	2.26003	0.139612	16.188	6.13311e-59	7.9103e-58
G2e3	1158.22	-1.70076	0.10511	-16.1808	6.89085e-59	8.87943e-58
Slc44a1	1412.2	1.60474	0.0993587	16.151	1.11685e-58	1.43387e-57
Il12rb2	364.552	-2.40332	0.148912	-16.1392	1.35313e-58	1.73562e-57
Acss1	952.5	2.20013	0.136489	16.1195	1.85989e-58	2.38345e-57
Pappa2	102.614	-4.37083	0.271347	-16.1079	2.2466e-58	2.87639e-57
Snx8	419.11	1.61704	0.1004	16.106	2.31524e-58	2.96156e-57
Cenpt	179.848	-1.8929	0.117769	-16.073	3.94438e-58	5.01341e-57
Baz1a	345.085	-1.83744	0.11443	-16.0573	5.08219e-58	6.44204e-57
Kcnk15	160.006	2.22619	0.139097	16.0045	1.18806e-57	1.49512e-56
Rnf213	296.914	2.93906	0.183683	16.0007	1.26284e-57	1.58779e-56
Pimreg	256.023	-1.61744	0.101096	-15.999	1.29941e-57	1.63231e-56
Klf6	497.318	1.50222	0.0938972	15.9986	1.30675e-57	1.64006e-56
Knl1	242.019	-1.91926	0.120168	-15.9715	2.01927e-57	2.52526e-56
Sstr4	114.201	4.77813	0.299185	15.9705	2.0518e-57	2.56365e-56
Itgav	657.248	1.91176	0.119745	15.9653	2.23005e-57	2.7814e-56
Gpr26	181.008	2.76052	0.172996	15.9571	2.54356e-57	3.16959e-56
Bend6	1925.35	1.72918	0.108376	15.9553	2.61608e-57	3.25707e-56
Mcm10	413.624	-1.94267	0.121766	-15.9541	2.66586e-57	3.31315e-56
Nkx2-1	246.221	-2.88337	0.180798	-15.948	2.94072e-57	3.64827e-56
Lmna	421.983	1.50421	0.0943897	15.9362	3.55535e-57	4.40687e-56
Pllp	148.074	2.58307	0.162177	15.9275	4.08497e-57	5.05438e-56
Sec24d	215.518	2.16155	0.135943	15.9004	6.29783e-57	7.76492e-56
Aldoc	3852.82	1.59469	0.100308	15.8979	6.55726e-57	8.07767e-56
Slc38a4	175.831	-3.01992	0.189985	-15.8955	6.80416e-57	8.36708e-56
Slc38a3	1250.77	2.42636	0.152899	15.8691	1.0378e-56	1.27394e-55
Erap1	277.845	2.20963	0.139257	15.8673	1.06799e-56	1.30986e-55
Trank1	3026.42	1.70049	0.107247	15.8558	1.28146e-56	1.56755e-55
Fam210b	322.839	-1.93052	0.121882	-15.8392	1.66986e-56	2.04088e-55
Cenpn	269.034	-1.61164	0.101757	-15.8382	1.69738e-56	2.0709e-55
Nckap5	523.569	-1.60814	0.101851	-15.789	3.7025e-56	4.49373e-55
Gabra4	674.684	2.03788	0.129217	15.771	4.92815e-56	5.96578e-55
Kbtbd11	600.787	1.62892	0.10348	15.7413	7.87583e-56	9.50943e-55
Prss53	266.93	-1.76982	0.112675	-15.7073	1.34888e-55	1.62726e-54
RGD1306556	1162.37	1.63506	0.10419	15.693	1.68867e-55	2.03192e-54
Cds1	359.5	2.76246	0.176044	15.6918	1.72092e-55	2.06894e-54
Lrrtm4	403.393	1.52274	0.0970521	15.6899	1.7741e-55	2.13106e-54
Kcnh3	554.699	1.95416	0.124614	15.6817	2.01676e-55	2.42045e-54
Nfe2l2	284.21	1.72246	0.109901	15.6728	2.32039e-55	2.78248e-54
Ppp1r3c	272.578	2.69622	0.172338	15.645	3.59415e-55	4.28786e-54
Fbxl2	290.254	1.84624	0.118155	15.6256	4.8741e-55	5.80495e-54
Filip1	172.635	2.38489	0.152709	15.6172	5.55837e-55	6.59744e-54
Sspn	136.453	5.09093	0.326488	15.593	8.12404e-55	9.6264e-54
Ajuba	145.296	-2.1504	0.13798	-15.5849	9.22596e-55	1.09228e-53
Astn2	369.284	1.58733	0.101922	15.5739	1.09536e-54	1.29463e-53
Ube2c	282.647	-2.25666	0.144988	-15.5645	1.26954e-54	1.49797e-53
Gstt3	210.98	3.08849	0.198439	15.5639	1.28018e-54	1.50926e-53
Htra1	122.878	3.50439	0.225185	15.5622	1.31408e-54	1.54792e-53
Ptprj	1261.9	1.51256	0.0972554	15.5525	1.53015e-54	1.80092e-53
Stra6l	93.486	-6.17174	0.396857	-15.5516	1.55254e-54	1.82573e-53
Nuak1	2036.72	-2.11089	0.135805	-15.5435	1.76088e-54	2.069e-53
Cyb561	231.019	2.47133	0.159182	15.5252	2.34103e-54	2.74605e-53
Prodh	342.9	2.63268	0.169787	15.5058	3.16945e-54	3.70847e-53
Unc5c	815.147	1.96987	0.127125	15.4955	3.71898e-54	4.34782e-53
Itgb1bp2	102.769	-2.78667	0.180081	-15.4745	5.15524e-54	6.01688e-53
Pxdn	1374.47	-1.52207	0.0987381	-15.4153	1.29219e-53	1.50066e-52
Cep63	376.221	-1.57673	0.102424	-15.3942	1.79131e-53	2.07342e-52
Pdha1l1	330.567	1.92539	0.125088	15.3923	1.84377e-53	2.13238e-52
Cpne7	159.177	4.12537	0.268208	15.3812	2.18807e-53	2.52639e-52
Lamc2	136.5	3.0622	0.199186	15.3736	2.46183e-53	2.84013e-52
Ncaph	553.555	-1.74779	0.113738	-15.3669	2.73046e-53	3.13969e-52
Creb3l1	122.276	3.09086	0.201231	15.3597	3.04781e-53	3.50173e-52
Usp43	108.786	3.10495	0.202332	15.3458	3.77923e-53	4.33496e-52
Ell2	257.794	2.25627	0.147066	15.3419	4.01552e-53	4.59846e-52
Cadps2	369.337	2.10019	0.137428	15.282	1.00744e-52	1.15086e-51
Cdkn1a	277.07	2.286	0.149663	15.2744	1.13299e-52	1.29219e-51
Wscd2	194.487	2.40786	0.157663	15.2721	1.17291e-52	1.33662e-51
Tns3	1598.07	2.06802	0.135433	15.2697	1.21713e-52	1.38588e-51
Cmtm5	168.384	4.05498	0.265561	15.2695	1.22133e-52	1.38953e-51
Itprid1	72.4042	-4.97603	0.326144	-15.2571	1.47573e-52	1.67625e-51
Slc38a5	115.61	-6.93512	0.454852	-15.247	1.7243e-52	1.957e-51
Celsr1	1289.24	-1.68563	0.11081	-15.2119	2.95003e-52	3.34544e-51
Atp2b1	5101.23	1.53109	0.100744	15.1978	3.65633e-52	4.13635e-51
Zbtb47	1074.32	1.60324	0.105641	15.1763	5.0757e-52	5.71435e-51
Fbxo5	206.697	-1.80994	0.11932	-15.1689	5.68582e-52	6.39609e-51
Hk2	300.259	-1.62284	0.107014	-15.1648	6.04841e-52	6.79851e-51
Sox11	7100.57	-2.44938	0.161553	-15.1615	6.36403e-52	7.14754e-51
Tektip1	267.117	1.77156	0.116871	15.1582	6.69141e-52	7.50318e-51
Comtd1	264.958	1.74945	0.115585	15.1355	9.43928e-52	1.05506e-50
Slc24a2	860.046	2.54289	0.168738	15.0701	2.54813e-51	2.81441e-50
Unc80	500.884	2.58143	0.171353	15.065	2.74968e-51	3.03462e-50
Gfra2	152.484	2.5754	0.17099	15.0617	2.89434e-51	3.18674e-50
Zfp503	180.457	-2.14602	0.142498	-15.06	2.96627e-51	3.2608e-50
Cdca4	592.871	-1.63727	0.10875	-15.0554	3.18313e-51	3.49645e-50
Pgr	131.369	5.40558	0.360017	15.0148	5.87737e-51	6.42562e-50
Adamts17	189.322	2.58082	0.171902	15.0133	6.00418e-51	6.55402e-50
Psat1	2595.7	1.645	0.109599	15.0092	6.39168e-51	6.96072e-50
Elapor2	597.202	1.87669	0.12513	14.9979	7.57565e-51	8.23088e-50
Pld2	356.657	1.58665	0.105906	14.9817	9.67225e-51	1.04844e-49
E2f8	155.672	-1.97663	0.132003	-14.9742	1.08275e-50	1.17185e-49
Dux4	267.897	-2.22132	0.148373	-14.9712	1.13265e-50	1.22491e-49
Frrs1l	226.108	2.64275	0.17657	14.9672	1.20303e-50	1.30001e-49
Pdgfrb	346.167	-1.57126	0.10507	-14.9544	1.45869e-50	1.57507e-49
Nkain2	285.139	1.92718	0.128926	14.948	1.60617e-50	1.73164e-49
Plxna2	12222.8	-1.74504	0.116741	-14.948	1.60584e-50	1.73164e-49
Akna	872.427	-2.03428	0.136193	-14.9367	1.90097e-50	2.04789e-49
Acp4	159.532	-2.82773	0.189395	-14.9303	2.09294e-50	2.24951e-49
Plpp3	2047.98	1.58709	0.106349	14.9234	2.31988e-50	2.49151e-49
Parm1	320.163	1.51953	0.10187	14.9163	2.58177e-50	2.77065e-49
Cyp1b1	231.795	4.35913	0.292423	14.9069	2.97125e-50	3.17888e-49
Lgi4	136.058	4.50338	0.302246	14.8997	3.31086e-50	3.53951e-49
Neurod6	5474.84	-1.77548	0.119186	-14.8967	3.46469e-50	3.69831e-49
Inka2	560.729	2.29129	0.153979	14.8805	4.41345e-50	4.70387e-49
Chaf1b	187.343	-1.7312	0.116381	-14.8753	4.76753e-50	5.06967e-49
Mcu	571.901	1.96506	0.132378	14.8443	7.57849e-50	8.04043e-49
Tppp	220.276	2.48372	0.167372	14.8395	8.13557e-50	8.62494e-49
Cracdl	119.5	3.27123	0.221026	14.8002	1.46082e-49	1.54401e-48
Endod1	182.848	2.62838	0.177766	14.7856	1.81328e-49	1.91221e-48
Lef1	72.6463	-4.02175	0.272316	-14.7687	2.3322e-49	2.45021e-48
Ccng1	3822.63	1.54213	0.104427	14.7676	2.37086e-49	2.48896e-48
Neurog2	77.6741	-5.39632	0.366141	-14.7384	3.65533e-49	3.83453e-48
Syt12	89.0052	3.79071	0.257333	14.7308	4.08972e-49	4.28701e-48
Fam107a	195.775	2.05932	0.139824	14.7279	4.26828e-49	4.47083e-48
Gspt2	229.927	2.32699	0.158009	14.727	4.32619e-49	4.52471e-48
Gabrg1	428.238	2.53859	0.172379	14.7268	4.33609e-49	4.5283e-48
Phyhipl	2135.63	1.53829	0.104464	14.7256	4.41764e-49	4.60659e-48
Cyb561d1	253.7	-1.73786	0.118032	-14.7236	4.54455e-49	4.7354e-48
Mybl2	443.313	-2.05382	0.139747	-14.6967	6.76852e-49	7.04752e-48
Vangl1	210.609	1.94201	0.132667	14.6383	1.60086e-48	1.65576e-47
Gnal	651.736	1.80525	0.123348	14.6354	1.67011e-48	1.72611e-47
Sgo1	232.187	-1.83233	0.125207	-14.6345	1.69321e-48	1.74869e-47
Grk4	260.377	-1.61858	0.110626	-14.6311	1.77853e-48	1.83546e-47
Klhl29	1994.07	-2.07275	0.142291	-14.567	4.55435e-48	4.66229e-47
Rad54l	163.661	-1.93651	0.133011	-14.559	5.11863e-48	5.23229e-47
LOC100910088	136.114	4.74752	0.326142	14.5566	5.30293e-48	5.41673e-47
Dhrs3	224.899	-1.58809	0.109141	-14.5508	5.77024e-48	5.88977e-47
Pold1	423.901	-1.7456	0.120158	-14.5275	8.10796e-48	8.26386e-47
Gabrb1	189.777	3.6855	0.253852	14.5183	9.27809e-48	9.44273e-47
Ttc16	178.704	-2.12737	0.14662	-14.5094	1.05638e-47	1.07434e-46
Gltp	626.265	1.67232	0.115314	14.5024	1.1706e-47	1.18965e-46
Lrrc73	439.253	1.88547	0.13011	14.4913	1.37434e-47	1.39366e-46
Hmcn1	353.089	-3.25338	0.224681	-14.48	1.62189e-47	1.64231e-46
Nfatc4	83.4948	-6.33576	0.43857	-14.4464	2.64039e-47	2.65633e-46
Coch	154.363	2.25511	0.156104	14.4463	2.647e-47	2.66107e-46
Timp4	116.455	4.39845	0.304591	14.4405	2.87596e-47	2.88917e-46
Dusp26	671.261	1.71786	0.119045	14.4303	3.33666e-47	3.34958e-46
Osbp2	825.094	1.58809	0.110137	14.4192	3.91698e-47	3.92933e-46
Mcm5	535.752	-1.66592	0.115767	-14.3903	5.95639e-47	5.95809e-46
Arhgef3	190.269	2.04836	0.142372	14.3874	6.21192e-47	6.20926e-46
Ntsr2	140.675	5.30868	0.369097	14.3829	6.62791e-47	6.61561e-46
Igdcc3	209.263	-2.01831	0.140637	-14.3512	1.04639e-46	1.04148e-45
Col22a1	172.685	-2.50411	0.174703	-14.3335	1.35068e-46	1.33958e-45
Csmd1	785.868	1.92239	0.134144	14.3308	1.40518e-46	1.39264e-45
Syne2	3389.15	-1.72413	0.120556	-14.3015	2.14262e-46	2.11452e-45
LOC100910996	179.041	1.80354	0.126179	14.2935	2.40084e-46	2.36768e-45
Scg2	749.842	2.4823	0.173821	14.2808	2.88373e-46	2.8379e-45
Gnaz	1466.63	1.56833	0.109827	14.28	2.9166e-46	2.86823e-45
Fsbp	89.1163	-2.78285	0.195252	-14.2526	4.31705e-46	4.22172e-45
Rad54b	89.1163	-2.78285	0.195252	-14.2526	4.31705e-46	4.22172e-45
Fads6	157.703	2.36858	0.166201	14.2513	4.39906e-46	4.29892e-45
Hecw2	644.272	2.1834	0.153376	14.2356	5.51213e-46	5.37538e-45
Spata2L	223.897	1.56507	0.109985	14.2299	5.98034e-46	5.82386e-45
Fam149a	169.017	1.9642	0.138106	14.2225	6.64561e-46	6.46273e-45
Ager	209.386	-2.29142	0.161175	-14.217	7.19041e-46	6.98768e-45
Aspm	1160.24	-1.72893	0.121836	-14.1906	1.04824e-45	1.01376e-44
Cnksr2	2026.75	1.66993	0.117887	14.1655	1.49697e-45	1.44473e-44
Prkca	1294.74	2.47072	0.174487	14.1599	1.62216e-45	1.56448e-44
Tfap4	259.424	-1.94537	0.137528	-14.1453	1.99765e-45	1.91999e-44
Sh2d5	164.301	2.30783	0.163162	14.1444	2.02279e-45	1.94282e-44
Folh1	97.9056	3.42075	0.24187	14.1429	2.06497e-45	1.98198e-44
Ptprr	277.62	1.84569	0.130598	14.1326	2.39223e-45	2.29451e-44
Ppargc1a	345.932	2.79557	0.197922	14.1246	2.67949e-45	2.56476e-44
Enkur	154.405	2.10855	0.149315	14.1215	2.79898e-45	2.6773e-44
Cfap43	83.5836	3.59315	0.25451	14.1179	2.94514e-45	2.81326e-44
Il6st	981.609	1.8115	0.128399	14.1084	3.37279e-45	3.21737e-44
Plk4	329.788	-1.60184	0.113671	-14.0919	4.2598e-45	4.06074e-44
Acyp2	164.508	2.97335	0.211158	14.0812	4.95935e-45	4.71796e-44
Itm2a	226.593	-1.60871	0.114282	-14.0767	5.28518e-45	5.0211e-44
Gins1	169.504	-1.88416	0.133891	-14.0723	5.61815e-45	5.33381e-44
Hs6st3	408.469	2.8555	0.203311	14.045	8.26904e-45	7.824e-44
LOC498265	288.481	-1.76841	0.1263	-14.0016	1.52346e-44	1.43661e-43
Alas2	110.586	-7.33568	0.524512	-13.9857	1.90525e-44	1.79542e-43
Fscn3	85.1454	-2.76519	0.197743	-13.9838	1.95864e-44	1.8445e-43
Vax1	91.8727	-2.88787	0.206523	-13.9833	1.97176e-44	1.8556e-43
Kcnc4	153.444	3.07805	0.220256	13.9749	2.21948e-44	2.08593e-43
Adamts7	1018.13	-2.069	0.14812	-13.9685	2.42839e-44	2.2792e-43
Agtrap	223.24	1.83991	0.131793	13.9606	2.71025e-44	2.54034e-43
Klf4	93.6224	-2.99737	0.214754	-13.9572	2.84239e-44	2.66063e-43
Svip	224.413	2.18021	0.156207	13.9572	2.845e-44	2.66129e-43
Xrcc3	151.694	-1.90766	0.136735	-13.9515	3.08126e-44	2.88037e-43
Scly	226.223	1.7655	0.126635	13.9417	3.53655e-44	3.30377e-43
Bahcc1	1698.39	-1.61561	0.115919	-13.9374	3.75117e-44	3.50192e-43
Cdca3	361.794	-1.86614	0.134217	-13.9039	5.99486e-44	5.58165e-43
Arhgdib	238.539	1.78363	0.128523	13.8779	8.62531e-44	8.00947e-43
C2cd4c	154.689	2.32566	0.167689	13.8689	9.78298e-44	9.06642e-43
Ticrr	273.131	-1.80755	0.130488	-13.8523	1.23264e-43	1.14009e-42
Pir	166.958	1.84474	0.133199	13.8495	1.28122e-43	1.18424e-42
Arhgap26	168.031	2.93137	0.211733	13.8447	1.37e-43	1.26546e-42
Elfn2	686.735	1.79259	0.129498	13.8427	1.4091e-43	1.30072e-42
Atad2	481.306	-1.60883	0.116413	-13.82	1.931e-43	1.77779e-42
Depdc1b	142.368	-1.92533	0.139327	-13.8188	1.96342e-43	1.80645e-42
Cd44	163.304	4.1893	0.303255	13.8145	2.08466e-43	1.91674e-42
Gem	122.517	-2.27145	0.16471	-13.7906	2.90382e-43	2.66292e-42
Acr	57.6981	-4.05479	0.294276	-13.7789	3.41618e-43	3.12867e-42
Aurka	279.042	-1.6068	0.116657	-13.7738	3.66657e-43	3.35359e-42
Fndc5	404.835	2.60409	0.18915	13.7673	4.00753e-43	3.66067e-42
Epha10	135.98	2.35911	0.171407	13.7632	4.24029e-43	3.86823e-42
Elfn1	246.785	1.75355	0.127477	13.7558	4.69917e-43	4.28405e-42
Jmjd7	269.013	-2.00229	0.14572	-13.7406	5.79822e-43	5.27227e-42
Tie1	120.87	-7.65813	0.557984	-13.7246	7.22901e-43	6.55199e-42
Slc38a2	9440.6	-1.97133	0.143847	-13.7044	9.55972e-43	8.65321e-42
Lgr4	811.045	1.70899	0.124733	13.7012	9.97969e-43	9.02169e-42
Mx2	300.632	1.6792	0.122574	13.6994	1.02333e-42	9.24503e-42
Lypd1	246.067	1.63949	0.119893	13.6746	1.44063e-42	1.29731e-41
LOC120095433	63.1976	-3.18365	0.232855	-13.6722	1.48748e-42	1.33864e-41
Pdlim5	403.973	1.91256	0.14012	13.6494	2.03412e-42	1.82588e-41
Rapgef3	354.488	1.72368	0.126394	13.6374	2.40047e-42	2.15059e-41
Samd9	103.967	2.639	0.193785	13.6182	3.12335e-42	2.78929e-41
Resp18	233.911	1.7972	0.132012	13.6139	3.31161e-42	2.95553e-41
Scn1b	89.4881	3.26752	0.240148	13.6063	3.67369e-42	3.2745e-41
Extl1	192.283	3.29636	0.242294	13.6048	3.74916e-42	3.33964e-41
Bmp4	128.08	6.45491	0.47491	13.5919	4.47487e-42	3.97344e-41
Dbx2	107.62	5.8154	0.427929	13.5896	4.61488e-42	4.09515e-41
Lingo3	97.7386	3.36681	0.24783	13.5851	4.90665e-42	4.34856e-41
Akap2	481.921	2.08153	0.153531	13.5577	7.13222e-42	6.29309e-41
Slc39a1	900.342	1.51223	0.11163	13.5468	8.27347e-42	7.29086e-41
Matn4	82.647	3.44023	0.253996	13.5444	8.54825e-42	7.52354e-41
Col20a1	163.324	3.1283	0.231187	13.5315	1.01939e-41	8.95498e-41
Inpp5j	192.476	1.79809	0.1333	13.4891	1.81305e-41	1.58376e-40
Brinp3	353.276	2.33503	0.17315	13.4856	1.90111e-41	1.65965e-40
Gadd45g	229.385	-1.92409	0.1427	-13.4835	1.95667e-41	1.70709e-40
Oard1	225.873	-1.56531	0.116234	-13.4669	2.44948e-41	2.1357e-40
Hs3st2	423.92	2.23806	0.166468	13.4444	3.32206e-41	2.8911e-40
Pdlim4	270.183	1.7712	0.131916	13.4267	4.21699e-41	3.6631e-40
Nek2	179.7	-1.58607	0.118223	-13.4159	4.87747e-41	4.22372e-40
Chpt1	322.419	1.85956	0.138868	13.3909	6.83805e-41	5.89961e-40
Bhlhe40	232.475	2.09886	0.156759	13.3891	7.00586e-41	6.04067e-40
Cryab	80.5315	4.55146	0.339989	13.3871	7.19494e-41	6.19988e-40
Jag1	342.074	-2.15543	0.161048	-13.3838	7.52358e-41	6.47509e-40
Mpig6b	81.9251	-3.44787	0.257965	-13.3656	9.60166e-41	8.25341e-40
Zrsr2-ps1	308.717	1.66416	0.124682	13.3472	1.22907e-40	1.05455e-39
Tceal6	447.532	1.66824	0.12527	13.3171	1.84125e-40	1.57209e-39
Ccn1	173.613	-2.88238	0.216613	-13.3066	2.11967e-40	1.8043e-39
Tspan17	975.706	1.95157	0.146783	13.2956	2.45355e-40	2.0847e-39
Zhx3	1448.65	1.59577	0.12028	13.2672	3.58913e-40	3.04587e-39
Rasl10b	217.791	1.74444	0.131551	13.2606	3.91885e-40	3.32164e-39
Grid2	155.435	2.27213	0.17152	13.247	4.69633e-40	3.97583e-39
Sh3bp2	570.849	-1.64068	0.123881	-13.244	4.88882e-40	4.13628e-39
Ermp1	1259.24	1.66521	0.125737	13.2435	4.91723e-40	4.15781e-39
Psph	350.774	1.54805	0.11697	13.2346	5.53714e-40	4.6735e-39
Hbe1	372.491	-12.2184	0.923444	-13.2314	5.78186e-40	4.87418e-39
Ikbip	287.351	1.59304	0.120418	13.2293	5.94425e-40	5.00806e-39
Gpr12	309.007	1.66144	0.125742	13.2132	7.36609e-40	6.19105e-39
Kcnk4	84.3815	4.82529	0.365522	13.2011	8.64964e-40	7.26113e-39
Nin	310.717	-1.55927	0.118216	-13.19	1.00184e-39	8.38502e-39
Clvs2	448.233	2.12726	0.161433	13.1773	1.18484e-39	9.8989e-39
Lig1	399.892	-1.51077	0.11475	-13.1658	1.3805e-39	1.1513e-38
Nos3	56.4286	-3.62272	0.275262	-13.161	1.47196e-39	1.22684e-38
Ret	181.622	2.98759	0.227022	13.16	1.49171e-39	1.24256e-38
S100a1	101.328	3.04906	0.231962	13.1447	1.82639e-39	1.51953e-38
Spdl1	167.384	-1.92967	0.146805	-13.1444	1.83169e-39	1.52304e-38
Epb41l4b	172.196	2.07768	0.15813	13.1391	1.96521e-39	1.63308e-38
Map6d1	238.095	3.08262	0.234938	13.121	2.49686e-39	2.06629e-38
Rprml	215.57	2.08216	0.158795	13.1122	2.80245e-39	2.31508e-38
LOC497940	643.595	-1.80505	0.137906	-13.0891	3.80279e-39	3.13406e-38
Nkd1	116.24	-1.9287	0.147387	-13.086	3.95926e-39	3.26109e-38
Cdh18	144.309	2.6028	0.199319	13.0585	5.68515e-39	4.67713e-38
Syt17	207.778	2.05883	0.157883	13.0402	7.22558e-39	5.92701e-38
B3gnt7	192.842	1.5457	0.118759	13.0154	9.99945e-39	8.18317e-38
Rbl1	271.894	-1.95015	0.149896	-13.01	1.0731e-38	8.77673e-38
Grem1	132.81	4.00187	0.307806	13.0013	1.20296e-38	9.81585e-38
Baz2b	2166.38	-1.57063	0.120926	-12.9883	1.4251e-38	1.15879e-37
Pnck	383.36	1.50767	0.116093	12.9868	1.45459e-38	1.18208e-37
Fst	100.974	2.70753	0.208556	12.9823	1.54237e-38	1.25197e-37
Skida1	255.968	-1.79258	0.138085	-12.9817	1.55436e-38	1.26097e-37
Gpr158	147.086	2.42253	0.186854	12.9648	1.93633e-38	1.56993e-37
Klhl4	241.654	1.74194	0.134715	12.9306	3.02531e-38	2.43872e-37
Arid3b	241.283	-1.68723	0.130634	-12.9157	3.67086e-38	2.9506e-37
Blvrb	303.01	1.77332	0.137381	12.908	4.05503e-38	3.25566e-37
Fuca2	143.203	2.05202	0.159232	12.887	5.3269e-38	4.26945e-37
Gnb4	729.27	1.60444	0.124638	12.8728	6.4023e-38	5.1255e-37
Eif4ebp1	168.647	1.87672	0.145809	12.871	6.55073e-38	5.24133e-37
Myh6	86.0809	3.06413	0.238106	12.8688	6.74672e-38	5.39506e-37
Tcerg1l	262.618	1.85495	0.144156	12.8677	6.84149e-38	5.46772e-37
Vstm2l	467.27	1.69556	0.131999	12.8452	9.15105e-38	7.30101e-37
Otud7a	226.963	1.68744	0.131424	12.8397	9.83125e-38	7.83923e-37
Lsr	211.781	-1.675	0.130495	-12.8357	1.03447e-37	8.24395e-37
Ceacam1	71.4526	-2.97033	0.231528	-12.8292	1.12449e-37	8.94098e-37
Tgfb1i1	290.693	1.75372	0.136887	12.8114	1.41491e-37	1.12437e-36
Atp6v1g2	1123.61	1.67528	0.130986	12.7898	1.87063e-37	1.48399e-36
Nradd	120.42	-2.24136	0.175414	-12.7775	2.18949e-37	1.73498e-36
Atp8a1	2300.87	2.33577	0.182875	12.7725	2.33609e-37	1.848e-36
FAM120C	1359.17	1.69005	0.132349	12.7696	2.42284e-37	1.91555e-36
Kcnip3	153.935	1.83893	0.144021	12.7685	2.45877e-37	1.94176e-36
Irf6	111.786	3.75447	0.294156	12.7635	2.62027e-37	2.06697e-36
Acss2	905.522	1.55268	0.121688	12.7595	2.75861e-37	2.17121e-36
Nebl	278.602	2.07532	0.163046	12.7284	4.11141e-37	3.22686e-36
Rgs5	149.371	-8.45271	0.664476	-12.7209	4.52726e-37	3.55126e-36
Sycp2l	50.4356	-5.1686	0.406332	-12.7201	4.57015e-37	3.5829e-36
Pear1	52.3973	-3.44632	0.270943	-12.7197	4.59456e-37	3.60002e-36
Mas1	103.091	5.64875	0.44414	12.7184	4.67296e-37	3.65531e-36
Fzd9	105.046	2.2851	0.179807	12.7086	5.29744e-37	4.13916e-36
Exo1	122.587	-1.73823	0.137227	-12.6668	9.02887e-37	7.02726e-36
Rgs10	508.347	1.60483	0.126758	12.6606	9.77044e-37	7.59598e-36
Cemip2	1356.38	-1.69343	0.133814	-12.6551	1.04859e-36	8.14771e-36
H1f10	904.224	-1.66981	0.131961	-12.6538	1.06531e-36	8.27302e-36
Rims3	310.277	2.20174	0.174071	12.6485	1.14049e-36	8.84705e-36
Rspo2	128.641	2.01668	0.15954	12.6406	1.26103e-36	9.76583e-36
Mobp	245.7	7.00801	0.555198	12.6225	1.58636e-36	1.2265e-35
Inpp1	321.905	1.68763	0.133744	12.6184	1.67258e-36	1.29172e-35
Chst5	72.9281	4.6142	0.365731	12.6164	1.71552e-36	1.32416e-35
Mapkapk3	131.287	2.07935	0.16482	12.6159	1.72624e-36	1.33169e-35
Cystm1	155.741	1.9305	0.153045	12.6139	1.77008e-36	1.36477e-35
Ust	81.5306	3.06037	0.242651	12.6122	1.80859e-36	1.39292e-35
Dnah12	116.197	2.59069	0.205522	12.6054	1.97192e-36	1.51621e-35
Ankrd34b	100.63	2.64381	0.209987	12.5904	2.38594e-36	1.83053e-35
Plagl1	642.55	-1.98828	0.157926	-12.59	2.39728e-36	1.83822e-35
Zfp521	526.619	-1.57418	0.125082	-12.5851	2.54875e-36	1.95116e-35
Cntnap3	318.434	2.0786	0.165251	12.5784	2.77437e-36	2.12272e-35
Capn1	91.5978	2.4646	0.196429	12.547	4.12687e-36	3.14037e-35
Hsd11b1	71.7101	3.42983	0.273488	12.5411	4.44829e-36	3.37944e-35
Wfs1	278.419	2.37024	0.189029	12.539	4.56811e-36	3.46859e-35
Acot1	264.467	1.90612	0.152025	12.5382	4.613e-36	3.50077e-35
Lin9	158.686	-1.91449	0.152701	-12.5375	4.65369e-36	3.52975e-35
Aqp11	106.89	2.05745	0.164157	12.5334	4.90165e-36	3.71379e-35
Mro	87.1356	4.08358	0.326526	12.5061	6.91168e-36	5.22257e-35
Itih5	77.3982	3.8617	0.309188	12.4898	8.48405e-36	6.38654e-35
Birc5	231.603	-1.60326	0.128379	-12.4884	8.6347e-36	6.49296e-35
Itpk1	849.879	1.56347	0.125216	12.4862	8.87982e-36	6.67011e-35
Rnf128	158.519	2.43185	0.194779	12.4852	8.99653e-36	6.75415e-35
Htr5a	76.3386	5.0126	0.4015	12.4847	9.04974e-36	6.79046e-35
Mex3a	805.097	-1.81814	0.145659	-12.4822	9.33539e-36	6.99729e-35
Phlda3	143.461	3.30261	0.264908	12.467	1.12966e-35	8.44917e-35
Me3	150.157	2.96361	0.237864	12.4592	1.24541e-35	9.29509e-35
C1ql1	105.232	2.77048	0.222403	12.457	1.28046e-35	9.55154e-35
Scrt2	211.975	-1.77708	0.142664	-12.4565	1.28941e-35	9.61324e-35
Bend3	238.089	-1.85829	0.14945	-12.4342	1.70478e-35	1.26762e-34
Qpct	178.437	1.77571	0.142888	12.4273	1.85837e-35	1.3789e-34
Mme	73.3664	4.00974	0.322943	12.4162	2.13333e-35	1.58124e-34
Hpca	190.23	1.56357	0.125983	12.4109	2.27979e-35	1.68712e-34
Fezf2	1448.45	-1.54117	0.124208	-12.408	2.36371e-35	1.74738e-34
Myo1b	1125.33	-1.67559	0.135275	-12.3866	3.08781e-35	2.27545e-34
Rgs13	65.2835	-2.72811	0.220253	-12.3863	3.10097e-35	2.28275e-34
Wipf1	299.617	1.85471	0.150113	12.3555	4.55022e-35	3.33906e-34
Grid2ip	193.875	-2.16934	0.175912	-12.332	6.09461e-35	4.463e-34
Alpg	83.1565	-2.46966	0.200348	-12.3268	6.49638e-35	4.75224e-34
Kif20b	364.999	-1.6896	0.137135	-12.3207	7.00893e-35	5.1245e-34
Gdpd2	276.432	2.2051	0.179117	12.311	7.90534e-35	5.77688e-34
Ccng2	2545.17	-1.96429	0.159614	-12.3065	8.36011e-35	6.0933e-34
Vit	49.6676	-3.73761	0.30409	-12.2911	1.01098e-34	7.35323e-34
Ppp1r3d	165.862	1.69563	0.138027	12.2847	1.09391e-34	7.95231e-34
Lingo2	147.423	1.93657	0.157733	12.2775	1.1959e-34	8.68473e-34
Krt222	82.9881	2.98556	0.243389	12.2667	1.36793e-34	9.92373e-34
Usp49	913.082	-1.54867	0.126474	-12.245	1.78694e-34	1.29366e-33
Cyp7b1	298.14	2.18606	0.17855	12.2434	1.82291e-34	1.31902e-33
Bdh2	78.1552	2.61526	0.213683	12.239	1.9245e-34	1.39108e-33
Efhd1	100.084	5.72024	0.467453	12.237	1.97132e-34	1.42346e-33
Lrrc8b	1155.62	1.60935	0.131667	12.2228	2.34783e-34	1.6901e-33
Aldh5a1	1392.94	1.70603	0.139598	12.221	2.39993e-34	1.72672e-33
Mtfp1	144.807	1.97645	0.161857	12.2111	2.71086e-34	1.94842e-33
Dnah6	89.8599	2.62019	0.214679	12.2052	2.91721e-34	2.09244e-33
Gabrg3	87.3991	3.20604	0.262691	12.2046	2.93593e-34	2.10479e-33
Nsl1	189.797	-1.69606	0.139008	-12.2012	3.06315e-34	2.19486e-33
Synj2	88.3195	2.34152	0.191943	12.1991	3.14434e-34	2.25073e-33
Kcnj12	66.2974	3.26836	0.268249	12.1841	3.77871e-34	2.70206e-33
Acer3	208.919	1.61038	0.132366	12.1662	4.70738e-34	3.35584e-33
Cldn15	80.0772	-2.71359	0.223436	-12.1448	6.11504e-34	4.35269e-33
Creg2	67.0146	4.21121	0.347629	12.1141	8.89483e-34	6.29612e-33
Phactr4	328.22	-1.64782	0.136356	-12.0846	1.2733e-33	8.98157e-33
Scn7a	62.5842	4.37727	0.362483	12.0758	1.41795e-33	9.99134e-33
Fbln1	204.944	-1.93748	0.160782	-12.0504	1.9309e-33	1.35716e-32
Fanca	407.085	-1.51751	0.12594	-12.0495	1.95066e-33	1.37036e-32
Ano1	44.0575	-3.8048	0.315799	-12.0482	1.98302e-33	1.39239e-32
Gjd2	209.022	2.28133	0.189537	12.0364	2.28827e-33	1.60351e-32
Spsb1	248.476	1.73998	0.144898	12.0084	3.21161e-33	2.24156e-32
Trim72	51.9335	-5.11759	0.426481	-11.9996	3.57106e-33	2.48996e-32
Smpdl3a	167.221	3.14885	0.262545	11.9935	3.84126e-33	2.67569e-32
S100a10	532.611	1.99949	0.167088	11.9667	5.30805e-33	3.6864e-32
Zfhx3	473.638	-2.80569	0.234549	-11.9621	5.61447e-33	3.89726e-32
Cdt1	268.739	-1.61372	0.135086	-11.9459	6.82125e-33	4.72323e-32
Slc43a3	170.63	-2.44986	0.205247	-11.9361	7.6716e-33	5.30417e-32
Rgcc	276.41	1.94856	0.163379	11.9266	8.60184e-33	5.94147e-32
Chdh	79.087	4.65053	0.389946	11.9261	8.65586e-33	5.97583e-32
Kcna4	144.874	1.57903	0.132448	11.9219	9.1048e-33	6.28267e-32
Phf20l1	1093.49	-1.54474	0.129777	-11.903	1.14122e-32	7.84781e-32
Col5a3	466.536	2.22664	0.187075	11.9024	1.15051e-32	7.90389e-32
Tns1	366.675	1.64766	0.138478	11.8983	1.20719e-32	8.28513e-32
Acrbp	96.4674	-2.27627	0.191371	-11.8946	1.2632e-32	8.65258e-32
Sowaha	65.7417	3.7402	0.315187	11.8666	1.76422e-32	1.20432e-31
Gnat1	57.9214	-2.99466	0.252502	-11.86	1.91069e-32	1.30176e-31
Myo1e	151.209	1.61518	0.136231	11.8562	1.99882e-32	1.36048e-31
Cfap70	111.114	1.95441	0.164863	11.8548	2.03264e-32	1.38282e-31
Gpr6	64.9697	5.08047	0.429481	11.8293	2.75382e-32	1.86801e-31
Grp	59.6704	3.9161	0.331663	11.8075	3.57136e-32	2.41671e-31
Fxyd1	66.1143	4.99323	0.422902	11.8071	3.58842e-32	2.42708e-31
Nox4	76.3013	-2.71109	0.229707	-11.8024	3.79491e-32	2.56551e-31
Hsd3b7	208.522	-1.50288	0.127633	-11.7751	5.24788e-32	3.53241e-31
Nrxn1	3917.07	1.77112	0.150449	11.7722	5.42779e-32	3.65e-31
Zfp385d	99.723	2.92606	0.248775	11.7619	6.13718e-32	4.11518e-31
Zfp663	357.406	-1.65325	0.140593	-11.7592	6.33636e-32	4.24669e-31
Ajm1	380.068	1.56627	0.133321	11.7482	7.2181e-32	4.83533e-31
LOC120094818	299.065	-1.50618	0.128503	-11.721	9.95355e-32	6.65186e-31
Tipin	299.065	-1.50618	0.128503	-11.721	9.95355e-32	6.65186e-31
Angptl4	187.017	2.74343	0.234076	11.7203	1.00375e-31	6.70476e-31
St8sia5	69.9255	2.83792	0.2425	11.7028	1.23327e-31	8.22218e-31
Recql4	162.629	-1.78026	0.152176	-11.6986	1.29533e-31	8.6154e-31
Steap2	137.306	2.11316	0.180664	11.6966	1.32706e-31	8.82224e-31
Drd1	147.219	1.85156	0.158419	11.6877	1.47283e-31	9.78208e-31
Rasgrp3	64.3131	-2.69376	0.230674	-11.6778	1.65539e-31	1.09737e-30
Csrp1	436.491	1.57174	0.134723	11.6664	1.89302e-31	1.25312e-30
Kiaa1755	92.127	-2.72872	0.234577	-11.6325	2.81635e-31	1.85207e-30
Itpka	70.3902	5.19451	0.446605	11.6311	2.86332e-31	1.88207e-30
Sipa1	126.936	-1.67785	0.144384	-11.6208	3.23281e-31	2.12394e-30
Mindy2	477.719	1.97839	0.170249	11.6206	3.23881e-31	2.12688e-30
Dll3	327.983	-2.06206	0.177663	-11.6066	3.8166e-31	2.50162e-30
Ptger3	73.6039	4.17248	0.359561	11.6044	3.91462e-31	2.56466e-30
Lrp1b	63.5663	4.31964	0.372848	11.5855	4.87992e-31	3.18515e-30
Egflam	45.6073	-3.18098	0.274636	-11.5825	5.05284e-31	3.29647e-30
Slc1a6	192.12	2.09419	0.181319	11.5497	7.40427e-31	4.81484e-30
Kif18a	211.668	-1.89466	0.164311	-11.531	9.20909e-31	5.97459e-30
Cyp4v3	64.4683	2.84288	0.246914	11.5137	1.12602e-30	7.2918e-30
Ctsk	79.099	-2.39502	0.208071	-11.5106	1.16648e-30	7.55028e-30
Hjurp	351.997	-1.67015	0.14512	-11.5088	1.19149e-30	7.70862e-30
Dbf4	79.6327	-2.14847	0.186812	-11.5007	1.30838e-30	8.46093e-30
Abtb1	239.155	-1.55258	0.13509	-11.4929	1.43239e-30	9.25003e-30
Retreg1	113.131	2.12513	0.184974	11.4888	1.5022e-30	9.68743e-30
Zfp622	113.131	2.12513	0.184974	11.4888	1.5022e-30	9.68743e-30
Hapln1	102.723	4.91676	0.428682	11.4695	1.87781e-30	1.20597e-29
Grin2c	98.3376	4.30666	0.376092	11.4511	2.32202e-30	1.48648e-29
Acan	112.304	2.51839	0.220187	11.4375	2.71598e-30	1.73629e-29
Col6a1	110.82	-2.1583	0.188873	-11.4273	3.05589e-30	1.95003e-29
P2rx6	86.6236	3.85764	0.337685	11.4238	3.18034e-30	2.02852e-29
Cfap44	54.4604	3.83263	0.336194	11.4001	4.17838e-30	2.65662e-29
Cldn11	430.061	6.19742	0.544473	11.3824	5.11652e-30	3.24425e-29
Trpm3	1012.86	2.0129	0.17702	11.371	5.82997e-30	3.69161e-29
Eme1	73.1397	-2.44593	0.215168	-11.3675	6.06693e-30	3.83992e-29
Rbm38	267.502	-1.63412	0.143788	-11.3648	6.2625e-30	3.96191e-29
Wfikkn1	102.803	-2.02798	0.178561	-11.3573	6.81944e-30	4.3123e-29
Ltk	69.9385	3.42553	0.301922	11.3458	7.78502e-30	4.90958e-29
Plxnb3	633.228	5.82055	0.51302	11.3457	7.79346e-30	4.91269e-29
Itgb4	154.289	2.76093	0.24345	11.3409	8.23263e-30	5.18019e-29
Slc25a18	253.076	2.53593	0.223948	11.3237	1.00117e-29	6.29113e-29
Zbtb4	467.184	1.5668	0.138618	11.303	1.26841e-29	7.94544e-29
Adam8	259.176	-1.94185	0.171858	-11.2991	1.32514e-29	8.29712e-29
Rec8	59.4795	-2.34068	0.207163	-11.2987	1.33149e-29	8.33315e-29
Tmem88	67.1183	-2.67793	0.23717	-11.2912	1.45043e-29	9.06939e-29
Nbl1	624.831	1.62622	0.144102	11.2852	1.55292e-29	9.70156e-29
Vtn	53.8652	-3.03649	0.269157	-11.2815	1.62011e-29	1.01078e-28
Znrf4	41.1898	-3.24582	0.288016	-11.2696	1.85438e-29	1.15385e-28
Zfp462	5908.04	-1.59745	0.141908	-11.2569	2.14068e-29	1.32728e-28
Adgrg6	154.725	2.706	0.240604	11.2467	2.40397e-29	1.48855e-28
Inpp4b	142.398	2.63607	0.234539	11.2394	2.61237e-29	1.61616e-28
Trim66	55.4482	3.13134	0.278916	11.2268	3.01176e-29	1.8616e-28
Uhmk1	1066.2	1.72658	0.153979	11.2131	3.51568e-29	2.16924e-28
Abtb3	174.886	1.76355	0.15741	11.2036	3.91583e-29	2.41189e-28
Eya2	86.3635	2.31241	0.206576	11.194	4.36381e-29	2.68309e-28
Klhl1	187.42	1.87104	0.16721	11.1897	4.57769e-29	2.81336e-28
Mag	353.98	5.99118	0.535809	11.1816	5.02009e-29	3.08119e-28
Exph5	58.7547	3.27189	0.292874	11.1717	5.6115e-29	3.43665e-28
Cyp2d4	76.2295	2.95612	0.264642	11.1703	5.70066e-29	3.48972e-28
Slc13a3	93.0571	3.16224	0.283244	11.1644	6.09294e-29	3.7266e-28
Fam89a	76.5066	2.48509	0.222779	11.155	6.77137e-29	4.13432e-28
Foxo1	218.199	1.61945	0.145225	11.1513	7.0542e-29	4.30325e-28
Slco2b1	39.2223	-3.61747	0.324871	-11.1351	8.46612e-29	5.15108e-28
Antkmt	449.99	1.54451	0.138916	11.1183	1.02161e-28	6.18891e-28
Entrep2	111.106	1.94387	0.174858	11.1169	1.03844e-28	6.28815e-28
Apold1	215.795	-2.17134	0.195594	-11.1013	1.23669e-28	7.45318e-28
Cpeb1	60.2082	3.46543	0.312296	11.0966	1.30276e-28	7.84457e-28
Chek2	105.065	-1.64823	0.14864	-11.0888	1.42237e-28	8.55748e-28
Gramd2b	597.071	3.99845	0.361144	11.0716	1.7223e-28	1.03531e-27
Tll2	56.6041	-3.53382	0.319616	-11.0565	2.03989e-28	1.22254e-27
Adamts9	155.346	1.85089	0.16752	11.0487	2.22302e-28	1.33058e-27
Gng12	212.053	2.68714	0.243304	11.0444	2.33421e-28	1.39601e-27
Igsf1	290.137	2.3022	0.20845	11.0444	2.33434e-28	1.39601e-27
Met	852.57	3.57734	0.324358	11.029	2.77047e-28	1.65471e-27
Zfhx4	1083.86	-1.51552	0.137473	-11.0241	2.92428e-28	1.74434e-27
Trim21	57.1285	2.82751	0.256623	11.0181	3.12467e-28	1.86229e-27
Necab2	660.11	1.50957	0.137079	11.0124	3.33041e-28	1.98154e-27
Gabrd	57.9123	5.15144	0.468962	10.9848	4.52442e-28	2.67942e-27
Vsir	171.843	2.44281	0.222923	10.9581	6.07584e-28	3.58454e-27
Igf2	37.4034	-3.75632	0.343025	-10.9506	6.60105e-28	3.88948e-27
Dclk3	253.638	1.95421	0.17846	10.9504	6.61456e-28	3.8958e-27
Smtnl2	64.1261	2.51755	0.229979	10.9469	6.87657e-28	4.04841e-27
Optc	52.9955	-2.37467	0.217718	-10.9071	1.06638e-27	6.25439e-27
Lhx5	39.9321	-4.64756	0.426183	-10.9051	1.09016e-27	6.38851e-27
Sap30	322.764	-1.74974	0.160515	-10.9008	1.14223e-27	6.69085e-27
Tek	68.9637	-2.92988	0.268973	-10.8928	1.24698e-27	7.29828e-27
Gen1	162.721	-1.59562	0.146547	-10.8882	1.31255e-27	7.67246e-27
Lama4	379.671	-1.76243	0.162075	-10.8741	1.53124e-27	8.9396e-27
Mreg	100.993	2.6754	0.246327	10.8612	1.76478e-27	1.02944e-26
Cacna1i	866.17	3.03409	0.279437	10.8579	1.82924e-27	1.0666e-26
Slco4c1	62.0182	2.71657	0.250407	10.8486	2.02441e-27	1.17991e-26
Zfp488	69.4913	4.87557	0.449593	10.8444	2.11977e-27	1.23446e-26
Lag3	55.8035	-2.92545	0.269909	-10.8387	2.25767e-27	1.31258e-26
Car8	116.264	2.01118	0.185606	10.8358	2.33041e-27	1.35227e-26
Acvr2b	172.283	-1.79956	0.166096	-10.8345	2.36261e-27	1.36961e-26
Adrb1	66.0035	2.42707	0.224253	10.8229	2.68127e-27	1.55241e-26
Ttk	409.269	-1.80383	0.166686	-10.8217	2.71558e-27	1.57162e-26
Cdc42bpg	117.822	-1.82573	0.168755	-10.8188	2.80417e-27	1.62088e-26
Gpr146	53.6465	3.29298	0.304415	10.8174	2.84744e-27	1.64522e-26
Tstd3	216.24	1.6983	0.157032	10.815	2.92279e-27	1.68805e-26
Drc3	105.132	3.00894	0.278595	10.8004	3.4266e-27	1.97333e-26
Pif1	57.399	-2.22928	0.206407	-10.8004	3.42592e-27	1.97333e-26
P4htm	224.931	1.50511	0.139372	10.7992	3.47304e-27	1.99843e-26
Tceal3	149.225	2.08255	0.192924	10.7946	3.64934e-27	2.09298e-26
Bok	500.973	1.52695	0.141498	10.7913	3.78283e-27	2.16777e-26
Ebpl	146.795	1.54643	0.143505	10.7762	4.46048e-27	2.54984e-26
Nr3c2	86.2075	2.46267	0.228562	10.7746	4.53696e-27	2.5925e-26
Entpd3	90.5292	3.87104	0.359482	10.7684	4.85445e-27	2.76714e-26
Mchr1	50.5653	3.43482	0.319161	10.762	5.20042e-27	2.96073e-26
Aplf	240.109	-1.55424	0.144529	-10.7538	5.68777e-27	3.23162e-26
Mfng	310.843	-3.92873	0.365459	-10.7501	5.91908e-27	3.36031e-26
Tspan33	97.2532	1.86117	0.173298	10.7397	6.62377e-27	3.7558e-26
Mgst1	72.7927	2.64405	0.246215	10.7388	6.69303e-27	3.79353e-26
Hrh1	50.1008	3.70453	0.345006	10.7376	6.78105e-27	3.84186e-26
Mroh2a	119.992	-1.83043	0.170566	-10.7315	7.24212e-27	4.09976e-26
Slc4a1	80.7809	-7.88676	0.735668	-10.7205	8.15226e-27	4.59641e-26
Chrna5	96.6028	2.07579	0.193706	10.7161	8.54968e-27	4.81272e-26
Gpr156	78.4612	-2.1059	0.196829	-10.6992	1.0271e-26	5.76774e-26
Bspry	66.1969	3.15485	0.294972	10.6954	1.0694e-26	6.00049e-26
Adgra1	136.345	1.67843	0.157275	10.6719	1.37765e-26	7.70538e-26
Acap1	109.054	-2.6086	0.244896	-10.6519	1.70901e-26	9.51688e-26
Drc1	138.114	1.67336	0.157223	10.6433	1.87468e-26	1.04104e-25
Gprin3	61.7167	3.33488	0.314306	10.6103	2.66901e-26	1.47629e-25
Flt4	34.3073	-4.03357	0.380859	-10.5907	3.29065e-26	1.81798e-25
Mbp	4606.5	4.10878	0.387987	10.59	3.3165e-26	1.83154e-25
Zbtb37	120.474	2.0625	0.194846	10.5853	3.48798e-26	1.92548e-25
Kcnab3	107.562	-1.74707	0.165073	-10.5837	3.54808e-26	1.95788e-25
Ipcef1	119.124	1.90706	0.180193	10.5834	3.55692e-26	1.96198e-25
Adamts15	145.803	2.18195	0.206969	10.5424	5.50929e-26	3.02222e-25
Fam43b	57.4652	2.71133	0.257261	10.5392	5.69731e-26	3.12292e-25
Smtn	193.147	-1.66289	0.157799	-10.538	5.77075e-26	3.16193e-25
Kcne5	136.942	1.72359	0.163579	10.5368	5.84813e-26	3.20308e-25
Stra6	53.3422	-2.81877	0.267949	-10.5198	7.00187e-26	3.82303e-25
Foxj1	203.239	1.71037	0.162736	10.5101	7.75798e-26	4.22926e-25
Glis3	100.724	3.51014	0.334607	10.4903	9.56792e-26	5.20581e-25
Prune2	173.907	1.92179	0.183394	10.479	1.07874e-25	5.86247e-25
Vsig2	50.8276	3.29845	0.314807	10.4777	1.09368e-25	5.93676e-25
Plcd4	254.545	1.54421	0.147486	10.4702	1.18332e-25	6.4134e-25
Parp9	78.4259	2.17591	0.20805	10.4586	1.33835e-25	7.24239e-25
Arl4d	458.282	-1.59519	0.152918	-10.4317	1.77702e-25	9.57922e-25
Esam	92.9423	-2.01411	0.193187	-10.4257	1.89246e-25	1.01858e-24
Pnpla3	409.542	1.92409	0.184592	10.4235	1.93772e-25	1.04254e-24
Sptb	513.461	1.79193	0.17207	10.414	2.14144e-25	1.15082e-24
Slc35d3	58.8167	3.43169	0.329664	10.4097	2.24037e-25	1.20306e-24
Hmgcs2	159.06	3.04099	0.29262	10.3923	2.68864e-25	1.44157e-24
Lmo2	95.602	-1.78446	0.171893	-10.3813	3.01733e-25	1.61532e-24
Cntnap1	342.807	1.65966	0.16006	10.369	3.43141e-25	1.83419e-24
Mfsd4a	89.0836	2.5119	0.242357	10.3645	3.59746e-25	1.92075e-24
Mtbp	139.545	-1.66285	0.160838	-10.3386	4.71237e-25	2.50741e-24
Rem2	306.989	-1.65354	0.160475	-10.304	6.75822e-25	3.58101e-24
Trim30d	114.905	1.90345	0.1852	10.2778	8.87428e-25	4.68629e-24
Trim5	114.905	1.90345	0.1852	10.2778	8.87428e-25	4.68629e-24
Entrep1	115.406	2.00123	0.194925	10.2667	9.95826e-25	5.24486e-24
Acvrl1	32.1731	-5.19847	0.506851	-10.2564	1.10753e-24	5.82441e-24
Scml2	156.642	-1.79671	0.175215	-10.2543	1.13218e-24	5.94733e-24
Gpx3	129.608	1.71499	0.167389	10.2455	1.23943e-24	6.50827e-24
Kcnj6	214.706	2.1604	0.210923	10.2426	1.27749e-24	6.70311e-24
Fign	119.811	-1.95395	0.191112	-10.2241	1.54677e-24	8.09178e-24
Plpp4	78.3993	2.95732	0.289639	10.2104	1.78186e-24	9.30075e-24
Cav2	130.969	2.0911	0.20541	10.1802	2.43171e-24	1.26316e-23
Ska1	94.2572	-1.58634	0.156383	-10.1439	3.52697e-24	1.82127e-23
Slc22a3	223.954	7.24976	0.715308	10.1352	3.85749e-24	1.98974e-23
Selenop	429.265	2.02986	0.200392	10.1294	4.09029e-24	2.10749e-23
Renbp	69.3308	2.39254	0.237119	10.09	6.11505e-24	3.12999e-23
Nrm	95.221	-1.62878	0.161477	-10.0867	6.32296e-24	3.23404e-23
Ppp1r18	95.221	-1.62878	0.161477	-10.0867	6.32296e-24	3.23404e-23
Itpr3	92.1973	-2.02958	0.201216	-10.0866	6.33524e-24	3.23914e-23
Sned1	78.6721	2.16901	0.215189	10.0796	6.803e-24	3.47196e-23
LOC300308	93.5721	2.38015	0.236472	10.0652	7.86928e-24	4.01322e-23
Mrap2	76.766	2.63631	0.262368	10.0481	9.36328e-24	4.76645e-23
Ttc39b	103.369	1.61998	0.161235	10.0473	9.4378e-24	4.80264e-23
Lama1	119.893	-1.91212	0.19052	-10.0363	1.05564e-23	5.35823e-23
Ccnb2-ps2	127.478	-1.7048	0.170436	-10.0026	1.48481e-23	7.48773e-23
LOC120096384	91.3282	-2.00531	0.200486	-10.0022	1.48975e-23	7.50991e-23
Plp1	3858.38	4.14616	0.414595	10.0005	1.51597e-23	7.63661e-23
Nell1	278.435	1.85726	0.185919	9.98959	1.69284e-23	8.51529e-23
Klf15	129.846	1.56297	0.156495	9.98735	1.73155e-23	8.70376e-23
Ttc7a	90.2688	2.07101	0.207363	9.98737	1.73119e-23	8.70376e-23
Lmntd2	40.4523	-2.70986	0.271557	-9.97897	1.88412e-23	9.46047e-23
Ccdc150	79.1242	-2.26342	0.226836	-9.97821	1.8986e-23	9.52975e-23
Igsf9	1751.72	-1.80467	0.181033	-9.96876	2.08822e-23	1.04665e-22
Nfatc1	64.152	2.22454	0.223196	9.96677	2.13036e-23	1.06739e-22
Zfp36	150.101	-2.58718	0.259657	-9.96383	2.19451e-23	1.09835e-22
Gsta1	148.982	8.42045	0.845919	9.95421	2.41738e-23	1.20731e-22
Marchf1	106.319	1.98	0.199043	9.9476	2.58343e-23	1.2884e-22
Riox2	116.116	2.10391	0.211614	9.94218	2.728e-23	1.35856e-22
Fhod1	98.9956	-1.5386	0.154815	-9.93828	2.83672e-23	1.4112e-22
Cflar	131.512	1.64323	0.165371	9.93666	2.88326e-23	1.43333e-22
Egfr	582.275	3.39798	0.342075	9.93342	2.97868e-23	1.47919e-22
Kcns3	41.545	4.19069	0.422076	9.92876	3.12127e-23	1.54835e-22
Dll4	26.946	-4.42376	0.44643	-9.90918	3.79744e-23	1.87646e-22
Lrtm2	167.816	1.53247	0.154719	9.90482	3.96665e-23	1.95938e-22
Manba	109.674	2.01324	0.20388	9.87463	5.36295e-23	2.63793e-22
Creg1	207.436	1.64494	0.166705	9.86742	5.76267e-23	2.82957e-22
Tmie	65.3798	2.6884	0.272661	9.85986	6.21387e-23	3.04364e-22
Misp	38.144	-3.77212	0.382631	-9.85839	6.30521e-23	3.0873e-22
Rab27b	41.555	3.4798	0.353712	9.83794	7.72773e-23	3.77722e-22
Dscc1	119.913	-1.68161	0.171071	-9.82989	8.37096e-23	4.08307e-22
Stac3	33.7202	-3.38702	0.344686	-9.82637	8.66874e-23	4.22537e-22
Reln	9015.56	-1.76544	0.179667	-9.82618	8.68477e-23	4.23171e-22
Vwc2l	96.9715	2.38452	0.242769	9.82216	9.03878e-23	4.40114e-22
Xylt1	548.859	1.70858	0.174086	9.81458	9.74403e-23	4.7363e-22
Aadat	54.9542	3.33497	0.340112	9.8055	1.06619e-22	5.17705e-22
Wnt4	107.459	1.76678	0.180284	9.79996	1.12635e-22	5.46158e-22
Ajap1	393.023	1.81567	0.185316	9.7977	1.15182e-22	5.58315e-22
Wnt5b	49.6074	-2.16793	0.221352	-9.79406	1.19404e-22	5.78382e-22
Asic4	195.74	1.78336	0.182163	9.78994	1.24366e-22	6.0179e-22
Grin2a	162.459	2.65928	0.27188	9.78107	1.35771e-22	6.56069e-22
Mmrn2	38.2329	-6.20696	0.635513	-9.76685	1.56227e-22	7.53614e-22
Il1rapl1	83.2247	1.92769	0.197606	9.75524	1.7518e-22	8.4156e-22
Dok3	75.7286	-1.96958	0.201931	-9.75376	1.77763e-22	8.52797e-22
Opcml	2808.1	1.60712	0.164786	9.75275	1.79531e-22	8.60984e-22
Acadm	196.062	1.53819	0.15793	9.73967	2.04225e-22	9.77402e-22
Arap3	77.6196	-2.86188	0.294035	-9.73312	2.17797e-22	1.04129e-21
Col28a1	44.6713	-2.85266	0.294212	-9.69593	3.13758e-22	1.49446e-21
Dlk1	125.936	-2.73316	0.282054	-9.6902	3.31864e-22	1.58016e-21
Lamp5	68.7978	3.3208	0.342717	9.68961	3.33808e-22	1.58888e-21
Gsap	50.4158	-2.27952	0.235348	-9.68574	3.46672e-22	1.64843e-21
Gucy1b2	32.5742	-5.74389	0.593111	-9.68433	3.51512e-22	1.67031e-21
Gsta6	98.3014	1.63498	0.169106	9.66834	4.10993e-22	1.94964e-21
RGD1308065	27.909	-4.84241	0.50236	-9.63932	5.45469e-22	2.57447e-21
Tex15	122.404	2.56808	0.266647	9.63098	5.91608e-22	2.78659e-21
Mboat1	79.6251	-1.70012	0.176536	-9.6304	5.94966e-22	2.80146e-21
Cbln4	104.23	2.03415	0.211247	9.62923	6.01782e-22	2.8326e-21
Synpo2	56.0346	3.32046	0.345136	9.62074	6.53592e-22	3.06925e-21
Lhx1	30.1388	-4.05492	0.421938	-9.61024	7.23831e-22	3.39226e-21
Pcdh12	41.4188	-2.56709	0.267243	-9.60581	7.55613e-22	3.54002e-21
Dnai3	45.1718	3.32259	0.34603	9.602	7.84042e-22	3.67076e-21
Prph	108.737	2.81859	0.294365	9.57516	1.01698e-21	4.74705e-21
Ptpn3	74.5029	2.24753	0.234989	9.56442	1.12833e-21	5.25805e-21
Rhpn2	92.5566	1.75874	0.183933	9.56184	1.15681e-21	5.38713e-21
Cdh23	57.3736	-2.33042	0.244295	-9.53937	1.437e-21	6.65432e-21
Cdc6	130.959	-1.65026	0.173	-9.53905	1.44144e-21	6.67267e-21
Hydin	176.177	1.7303	0.181572	9.52957	1.57936e-21	7.29906e-21
Heph	63.2191	-2.15291	0.226076	-9.52292	1.68381e-21	7.7741e-21
Rgs14	48.4978	3.53832	0.372041	9.51058	1.89594e-21	8.73908e-21
Chac1	201.518	2.20175	0.231766	9.49988	2.10136e-21	9.66361e-21
Slc5a2	68.1997	-1.92188	0.202316	-9.49938	2.11136e-21	9.70644e-21
Rarres1	45.3623	3.5602	0.374894	9.49655	2.16963e-21	9.96775e-21
Iqcc	114.965	-1.55169	0.163557	-9.48713	2.37484e-21	1.08855e-20
Dusp15	574.678	2.11583	0.223066	9.48524	2.41825e-21	1.10772e-20
Col1a1	97.4076	1.97828	0.20861	9.48314	2.46745e-21	1.12878e-20
Zic1	556.627	-1.75865	0.185604	-9.47525	2.66132e-21	1.21509e-20
Irgm	38.0753	4.28988	0.452857	9.47293	2.7209e-21	1.24189e-20
Clic6	52.5095	3.50861	0.370966	9.45806	3.13714e-21	1.42814e-20
Bhlhe41	42.9847	3.97661	0.420704	9.45228	3.31515e-21	1.50722e-20
Shisa2	57.1408	-2.48593	0.263032	-9.45107	3.35389e-21	1.52434e-20
LOC685203	45.5117	2.82286	0.298728	9.44961	3.40107e-21	1.54528e-20
Pnpo	371.519	1.50166	0.159146	9.43572	3.88307e-21	1.76084e-20
Dgkg	94.5695	2.14286	0.227135	9.43428	3.93681e-21	1.78406e-20
Il33	75.759	2.25204	0.238829	9.42949	4.1208e-21	1.86623e-20
Trpm2	100.579	1.52175	0.16141	9.42783	4.18668e-21	1.89423e-20
Maob	99.9673	1.52174	0.161511	9.42185	4.43195e-21	2.00325e-20
Zfp185	66.3966	5.50268	0.584385	9.41618	4.67786e-21	2.11031e-20
Casp4	76.1184	2.69347	0.28626	9.40916	5.00116e-21	2.25415e-20
Tbx6	35.8281	-2.91208	0.310492	-9.37894	6.66394e-21	2.99278e-20
Capg	62.6012	2.25379	0.24039	9.37557	6.88031e-21	3.08797e-20
Tnfaip6	41.1967	3.2311	0.345173	9.36084	7.91062e-21	3.54471e-20
Blvra	340.242	1.89166	0.202258	9.35267	8.54594e-21	3.82572e-20
Sntb1	69.1665	2.06348	0.221592	9.31209	1.25345e-20	5.57382e-20
Fbln5	40.095	3.23674	0.347692	9.30922	1.28771e-20	5.72069e-20
Nalcn	911.275	1.53796	0.165293	9.30448	1.34648e-20	5.97611e-20
Pdyn	57.6018	-2.07358	0.223167	-9.29159	1.51996e-20	6.7311e-20
Dusp10	129.757	-1.51239	0.162937	-9.28201	1.66318e-20	7.34678e-20
Bmp6	57.0894	2.85891	0.308174	9.27692	1.74444e-20	7.70085e-20
Tmem132d	103.478	1.60776	0.173504	9.26639	1.92554e-20	8.48691e-20
Polq	128.701	-1.5976	0.172468	-9.26322	1.9836e-20	8.73731e-20
Tnfrsf11a	39.469	4.12793	0.445631	9.26312	1.98544e-20	8.74268e-20
Lsamp	958.178	1.52109	0.164242	9.26126	2.02028e-20	8.88769e-20
Stc2	56.4185	2.90901	0.314686	9.24418	2.37043e-20	1.0402e-19
Cbr3	59.8905	2.22101	0.240289	9.24306	2.39539e-20	1.05049e-19
Cybrd1	43.6081	2.88338	0.312042	9.24036	2.45667e-20	1.07635e-19
Bace2	48.6619	3.73013	0.404474	9.22217	2.91144e-20	1.27241e-19
Slc35f4	40.0869	2.921	0.316939	9.21629	3.07566e-20	1.34209e-19
Rcan3	113.023	1.57704	0.171128	9.21561	3.09518e-20	1.35018e-19
Fgl2	54.5157	2.75982	0.299622	9.21104	3.22989e-20	1.40851e-19
Cenpu	85.8139	-1.51535	0.164612	-9.20559	3.39798e-20	1.47996e-19
Ppp1r13l	86.8527	-1.62102	0.176205	-9.19964	3.59167e-20	1.56238e-19
Asb4	40.4163	-2.63724	0.287117	-9.18527	4.10508e-20	1.78129e-19
Nherf1	389.397	1.73777	0.189559	9.16743	4.84425e-20	2.09813e-19
Dach1	125.156	-2.08007	0.227029	-9.16216	5.08711e-20	2.20127e-19
Egfl7	39.3134	-2.20205	0.24043	-9.1588	5.24759e-20	2.27001e-19
Cyb5r2	40.0195	4.60842	0.503793	9.14745	5.82928e-20	2.51852e-19
Fa2h	103.295	7.89249	0.863379	9.1414	6.16517e-20	2.66118e-19
Mgmt	38.0392	3.2795	0.359686	9.11766	7.67641e-20	3.29521e-19
Ccdc153	49.4496	2.52395	0.276981	9.11237	8.05989e-20	3.45876e-19
Slc4a11	118.224	-1.64312	0.180373	-9.1096	8.26867e-20	3.54726e-19
Rasgef1c	87.2467	1.50038	0.164727	9.10828	8.3702e-20	3.58862e-19
Kiss1r	50.5673	2.38551	0.261947	9.10686	8.48033e-20	3.63473e-19
Slc35g2	77.0428	2.01828	0.221901	9.09538	9.42593e-20	4.0326e-19
Myrf	554.238	2.78711	0.306535	9.09233	9.69414e-20	4.14481e-19
Gmpr	189.789	1.6358	0.180054	9.08505	1.03649e-19	4.42352e-19
Nefh	90.6327	1.63406	0.180155	9.07031	1.18683e-19	5.05433e-19
Cps1	43.309	2.51048	0.277157	9.05795	1.32926e-19	5.65058e-19
Tmem144	74.6082	3.07271	0.339627	9.04731	1.46538e-19	6.21975e-19
Rbpjl	71.2982	1.86322	0.206039	9.04302	1.52402e-19	6.46669e-19
Osgin1	41.4376	5.13517	0.568036	9.04022	1.56354e-19	6.62834e-19
Tec	83.6174	2.00404	0.221789	9.03579	1.62829e-19	6.89451e-19
Mfrp	40.9236	3.89568	0.431309	9.03221	1.6824e-19	7.11499e-19
Pmel	101.145	1.87601	0.207872	9.0248	1.80018e-19	7.59474e-19
Olfml2b	359.334	-1.57258	0.174331	-9.02069	1.86901e-19	7.88037e-19
Fam135b	253.369	2.39524	0.265562	9.01951	1.88933e-19	7.96363e-19
Shc3	431.395	1.89455	0.210923	8.9822	2.65413e-19	1.11403e-18
Adgrl4	56.0483	-8.32559	0.928413	-8.96756	3.03165e-19	1.26983e-18
Frem2	297.1	1.63641	0.183026	8.94086	3.86141e-19	1.61111e-18
Mab21l1	39.6651	-2.90277	0.324942	-8.93318	4.13924e-19	1.72497e-18
Sass6	67.0886	-2.07405	0.232208	-8.93185	4.18932e-19	1.74532e-18
Olfml1	33.6154	3.15339	0.35314	8.92959	4.27585e-19	1.78084e-18
Ak9	45.6913	2.58091	0.289612	8.91162	5.0293e-19	2.08657e-18
Mecom	27.1038	-3.58335	0.403163	-8.88809	6.2167e-19	2.56703e-18
Cyyr1	36.4451	-8.28335	0.933631	-8.87219	7.17194e-19	2.95536e-18
Tph2	39.2797	5.47491	0.617262	8.86966	7.33666e-19	3.02235e-18
Kcnj8	40.229	-8.42548	0.952647	-8.84428	9.21184e-19	3.78258e-18
Ptprb	73.8907	-2.34536	0.265387	-8.83751	9.78713e-19	4.01645e-18
Cyp2j10	32.6737	3.63815	0.412088	8.82857	1.06026e-18	4.3473e-18
Lgr5	43.4167	2.51881	0.285472	8.82334	1.11098e-18	4.55124e-18
Rab32	79.4456	3.13998	0.355934	8.82179	1.12641e-18	4.61311e-18
Ier5	888.432	-1.56958	0.178253	-8.80537	1.30427e-18	5.33213e-18
Ptx3	181.859	-1.52516	0.173217	-8.80491	1.30959e-18	5.35235e-18
Prss23	95.9476	1.58357	0.179957	8.79971	1.37167e-18	5.60441e-18
Aspa	37.7624	3.69528	0.420293	8.79215	1.46727e-18	5.98104e-18
Hhip	50.1759	3.06511	0.34897	8.78329	1.58756e-18	6.46576e-18
Efna4	184.959	-1.88222	0.214402	-8.77891	1.65069e-18	6.71506e-18
Trim7	59.8805	2.29431	0.261556	8.77176	1.75902e-18	7.14534e-18
Bin2	22.9311	-4.84022	0.552072	-8.76738	1.82874e-18	7.41779e-18
Cela1	22.9311	-4.84022	0.552072	-8.76738	1.82874e-18	7.41779e-18
Spc24	96.208	-1.60272	0.183257	-8.74578	2.21475e-18	8.94464e-18
Acot2	108.742	2.24194	0.257003	8.72343	2.69892e-18	1.08656e-17
Dlg2	2433.84	1.57878	0.181015	8.72183	2.73748e-18	1.10145e-17
Ghr	91.5636	2.0512	0.23561	8.7059	3.15056e-18	1.26402e-17
Khk	89.1991	1.6081	0.184978	8.69351	3.51416e-18	1.40707e-17
Ank2	21134.5	1.6966	0.195281	8.68796	3.69002e-18	1.47622e-17
Prickle3	46.309	-1.88821	0.217777	-8.6704	4.30591e-18	1.7177e-17
Ntf3	103.86	1.67585	0.193404	8.66503	4.51397e-18	1.79967e-17
Vsig10l	96.9165	1.66166	0.19193	8.65762	4.81701e-18	1.91885e-17
Hacd1	91.4706	1.55611	0.179872	8.65123	5.09462e-18	2.0277e-17
Thnsl2	55.6914	2.45503	0.284252	8.6368	5.78072e-18	2.29426e-17
Cdc42ep1	89.192	1.55598	0.180357	8.62726	6.28393e-18	2.48814e-17
Prr22	76.5907	-2.14065	0.248243	-8.62322	6.50956e-18	2.57548e-17
Duox1	49.7806	-1.95656	0.226927	-8.62199	6.57977e-18	2.60253e-17
Col18a1	82.4694	-1.56775	0.182077	-8.61036	7.28293e-18	2.87658e-17
Pls1	45.3813	2.20497	0.256373	8.60063	7.92791e-18	3.1234e-17
Evi2a	64.0414	2.83989	0.33029	8.59816	8.10033e-18	3.18864e-17
Bmpr1b	71.7237	1.91917	0.223596	8.5832	9.22671e-18	3.62693e-17
Map4k1	83.8535	-1.62938	0.190031	-8.57428	9.97126e-18	3.9163e-17
Cenpa	99.8273	-1.51646	0.177154	-8.56012	1.12752e-17	4.41974e-17
Snord10	25.7054	-3.58355	0.419272	-8.54708	1.26239e-17	4.92636e-17
Colgalt2	101.401	2.15451	0.252207	8.54264	1.31184e-17	5.11648e-17
Adhfe1	64.5378	3.20051	0.375494	8.52347	1.5485e-17	6.02269e-17
Pnlip	125.419	7.77818	0.912703	8.52214	1.56633e-17	6.08868e-17
Zfp217	131.451	-1.79881	0.211314	-8.51248	1.70254e-17	6.60349e-17
Tnfrsf25	36.956	-2.42293	0.284686	-8.51088	1.72613e-17	6.69126e-17
Epm2a	54.7982	2.0805	0.244561	8.50708	1.78374e-17	6.91077e-17
Rflnb	41.2963	2.29465	0.27025	8.49085	2.05139e-17	7.92577e-17
Marchf3	119.738	1.72176	0.203275	8.47011	2.45158e-17	9.44587e-17
Fstl4	136.612	1.59451	0.188265	8.46951	2.46424e-17	9.49204e-17
Slc2a4	29.066	-3.29351	0.388935	-8.46801	2.49617e-17	9.61239e-17
Gal3st1	55.5108	3.2787	0.387296	8.4656	2.54836e-17	9.81066e-17
Ddit4l	53.8078	6.52699	0.775241	8.4193	3.78734e-17	1.45046e-16
Col26a1	70.4427	1.92424	0.228621	8.41672	3.87187e-17	1.48244e-16
Fas	61.0553	7.12787	0.847106	8.41437	3.94997e-17	1.51068e-16
Cdh15	37.1894	2.37618	0.282773	8.40314	4.34702e-17	1.65846e-16
Them6	116.904	1.61931	0.192759	8.40069	4.43861e-17	1.69294e-16
Rad51c	68.3456	-1.67933	0.200178	-8.38917	4.89576e-17	1.86172e-16
Ttc21a	47.7942	2.14967	0.256298	8.38737	4.97138e-17	1.88945e-16
Ppargc1b	56.209	2.59969	0.310045	8.38489	5.07713e-17	1.92859e-16
Xkr6	51.5418	2.09547	0.250015	8.38137	5.23154e-17	1.98455e-16
Il34	41.7029	3.04126	0.363146	8.37476	5.53357e-17	2.09685e-16
Cartpt	156.003	6.02715	0.719703	8.37449	5.5464e-17	2.10115e-16
Cfap99	50.0072	2.26892	0.2712	8.36623	5.94933e-17	2.25074e-16
Lrrc3b	55.6252	2.12488	0.254131	8.36134	6.2011e-17	2.34409e-16
B3glct	191.197	1.55451	0.185938	8.36037	6.2522e-17	2.36277e-16
Zfp819	69.7956	-1.708	0.204921	-8.33493	7.75445e-17	2.92023e-16
Gpr75	95.388	1.58969	0.190867	8.32876	8.16957e-17	3.0716e-16
Cdc42ep2	80.7946	1.68299	0.202098	8.32758	8.25115e-17	3.10061e-16
Pnldc1	68.5795	-1.56812	0.188357	-8.32527	8.41384e-17	3.16004e-16
Flywch2	90.9363	1.8573	0.223335	8.31621	9.08246e-17	3.40294e-16
Ptpn14	113.988	1.83371	0.22064	8.31088	9.49983e-17	3.55551e-16
Cckbr	43.1552	2.65947	0.320534	8.29701	1.06766e-16	3.98211e-16
Plag1	84.7389	-2.55248	0.308056	-8.28577	1.17349e-16	4.36984e-16
Ecm1	67.2154	-1.94955	0.235415	-8.28134	1.21796e-16	4.53128e-16
Cth	56.7909	2.06462	0.249475	8.27588	1.2751e-16	4.73939e-16
Slc15a1	34.0364	5.02951	0.60841	8.26665	1.3778e-16	5.11431e-16
Vip	70.9903	8.65773	1.04775	8.26314	1.41894e-16	5.26422e-16
Mal	31.6427	5.15432	0.62397	8.26052	1.45036e-16	5.3751e-16
Slc13a5	39.5587	2.67162	0.32354	8.25748	1.48774e-16	5.50634e-16
Ahsp	26.6921	-2.81651	0.341871	-8.23849	1.74392e-16	6.43576e-16
Chrna3	60.7274	1.72853	0.209882	8.23572	1.78477e-16	6.58306e-16
Acsbg3	46.673	-2.65314	0.322333	-8.23106	1.85565e-16	6.84089e-16
Slc6a20b	27.461	-2.73781	0.332626	-8.23088	1.85838e-16	6.84913e-16
Gask1a	39.0331	2.38417	0.289714	8.22939	1.88167e-16	6.93131e-16
Sgo2	68.4998	-1.88174	0.228724	-8.22715	1.91725e-16	7.05497e-16
Inhba	276.7	1.84483	0.224243	8.22696	1.92023e-16	7.06406e-16
C1r	96.4657	3.34273	0.407505	8.2029	2.34655e-16	8.60525e-16
RGD1565166	36.5713	-7.70833	0.940361	-8.1972	2.46048e-16	9.01125e-16
Gpr149	73.5723	1.78985	0.218458	8.19311	2.54567e-16	9.31594e-16
Cd34	51.655	-2.55685	0.312361	-8.18555	2.71065e-16	9.9093e-16
Slc9a2	29.4216	3.39091	0.414297	8.18474	2.72895e-16	9.9736e-16
Slc35f2	99.4435	1.53475	0.187534	8.18387	2.74863e-16	1.00429e-15
Slc7a2	142.903	1.63657	0.200172	8.17579	2.93928e-16	1.07311e-15
Dnah5	86.4016	2.70857	0.331331	8.17481	2.96339e-16	1.08163e-15
Esr1	36.5201	3.46941	0.424731	8.1685	3.12258e-16	1.13884e-15
Lyl1	24.6877	-3.02246	0.370826	-8.15063	3.62029e-16	1.31865e-15
Enpp6	113.115	6.41742	0.789382	8.12968	4.30439e-16	1.56456e-15
Arhgap6	28.3452	3.24292	0.398904	8.12957	4.30825e-16	1.56556e-15
Lgals3	98.5773	3.09955	0.381584	8.12286	4.55307e-16	1.65238e-15
Cenpw	120.017	-1.56436	0.193011	-8.10503	5.27338e-16	1.91081e-15
Rasl12	27.3542	-2.84908	0.351961	-8.09487	5.73267e-16	2.07402e-15
Kirrel2	62.8243	-1.62194	0.201087	-8.06589	7.27029e-16	2.62015e-15
Msrb3	158.189	-1.73472	0.215488	-8.05017	8.26804e-16	2.9736e-15
Hbb	33.2373	-7.56931	0.940424	-8.04883	8.35922e-16	3.00254e-15
Hbb-b1	33.2373	-7.56931	0.940424	-8.04883	8.35922e-16	3.00254e-15
Hbb-b2	33.2373	-7.56931	0.940424	-8.04883	8.35922e-16	3.00254e-15
Hbb-bs	33.2373	-7.56931	0.940424	-8.04883	8.35922e-16	3.00254e-15
LOC100134871	33.2373	-7.56931	0.940424	-8.04883	8.35922e-16	3.00254e-15
Zbtb7b	70.7251	1.63305	0.20309	8.04104	8.90786e-16	3.1955e-15
Oas1b	37.2807	2.625	0.326542	8.03878	9.07366e-16	3.25331e-15
Agt	217.644	2.22753	0.277236	8.03478	9.37451e-16	3.36032e-15
Gulo	20.0785	-4.33202	0.539317	-8.03241	9.55779e-16	3.42426e-15
Tmco4	46.7902	2.53455	0.315552	8.03212	9.58e-16	3.43134e-15
LOC120094546	132.058	-1.82433	0.227181	-8.03027	9.72602e-16	3.48008e-15
Mpv17l	60.89	2.03953	0.254171	8.02425	1.02146e-15	3.64837e-15
Cd83	61.8435	1.85361	0.231147	8.01918	1.06449e-15	3.7982e-15
Cfap91	46.6951	2.67955	0.334312	8.01514	1.1001e-15	3.92325e-15
Opalin	29.1287	4.60708	0.574861	8.01425	1.10811e-15	3.94979e-15
Trnp1	71.7208	1.66142	0.207544	8.00514	1.19333e-15	4.2449e-15
Adra1d	30.1	3.71201	0.464889	7.98472	1.40842e-15	4.99352e-15
Rsph10b	156.123	1.58256	0.198445	7.97479	1.52636e-15	5.40484e-15
Adcy4	20.4682	-5.27273	0.661228	-7.97414	1.53446e-15	5.43075e-15
Zbtb7c	86.6087	1.86701	0.234174	7.97277	1.55155e-15	5.48848e-15
Adora2b	51.4844	1.8254	0.229005	7.97103	1.57363e-15	5.56516e-15
Catip	48.7103	2.20667	0.276947	7.96785	1.61463e-15	5.70438e-15
Dtx3l	27.8867	3.14235	0.394457	7.96626	1.6355e-15	5.7752e-15
Samd5	84.8321	1.62524	0.204175	7.96003	1.72003e-15	6.07217e-15
Epcam	46.1203	2.09225	0.263014	7.95489	1.79295e-15	6.328e-15
Azin2	50.2297	2.01427	0.253216	7.95472	1.79535e-15	6.33488e-15
Slfn5	34.8537	-2.81585	0.354122	-7.95162	1.84087e-15	6.49386e-15
Gcgr	60.9064	-2.16166	0.272786	-7.92437	2.29314e-15	8.06691e-15
Cpne9	26.9382	3.01625	0.381057	7.9155	2.46269e-15	8.65249e-15
Grm4	105.958	1.71484	0.216802	7.90974	2.57925e-15	9.05521e-15
Ttc22	28.0457	3.22889	0.408833	7.89781	2.83838e-15	9.94747e-15
Slc9a9	77.931	1.66192	0.210725	7.88668	3.10341e-15	1.08546e-14
Gbp5	61.0426	3.3499	0.424774	7.88632	3.11234e-15	1.08804e-14
Mdfic	149.663	1.50769	0.191435	7.87573	3.38755e-15	1.18277e-14
Esyt3	86.0407	2.61818	0.332491	7.87444	3.4228e-15	1.19478e-14
Plekhf1	31.6019	3.33969	0.424486	7.86761	3.6148e-15	1.26054e-14
Slco2a1	28.782	-2.93298	0.373094	-7.86122	3.80399e-15	1.3242e-14
Zic3	227.834	-1.78142	0.226616	-7.86097	3.81171e-15	1.32656e-14
Aldh1a1	45.5923	2.45733	0.312646	7.85978	3.84822e-15	1.33785e-14
Slc9a7	518.271	2.64206	0.336293	7.85643	3.95246e-15	1.3735e-14
Slc1a2	682.049	3.16467	0.403117	7.8505	4.14389e-15	1.43824e-14
Prkcq	176.367	1.64767	0.210386	7.83165	4.81503e-15	1.66374e-14
Mertk	145.536	1.76393	0.225513	7.82187	5.20429e-15	1.79381e-14
Fxyd5	34.0207	-2.14125	0.273821	-7.81988	5.28732e-15	1.82198e-14
Itga1	41.512	-3.32295	0.424965	-7.81933	5.31053e-15	1.82953e-14
Col8a1	51.0471	4.84295	0.620318	7.80721	5.84685e-15	2.00935e-14
Shh	70.2241	3.84063	0.492297	7.80146	6.11955e-15	2.09998e-14
Jph1	107.271	1.54087	0.197604	7.79777	6.30116e-15	2.16018e-14
Epha2	28.713	-2.82166	0.361982	-7.79501	6.44013e-15	2.20674e-14
H6pd	83.8798	1.51866	0.194882	7.79272	6.55821e-15	2.24555e-14
Ftcd	36.1565	-2.07396	0.266151	-7.79242	6.57388e-15	2.25037e-14
Spag6l	26.4775	3.14377	0.403623	7.78886	6.76141e-15	2.3123e-14
Ramp1	25.2822	3.77709	0.485161	7.78521	6.95951e-15	2.37772e-14
Cenpq	67.0112	-1.66767	0.214477	-7.77551	7.5142e-15	2.56473e-14
P2ry12	20.6909	-3.0893	0.397357	-7.77464	7.56648e-15	2.58194e-14
Gpr52	51.8021	2.07595	0.267022	7.77445	7.5775e-15	2.58507e-14
Mdh1b	33.9315	2.29568	0.296078	7.75364	8.9292e-15	3.03363e-14
Prr11	125.629	-1.5883	0.204936	-7.75022	9.17367e-15	3.11366e-14
Col7a1	39.4944	-2.65637	0.343498	-7.7333	1.04793e-14	3.5482e-14
Slco1c1	363.209	-2.55133	0.329997	-7.73139	1.06381e-14	3.60112e-14
Ccr5	20.9302	-7.48011	0.967522	-7.7312	1.06539e-14	3.60559e-14
Iqca1l	31.6855	-2.28521	0.295683	-7.7286	1.08734e-14	3.67632e-14
Gjc3	38.3965	5.7108	0.740069	7.71658	1.19496e-14	4.02849e-14
Col19a1	192.754	3.07701	0.398901	7.7137	1.22219e-14	4.11534e-14
Tgfb1	53.2186	-1.94728	0.252472	-7.71284	1.23046e-14	4.14118e-14
LOC100360821	31.1677	-2.86484	0.371844	-7.7044	1.31457e-14	4.41576e-14
Hyal1	96.5218	2.19514	0.285647	7.68479	1.53252e-14	5.13678e-14
Abo	40.1277	2.38586	0.311151	7.66784	1.74917e-14	5.84615e-14
Il17rc	32.9352	2.47043	0.322762	7.65403	1.94774e-14	6.50518e-14
Ttll8	37.7864	2.24848	0.294258	7.64119	2.15219e-14	7.17774e-14
Dnah11	55.7792	1.92818	0.252472	7.6372	2.21994e-14	7.40015e-14
Msh5	36.0597	-2.09618	0.274805	-7.62789	2.38632e-14	7.94909e-14
Maff	40.3252	-2.39688	0.314785	-7.61435	2.65031e-14	8.80752e-14
Plaat3	111.271	1.70342	0.223863	7.60921	2.7578e-14	9.16039e-14
Snai1	40.9973	-2.01423	0.265413	-7.58906	3.22242e-14	1.06556e-13
Tmem204	16.6617	-4.98069	0.657419	-7.57612	3.56034e-14	1.17508e-13
Lrat	27.5786	3.27724	0.432864	7.57107	3.70163e-14	1.21999e-13
Stpg1	39.4122	2.4817	0.327922	7.56796	3.79139e-14	1.24927e-13
Mitf	90.7042	1.5831	0.210013	7.53809	4.76914e-14	1.56372e-13
Mir22	32.878	2.41856	0.321516	7.52236	5.37965e-14	1.76141e-13
Mepe	28.3981	5.26997	0.701045	7.5173	5.59207e-14	1.82925e-13
Neurod4	39.2297	-2.28176	0.30368	-7.51371	5.74756e-14	1.8788e-13
Slc27a5	30.805	3.22788	0.42972	7.51159	5.84124e-14	1.90897e-13
Matn2	96.4464	2.252	0.300227	7.50099	6.33367e-14	2.06605e-13
Pkp1	25.0886	3.89742	0.52105	7.47993	7.43602e-14	2.41606e-13
Scarf2	122.552	1.62498	0.21825	7.4455	9.65746e-14	3.12189e-13
Wdr97	25.0899	-2.40955	0.323817	-7.44106	9.98791e-14	3.22573e-13
Mc1r	16.3171	-3.6481	0.491475	-7.42275	1.14716e-13	3.69128e-13
Adam12	92.2983	2.14976	0.289867	7.41637	1.20372e-13	3.86971e-13
Hrob	46.9928	-1.93298	0.260806	-7.41156	1.24819e-13	4.00808e-13
Rsph1	57.8609	1.88743	0.255384	7.39056	1.46217e-13	4.67663e-13
Ak7	36.762	3.05175	0.413011	7.38904	1.4789e-13	4.72505e-13
Cx3cr1	16.9217	-7.17082	0.971017	-7.38485	1.52623e-13	4.87293e-13
Sdc1	561.647	-1.52136	0.206414	-7.37041	1.70109e-13	5.41887e-13
Aplnr	23.9023	-6.53194	0.889294	-7.34508	2.0563e-13	6.52513e-13
LOC682102	30.0063	2.50904	0.34167	7.34346	2.08141e-13	6.60182e-13
Adamts4	94.8741	2.03658	0.277364	7.34263	2.09439e-13	6.63997e-13
Emilin2	41.5602	1.96803	0.268215	7.33749	2.17641e-13	6.89689e-13
Cenpo	53.529	-1.56194	0.212904	-7.33638	2.19454e-13	6.95121e-13
Cdk18	67.031	3.16607	0.43207	7.32766	2.34203e-13	7.41166e-13
Cnn2	126.184	2.03609	0.277868	7.32754	2.34411e-13	7.41658e-13
Prdm1	24.2906	-2.51802	0.344206	-7.31546	2.56509e-13	8.10107e-13
Hamp	12.231	-7.28789	0.996517	-7.31336	2.6054e-13	8.22654e-13
Ifih1	52.2899	2.16069	0.295654	7.30816	2.70824e-13	8.54161e-13
Dqx1	50.0122	-1.65982	0.227357	-7.30051	2.86679e-13	9.03758e-13
RGD1562726	25.5881	3.16574	0.433724	7.29897	2.8997e-13	9.13516e-13
Car12	62.9656	1.54708	0.212921	7.26598	3.70349e-13	1.16073e-12
Lpar2	32.9059	-2.14557	0.295556	-7.25943	3.88725e-13	1.21642e-12
Tap1	57.239	1.8649	0.257266	7.24892	4.2011e-13	1.31199e-12
Bhmt	45.1674	1.79354	0.247841	7.23666	4.59857e-13	1.43292e-12
Hbg1	13.1188	-7.39383	1.02278	-7.22912	4.86123e-13	1.51308e-12
Nlrc3	17.1394	-2.99365	0.414494	-7.22242	5.10691e-13	1.58743e-12
Erg	16.4331	-7.13051	0.988593	-7.21279	5.48174e-13	1.70092e-12
Arid5a	78.2191	1.63103	0.226187	7.21098	5.55507e-13	1.72291e-12
F5	34.9443	4.14763	0.575655	7.20505	5.80205e-13	1.79712e-12
Olfml3	96.0347	-1.68732	0.234565	-7.19341	6.31923e-13	1.95472e-12
Ccl3	18.085	-4.31705	0.60088	-7.18455	6.7427e-13	2.08248e-12
Trps1	425.542	1.63165	0.22735	7.17681	7.13555e-13	2.20042e-12
Pole2	117.782	-1.56047	0.217587	-7.17168	7.40818e-13	2.28248e-12
Mcee	89.5929	1.65055	0.230184	7.17057	7.46856e-13	2.30007e-12
Mxra7	61.3738	1.84599	0.257539	7.16782	7.6203e-13	2.34525e-12
Glipr2	94.5123	2.04307	0.285279	7.16166	7.97054e-13	2.44873e-12
Cyp4f1	24.9208	4.19732	0.586634	7.15492	8.37197e-13	2.57037e-12
Cfap65	43.2555	2.41831	0.338231	7.14986	8.68648e-13	2.66459e-12
Rbm46	27.3807	2.63655	0.368825	7.1485	8.77304e-13	2.68937e-12
Fli1	20.3329	-6.85503	0.961447	-7.12992	1.00431e-12	3.07063e-12
Hnrnpa1-ps20	32.5654	-2.08746	0.293057	-7.12306	1.05559e-12	3.22601e-12
Rxfp3	24.9234	5.40106	0.760394	7.10297	1.22101e-12	3.72101e-12
Mcrip2	56.4944	1.68216	0.237348	7.08733	1.36723e-12	4.15304e-12
Tmem81	36.5641	-2.19181	0.309365	-7.08488	1.39169e-12	4.22642e-12
Gpr34	17.8869	-4.30118	0.609055	-7.06206	1.64057e-12	4.965e-12
Etnk2	102.383	1.62621	0.230602	7.05201	1.76354e-12	5.32563e-12
Unc13c	57.0611	1.65458	0.234657	7.05107	1.77553e-12	5.3607e-12
Ldlrad1	54.3842	-1.74476	0.247517	-7.04903	1.80171e-12	5.43738e-12
Zdhhc22	36.7196	2.06166	0.29257	7.04672	1.83178e-12	5.52457e-12
Neil3	30.8293	-2.50574	0.356505	-7.02861	2.08599e-12	6.27772e-12
Lhx8	85.5495	-2.01409	0.286593	-7.0277	2.09966e-12	6.3175e-12
Tfeb	51.9314	2.16329	0.3081	7.0214	2.19658e-12	6.60484e-12
Cited4	23.0819	3.63685	0.51943	7.00161	2.53046e-12	7.57947e-12
Ctsc	78.9421	1.69089	0.241712	6.99549	2.64327e-12	7.91059e-12
Nog	102.713	1.51061	0.216186	6.98756	2.79702e-12	8.36177e-12
Cd101	29.814	-2.59572	0.372052	-6.97674	3.02099e-12	9.01017e-12
Metrnl	21.408	3.3946	0.487905	6.9575	3.46369e-12	1.02976e-11
Megf6	17.724	-3.28278	0.471949	-6.95581	3.50551e-12	1.04197e-11
Ier3	40.6542	-3.19787	0.460046	-6.95121	3.62177e-12	1.07584e-11
Kcng4	28.5466	7.34086	1.05811	6.93771	3.98496e-12	1.18072e-11
LOC120096111	49.3845	-1.76154	0.253929	-6.93713	4.00138e-12	1.18534e-11
Gask1b	42.6589	2.00749	0.289536	6.93347	4.10647e-12	1.2157e-11
Tal1	21.2542	-2.95655	0.426988	-6.92419	4.38479e-12	1.29617e-11
Gli1	85.0676	-1.50361	0.217284	-6.92	4.5163e-12	1.3342e-11
Pclo	3143.38	1.94504	0.281083	6.91979	4.52309e-12	1.33592e-11
Klf5	78.4387	1.54752	0.224095	6.90564	4.99765e-12	1.47298e-11
Rnf207	29.5917	2.52944	0.366343	6.90457	5.03562e-12	1.48355e-11
Vwc2	69.2051	1.65246	0.23935	6.90396	5.05727e-12	1.48961e-11
Spata31f1	17.2582	-6.61549	0.959206	-6.89685	5.31699e-12	1.56479e-11
Cfap57	27.6564	2.3215	0.336623	6.89644	5.332e-12	1.56888e-11
Npy5r	21.8605	3.31779	0.481613	6.88891	5.62197e-12	1.65177e-11
Npy2r	22.7871	2.73934	0.397715	6.88771	5.66983e-12	1.66513e-11
Rtl4	19.0289	3.4849	0.506244	6.88384	5.82589e-12	1.70989e-11
Gdf10	144.071	1.51478	0.220073	6.88306	5.85787e-12	1.71891e-11
Prr32	20.3497	4.7718	0.693602	6.87974	5.9961e-12	1.75911e-11
Cfap161	35.0224	2.38036	0.346422	6.87128	6.36305e-12	1.8652e-11
Grin2b	1163.26	2.445	0.356387	6.86054	6.86024e-12	2.00841e-11
Kcna3	340.016	1.53433	0.223671	6.85976	6.89779e-12	2.01856e-11
FAM187A	19.9111	7.54339	1.10119	6.85023	7.37324e-12	2.1559e-11
Itga5	83.1574	-1.6952	0.247831	-6.84015	7.91119e-12	2.31077e-11
Dnah7	23.2609	2.70827	0.395954	6.83986	7.92718e-12	2.31496e-11
Itgb8	646.856	2.1524	0.31486	6.83606	8.1403e-12	2.37621e-11
Emcn	13.9792	-4.47954	0.655504	-6.83373	8.27322e-12	2.4145e-11
Cfap45	36.9292	1.82498	0.267268	6.82826	8.59487e-12	2.50681e-11
Dnajb13	36.286	2.20919	0.323656	6.82574	8.74736e-12	2.55075e-11
Flt3	20.4106	3.4487	0.505852	6.8176	9.25724e-12	2.69718e-11
Prox2	31.8769	-2.04052	0.299755	-6.80731	9.94422e-12	2.89072e-11
Prodh2	23.1449	5.28807	0.777051	6.80531	1.00832e-11	2.92983e-11
LOC120099525	13.885	-3.27136	0.480916	-6.80235	1.02927e-11	2.98705e-11
Dct	48.6887	-1.87445	0.275614	-6.80098	1.03912e-11	3.01378e-11
RT1-M3-1	46.2599	1.86891	0.274889	6.7988	1.05497e-11	3.05848e-11
Trib3	27.628	4.95838	0.729879	6.79342	1.09505e-11	3.17335e-11
Trim47	47.9519	1.61468	0.238172	6.77947	1.20618e-11	3.48961e-11
Slc2a10	54.314	1.72677	0.254805	6.77684	1.22835e-11	3.55082e-11
Tbxa2r	31.5348	-1.89699	0.280079	-6.77305	1.26093e-11	3.64274e-11
Nkx6-2	28.1835	2.88134	0.425724	6.76811	1.30476e-11	3.76393e-11
Mansc1	51.2576	1.63381	0.241529	6.76443	1.33835e-11	3.86004e-11
Styk1	38.5923	1.8324	0.271265	6.75501	1.42824e-11	4.11336e-11
Tbx19	40.7308	-1.71351	0.253711	-6.7538	1.44023e-11	4.14617e-11
Tmem35b	55.2794	1.57833	0.233965	6.74602	1.51952e-11	4.37086e-11
Sptssb	36.2365	2.50057	0.370719	6.7452	1.52812e-11	4.39377e-11
Kcng2	35.8781	2.00925	0.298108	6.74	1.58383e-11	4.55115e-11
Chrm2	62.5644	1.78516	0.265149	6.73266	1.66588e-11	4.77614e-11
Zmynd15	22.0689	-2.22291	0.33029	-6.73019	1.69446e-11	4.8561e-11
Rcsd1	24.6211	-2.53035	0.376545	-6.71992	1.81824e-11	5.20548e-11
Tal2	40.7478	2.38201	0.35452	6.71895	1.83034e-11	5.23908e-11
Tnfaip2	81.7012	2.88026	0.428711	6.71844	1.83685e-11	5.25662e-11
Neurl1	303.353	1.53674	0.228739	6.71831	1.8384e-11	5.25999e-11
Lcat	95.9654	1.68051	0.250325	6.7133	1.9027e-11	5.44285e-11
Dmrt3	28.8672	-2.07959	0.310019	-6.70796	1.9736e-11	5.63874e-11
Rbm11	33.2299	2.2267	0.332825	6.69031	2.22695e-11	6.33542e-11
Acot11	20.2654	3.09018	0.463956	6.6605	2.72893e-11	7.73205e-11
Sox17	9.04675	-6.85737	1.03113	-6.65036	2.92376e-11	8.27905e-11
Arhgap45	15.0605	-3.61805	0.544821	-6.64081	3.11963e-11	8.81409e-11
Psd3	1220.66	1.87544	0.282553	6.63748	3.19082e-11	9.0134e-11
Kcnh5	63.6566	2.23879	0.337334	6.6367	3.20776e-11	9.05759e-11
Neurog1	11.3272	-6.58794	0.994289	-6.62578	3.45412e-11	9.72771e-11
Snx22	41.9881	1.91998	0.289794	6.62532	3.46493e-11	9.75422e-11
Arg1	50.4338	-1.65383	0.24974	-6.6222	3.53898e-11	9.95268e-11

## Sheet: 1e_3D_E18_DEGs 
Supplementary table 1. Summary of gene expresson profiles of 2D neuron, 3D neuMatrix and E18 cortex from RNA-seq
Supplementary table 1e. DEGs between 3D neuMatrix and E18 cortex
	baseMean	log2FoldChange	lfcSE	stat	pvalue	padj
Adap1	3355.1	3.20507	0.0750791	42.6892	0	0
Add3	2410.16	2.62405	0.0619757	42.34	0	0
Atp1a2	7146.88	3.64356	0.0724155	50.3146	0	0
Atp1b1	10677.6	3.96547	0.0582518	68.0746	0	0
Bcas1	3291.92	4.67972	0.102181	45.7983	0	0
Calb2	1463.27	2.87418	0.0731367	39.2987	0	0
Cnp	3429.86	2.91745	0.0754626	38.6609	0	0
Cntn2	4813.91	-3.99858	0.0921581	-43.3883	0	0
Cspg5	2030.67	2.24484	0.0585725	38.3258	0	0
Cx3cl1	1523.93	3.36523	0.0759963	44.2815	0	0
Ddn	2601.16	5.03165	0.0838342	60.019	0	0
Dpy19l1	4208.37	-3.24991	0.0623971	-52.0843	0	0
Epas1	2360.44	3.27431	0.0872488	37.5284	0	0
Ezh2	2294.42	-2.60664	0.0632766	-41.1943	0	0
Gas6	1466.49	3.05148	0.0789178	38.6666	0	0
Gfap	15375.2	8.50824	0.129129	65.8892	0	0
Hba-a1	6063.22	-9.61873	0.160874	-59.7904	0	0
Hba-a2	6063.22	-9.61873	0.160874	-59.7904	0	0
Hba-a3	3396.86	-9.31837	0.209226	-44.5374	0	0
Hbq1b	6063.22	-9.61873	0.160874	-59.7904	0	0
Hnrnph1	18382.2	-1.59669	0.0391942	-40.7378	0	0
Igfbpl1	2516.41	-3.74542	0.0885944	-42.2761	0	0
Me1	1947.84	3.72998	0.0855838	43.5828	0	0
Meis2	6432.41	-1.60064	0.0361498	-44.2779	0	0
Mlc1	2668.39	3.44607	0.0759344	45.3821	0	0
Ndrg2	6066.54	3.77295	0.0814584	46.3176	0	0
Ngef	1331.9	2.74233	0.0704361	38.9336	0	0
Nptxr	6913.22	2.29824	0.0410483	55.9887	0	0
Nwd2	1371.77	4.24509	0.113097	37.5349	0	0
Pak6	2298.85	2.79449	0.0541325	51.6231	0	0
Prickle2	2224.07	2.32473	0.0611997	37.9859	0	0
Rasgrp2	1356.92	3.32052	0.0804106	41.2946	0	0
Slc25a3	3677.52	-2.12946	0.048707	-43.7197	0	0
Slc7a5	4182.22	1.74583	0.0420008	41.5667	0	0
Spon1	2126.43	3.0205	0.0727065	41.5437	0	0
Ssbp3	3258.16	-1.69066	0.0352195	-48.0034	0	0
Tiam2	5299.89	-2.63544	0.0637666	-41.3295	0	0
Tmpo	3677.52	-2.12946	0.048707	-43.7197	0	0
Vsnl1	2132.36	4.03982	0.0890489	45.3664	0	0
Rai14	1111.45	-2.58679	0.0690062	-37.4863	1.54187e-307	5.43277e-305
Gucy1b1	2813.95	2.15204	0.0576605	37.3227	7.04154e-305	2.36294e-302
Sparcl1	12356.9	4.30578	0.115761	37.1954	8.10536e-303	2.65667e-300
Lmnb1	2933.01	-2.05597	0.0554171	-37.0999	2.81639e-301	9.0214e-299
Cyp46a1	881.705	3.49677	0.0952099	36.7269	2.71662e-295	8.3235e-293
Scg2	1029.3	2.84565	0.0776516	36.6463	5.23678e-294	1.57037e-291
Adora1	1142.59	2.99907	0.0825839	36.3155	9.22702e-289	2.70928e-286
Rab6b	15383.6	1.95065	0.0539022	36.1888	9.14003e-287	2.62897e-284
Eomes	616.59	-7.46117	0.207088	-36.0289	2.94815e-284	8.31025e-282
Arhgap11a	1110.88	-2.63701	0.0737016	-35.7796	2.2929e-280	6.3365e-278
Apoe	14783.4	4.83115	0.135535	35.6451	2.81112e-278	7.61922e-276
Ak5	675.902	3.82224	0.107461	35.5686	4.28062e-277	1.13832e-274
Dusp3	1074.22	2.76265	0.0776838	35.5627	5.2907e-277	1.38087e-274
Dnm1	3895.2	1.71823	0.048488	35.4361	4.74805e-275	1.21671e-272
Nasp	4424.12	-1.60398	0.0456481	-35.138	1.77568e-270	4.46901e-268
Cntn1	3733.21	2.94151	0.0839927	35.021	1.07975e-268	2.66981e-266
Frmd4b	1257.31	-2.89088	0.0834159	-34.6563	3.59632e-263	8.73905e-261
Pcsk2	970.636	2.39292	0.0691516	34.6039	2.20882e-262	5.27645e-260
Hpcal4	1596.82	2.61628	0.0764023	34.2434	5.46222e-257	1.28308e-254
Gatm	2356.56	2.80892	0.0821538	34.191	3.29104e-256	7.60392e-254
Atp1a3	17034.6	1.87057	0.0548673	34.0926	9.50358e-255	2.16038e-252
Rtn4rl1	639.989	3.75802	0.110386	34.0443	4.93603e-254	1.10426e-251
Uhrf1	759.438	-2.37883	0.070061	-33.9536	1.07836e-252	2.37476e-250
Phf21b	711.471	-3.27206	0.0968781	-33.775	4.59682e-250	9.96731e-248
Sirpa	1945.95	2.13412	0.0634643	33.627	6.75726e-248	1.44298e-245
Dmtn	2137.36	2.34054	0.0697249	33.5683	4.87616e-247	1.02574e-244
Syn2	770.878	2.7449	0.0823281	33.341	9.83962e-244	2.03941e-241
Itih3	1761.53	6.45207	0.194164	33.23	3.96625e-242	8.1015e-240
Ugt8	642.061	3.64613	0.111425	32.7228	7.39736e-235	1.48941e-232
Camk2b	13597.1	1.51926	0.0464357	32.7174	8.82519e-235	1.75186e-232
Fam81a	1442.13	3.80425	0.117323	32.4255	1.19979e-230	2.31643e-228
Ptk2b	1060.08	6.13025	0.189323	32.3798	5.27583e-230	1.00483e-227
Snap91	6980.73	1.70999	0.0528282	32.369	7.50519e-230	1.41037e-227
Prc1	1196.48	-1.97798	0.0612889	-32.2731	1.66858e-228	3.09435e-226
Glrb	1928.87	2.77938	0.0863229	32.1975	1.9112e-227	3.49823e-225
Mal2	1008.85	4.60953	0.143616	32.0962	4.9823e-226	9.00262e-224
Nceh1	681.435	2.86497	0.0895185	32.0042	9.53165e-225	1.70049e-222
Atp1b2	5423.41	3.22544	0.100987	31.939	7.67654e-224	1.35241e-221
Mybph	672.346	3.06143	0.0963752	31.7658	1.92156e-221	3.30273e-219
Igfbp5	5115.86	2.31684	0.072951	31.7589	2.39484e-221	4.06662e-219
Chrna4	679.963	2.34066	0.0739997	31.6307	1.39731e-219	2.34448e-217
Adamts18	849.741	-3.96383	0.126257	-31.3948	2.38128e-216	3.94844e-214
Casp2	1932.01	-1.70049	0.0542805	-31.3277	1.95616e-215	3.20583e-213
Tspan7	6183.36	1.82202	0.0584285	31.1838	1.76925e-213	2.86618e-211
Hcn2	748.535	3.11936	0.100078	31.1694	2.77156e-213	4.4389e-211
Snx10	1615.37	1.82523	0.0587015	31.0934	2.95386e-212	4.67771e-210
Pmp22	905.103	2.59156	0.083854	30.9056	1.00516e-209	1.55678e-207
Myrip	541.551	2.96982	0.0961723	30.8802	2.20282e-209	3.37463e-207
Golm1	708.339	-2.61022	0.085075	-30.6814	1.0093e-206	1.51331e-204
Rap1gds1	3512.16	2.044	0.066705	30.6424	3.3367e-206	4.95026e-204
Ctsl	2074.32	2.00283	0.0656641	30.5012	2.51494e-204	3.69225e-202
Dll1	779.025	-1.8551	0.0612451	-30.2898	1.56223e-201	2.2699e-199
Nhlh2	332.895	-3.24978	0.107389	-30.2618	3.6496e-201	5.24873e-199
Psd	5587.89	1.54556	0.0515729	29.9685	2.52641e-197	3.56073e-195
Prrt1	1318.08	2.34455	0.0784601	29.8821	3.36286e-196	4.69268e-194
Padi2	653.899	4.51467	0.151123	29.8742	4.26158e-196	5.88851e-194
Sv2b	2005.85	2.49273	0.0834534	29.8697	4.86674e-196	6.65941e-194
Map7d2	751.988	2.81693	0.0943566	29.8541	7.76454e-196	1.05224e-193
Dynlt3	745.298	2.52602	0.0852923	29.6161	9.27678e-193	1.24521e-190
Cttnbp2	4808.74	-2.15328	0.0729218	-29.5286	1.23701e-191	1.64476e-189
Rap1gap2	1431.89	2.15388	0.0729972	29.5064	2.38271e-191	3.1385e-189
Slc6a7	608.687	3.96897	0.134807	29.4418	1.60313e-190	2.09209e-188
Tuba4a	1130.61	5.33628	0.182324	29.2681	2.64631e-188	3.42175e-186
Cdca7	996.048	-2.30586	0.0788707	-29.236	6.76508e-188	8.66791e-186
Auts2l1	1901.92	-2.85908	0.0978651	-29.2145	1.26884e-187	1.61108e-185
Hepacam	471.837	3.21898	0.110324	29.1775	3.74456e-187	4.71213e-185
Gpc4	770.818	-2.0826	0.0717457	-29.0276	2.95422e-185	3.68467e-183
Gpr37l1	1084.28	6.82383	0.235208	29.0118	4.66714e-185	5.77005e-183
Syt13	924.847	2.1532	0.0743163	28.9735	1.41984e-184	1.74011e-182
Klf9	491.241	4.82166	0.166524	28.9547	2.44995e-184	2.97668e-182
Mfng	287.207	-4.31106	0.149195	-28.8955	1.36118e-183	1.6397e-181
Plppr4	2018.35	3.2803	0.113661	28.8604	3.75059e-183	4.47973e-181
S100a16	878.102	4.27002	0.148325	28.7883	3.00724e-182	3.56169e-180
Kif26a	1501.34	-1.93238	0.0673281	-28.7009	3.71499e-181	4.36325e-179
Nhlh1	218.253	-5.48064	0.192862	-28.4175	1.22983e-177	1.4325e-175
Zswim4	1380.69	-2.16261	0.0764911	-28.2727	7.4979e-176	8.66192e-174
Pou3f3	4439.95	-1.61021	0.0571464	-28.1768	1.12405e-174	1.288e-172
Synpr	1013.99	4.34801	0.15455	28.1333	3.83126e-174	4.35466e-172
Neurod2	2923.55	-2.14731	0.076628	-28.0225	8.64288e-173	9.74502e-171
Acss1	966.709	2.08583	0.0749627	27.825	2.16418e-170	2.42079e-168
Ldb1	4733.28	-1.56756	0.0564124	-27.7875	6.14948e-170	6.82447e-168
Clu	3174.47	3.34544	0.121074	27.6313	4.68519e-168	5.15884e-166
Habp4	693.135	2.54466	0.0921841	27.6041	9.94765e-168	1.08684e-165
Aqp4	4432.95	7.22389	0.262314	27.5391	5.98521e-167	6.48889e-165
Foxg1	10475	-1.78174	0.0648028	-27.4948	2.02749e-166	2.18133e-164
Spock3	801.998	2.57953	0.0938349	27.4901	2.3083e-166	2.46464e-164
Ppp1r17	184.021	-5.00131	0.181998	-27.48	3.04698e-166	3.22888e-164
Tead2	555.914	-3.27481	0.119337	-27.4418	8.71493e-166	9.16628e-164
Cd81	5700.34	2.1587	0.0786758	27.4379	9.69607e-166	1.01227e-163
Sema4c	2024.16	-2.04781	0.0747251	-27.4045	2.42266e-165	2.51065e-163
Lamp2	1554	1.63359	0.0597665	27.3329	1.7251e-164	1.77471e-162
Hebp1	434.678	3.75062	0.137278	27.3214	2.36506e-164	2.41545e-162
Tacc3	773.854	-2.49558	0.0914391	-27.2923	5.2398e-164	5.31293e-162
Spryd3	2382.25	1.51428	0.0555421	27.2636	1.14662e-163	1.14613e-161
LOC497940	642.295	-1.71199	0.0629522	-27.1952	7.40771e-163	7.35241e-161
Mn1	2495.31	-2.07321	0.0763374	-27.1585	2.0101e-162	1.98114e-160
Kif23	535.083	-2.12666	0.078351	-27.1427	3.08599e-162	3.02041e-160
Gins2	1289.55	-2.08865	0.0769887	-27.1293	4.44541e-162	4.32094e-160
Ttyh1	6554.29	1.96574	0.072522	27.1054	8.5106e-162	8.21564e-160
Thy1	1523.82	3.66339	0.135255	27.085	1.47948e-161	1.41849e-159
Ache	380.321	3.58003	0.132403	27.0389	5.15276e-161	4.90696e-159
Entpd2	418.218	5.00566	0.185427	26.9954	1.67461e-160	1.57346e-158
Npdc1	418.218	5.00566	0.185427	26.9954	1.67461e-160	1.57346e-158
Kdr	191.912	-4.53762	0.16844	-26.9391	7.65429e-160	7.05095e-158
Rab15	1251.13	2.71355	0.100824	26.9137	1.51998e-159	1.39108e-157
Mef2c	16641.4	1.71657	0.0638179	26.898	2.31696e-159	2.10679e-157
Ncaph	490.801	-2.28185	0.0848537	-26.8916	2.75136e-159	2.48574e-157
Palmd	409.339	-2.88736	0.107683	-26.8136	2.24359e-158	2.01408e-156
Fubp1	4111.14	-1.68046	0.0628917	-26.7199	2.76166e-157	2.46347e-155
Gabbr2	3019.4	2.60306	0.097422	26.7195	2.79559e-157	2.47805e-155
Clstn3	3293.3	1.84821	0.0692684	26.6818	7.65434e-157	6.74251e-155
Rhoc	1011.31	2.20772	0.0827489	26.6797	8.08835e-157	7.08057e-155
Cpne4	857.728	3.34965	0.125637	26.6613	1.32342e-156	1.15138e-154
Ampd3	436.443	4.4639	0.167759	26.609	5.34299e-156	4.61988e-154
Efnb1	1816.86	-1.88341	0.0709879	-26.5315	4.19946e-155	3.5871e-153
Isl1	235.693	-3.55535	0.13439	-26.4554	3.16025e-154	2.68317e-152
B2m	1647.17	2.75548	0.104429	26.3862	1.97226e-153	1.66449e-151
Cdc25a	901.164	-1.84782	0.0700362	-26.3838	2.10444e-153	1.76547e-151
Dgat2	629.909	2.7112	0.102813	26.3703	2.99967e-153	2.50162e-151
Slc1a3	8282.51	2.24663	0.0853452	26.324	1.01947e-152	8.45204e-151
Camk2a	1249.32	2.99854	0.114029	26.2963	2.1155e-152	1.74362e-150
Runx1t1	4261.9	-1.77718	0.0676941	-26.2531	6.59262e-152	5.40211e-150
Cxcl14	632.453	3.73002	0.142171	26.2361	1.02997e-151	8.391e-150
Mcm7	1950.23	-2.50368	0.0957624	-26.1447	1.13314e-150	9.12597e-149
Cdk5r2	1830.68	3.34421	0.128149	26.0963	4.02072e-150	3.21977e-148
Rasa3	1192.97	1.52651	0.0585147	26.0877	5.02767e-150	4.00339e-148
Mcm3	526.395	-2.7298	0.104752	-26.0596	1.0474e-149	8.29332e-148
Adamts7	940.478	-2.37085	0.0910602	-26.0361	1.93202e-149	1.52122e-147
Ppp2r2c	1455.73	2.50011	0.0963803	25.94	2.3554e-148	1.84428e-146
Rcn1	1207.06	2.10277	0.0810706	25.9376	2.5114e-148	1.95556e-146
Dlx1	3373.41	-1.72962	0.0666861	-25.9367	2.57124e-148	1.99116e-146
Mt3	1632.09	3.46794	0.134426	25.7981	9.32133e-147	7.17895e-145
Cdon	1462.33	-2.88303	0.112166	-25.7032	1.07776e-145	8.16666e-144
Elf2	1286.1	-1.58461	0.061652	-25.7025	1.09486e-145	8.25183e-144
Zfp521	476.852	-1.97147	0.0767192	-25.6972	1.25622e-145	9.36784e-144
Zcchc24	1358.32	2.62906	0.102476	25.6554	3.68054e-145	2.73018e-143
Reln	7494.96	-2.75062	0.107389	-25.6136	1.07737e-144	7.94998e-143
Ppm1h	916.915	2.33637	0.0912389	25.6071	1.27025e-144	9.3244e-143
Atp6ap2	3199.87	1.7467	0.0682305	25.6	1.52679e-144	1.11495e-142
Ebf1	232.54	-5.85705	0.229158	-25.559	4.35662e-144	3.16506e-142
Acsbg1	1908.01	3.42531	0.134439	25.4785	3.41275e-143	2.44159e-141
Prom1	441.997	-2.44421	0.0959849	-25.4646	4.87118e-143	3.4674e-141
Tagln	483.998	3.64991	0.143445	25.4446	8.10409e-143	5.73965e-141
LOC690035	968.542	-1.9445	0.076517	-25.4127	1.82657e-142	1.28718e-140
Fabp3	608.524	2.85982	0.112581	25.4023	2.3786e-142	1.66786e-140
Kif2c	364.99	-2.38578	0.0940029	-25.3799	4.20478e-142	2.93377e-140
Fam184b	358.12	3.04108	0.119906	25.3621	6.60878e-142	4.58838e-140
Dlgap5	476.234	-2.10128	0.0829704	-25.3256	1.66798e-141	1.14675e-139
Pgbd5	566.694	2.52846	0.0998814	25.3146	2.20501e-141	1.50861e-139
Mybl2	412.132	-2.31797	0.0916598	-25.2889	4.23633e-141	2.88439e-139
Sqstm1	6559.47	1.53019	0.0605577	25.2683	7.12099e-141	4.82516e-139
Hmgcs1	23538.2	1.58774	0.0631896	25.1266	2.54756e-139	1.70978e-137
Ptbp1	1664.24	-1.53891	0.0612906	-25.1084	4.02284e-139	2.6871e-137
Cntn3	398.75	2.67534	0.106646	25.0863	7.01688e-139	4.6649e-137
Ndrg4	10095.6	1.64546	0.0656121	25.0786	8.52323e-139	5.63974e-137
Csgalnact1	454.959	2.92233	0.116643	25.0536	1.59379e-138	1.04967e-136
Kif15	664.47	-2.35483	0.094014	-25.0477	1.85008e-138	1.21279e-136
Cenpe	654.881	-2.56745	0.10257	-25.0311	2.80406e-138	1.82965e-136
Cbx2	657.845	-2.77751	0.111444	-24.923	4.19305e-137	2.69849e-135
Shfl	315.257	4.60511	0.184803	24.919	4.62813e-137	2.96495e-135
Nqo1	435.773	3.41615	0.13772	24.805	7.91642e-136	5.0486e-134
Sox10	689.129	4.40753	0.177718	24.8007	8.81456e-136	5.59606e-134
Grin1	2414.42	1.80441	0.0729183	24.7457	3.45012e-135	2.1708e-133
Ttk	370.73	-2.21703	0.0896862	-24.7199	6.53616e-135	4.09425e-133
Rasal1	595.562	2.44574	0.0990816	24.6841	1.58601e-134	9.89081e-133
Sidt1	552.31	4.90213	0.198652	24.677	1.89051e-134	1.17378e-132
Dll3	288.094	-2.71612	0.110113	-24.6667	2.43862e-134	1.50745e-132
Afap1l2	419.939	2.85865	0.115998	24.6439	4.27924e-134	2.63369e-132
Lin7b	400.38	3.8034	0.154378	24.6369	5.08482e-134	3.11589e-132
Sparc	4773.77	1.84717	0.0751299	24.5863	1.76862e-133	1.07909e-131
Ncald	3151.57	3.13731	0.127754	24.5574	3.60196e-133	2.1788e-131
Amph	1183.93	2.05625	0.0838249	24.5304	7.0104e-133	4.22242e-131
Fancd2	437.083	-2.11529	0.0864264	-24.475	2.72602e-132	1.62799e-130
Bub1	738.642	-2.65612	0.108641	-24.4486	5.20855e-132	3.09744e-130
Pla2g7	667.753	7.36489	0.301942	24.3917	2.0938e-131	1.23992e-129
Csrp1	781.73	2.43115	0.0997123	24.3817	2.6762e-131	1.57817e-129
Abcc9	240.456	-3.7958	0.15571	-24.3773	2.97686e-131	1.74816e-129
Syt1	7991.13	1.79148	0.0735606	24.3538	5.2836e-131	3.08992e-129
Brinp1	2141.33	1.98032	0.0813726	24.3364	8.06945e-131	4.69962e-129
Top2a	2705.18	-2.58763	0.106421	-24.3151	1.35877e-130	7.88089e-129
Pbxip1	917.813	2.84639	0.117548	24.2148	1.55459e-129	8.97968e-128
Wdhd1	582.818	-2.35434	0.0974622	-24.1564	6.39008e-129	3.66105e-127
Rab9b	884.913	1.6583	0.0686718	24.1482	7.80766e-129	4.45511e-127
Ccnb1	513.623	-2.00776	0.0831473	-24.1471	8.01484e-129	4.55489e-127
Mcm6	1266.78	-1.61838	0.0670998	-24.119	1.57815e-128	8.9327e-127
Frmpd1	339.772	3.06078	0.127111	24.0795	4.09517e-128	2.30869e-126
Tmem130	5867.29	1.78204	0.0740883	24.0529	7.78548e-128	4.35431e-126
Sncb	3096.08	3.13512	0.130356	24.0504	8.26064e-128	4.6018e-126
Plxnb3	581.208	5.54337	0.230789	24.0192	1.75109e-127	9.7165e-126
Myt1	1696.85	-1.81559	0.0756356	-24.0045	2.49475e-127	1.37886e-125
Cd63	1847.82	2.6014	0.108395	23.9993	2.82754e-127	1.5567e-125
Kif22	634.989	-1.93537	0.0807366	-23.9714	5.52544e-127	3.03018e-125
Cpne8	337.49	2.85716	0.11927	23.9554	8.1129e-127	4.43191e-125
Sik1	934.18	-2.06614	0.0864538	-23.8988	3.14963e-126	1.71393e-124
S100a10	817.557	2.56936	0.107533	23.8936	3.56858e-126	1.93445e-124
Doc2a	292.858	3.1439	0.131606	23.8886	4.01919e-126	2.17036e-124
Rnf122	486.206	-2.81077	0.117758	-23.8691	6.42148e-126	3.44123e-124
Igsf1	424.09	2.77258	0.116202	23.86	7.9721e-126	4.25602e-124
Foxp2	721.299	-1.62074	0.0680611	-23.8131	2.44646e-125	1.30115e-123
Smc4	1267.5	-1.90339	0.0799363	-23.8114	2.54732e-125	1.3497e-123
Slc14a1	490.105	6.75304	0.284169	23.7642	7.83942e-125	4.12272e-123
Abcb9	407.382	3.89281	0.163834	23.7608	8.50581e-125	4.45654e-123
Anxa7	768.471	2.08426	0.0877764	23.7451	1.23577e-124	6.45073e-123
Matk	1106.2	2.69854	0.113661	23.7421	1.32611e-124	6.89675e-123
Nap1l5	1584.83	1.70477	0.0720805	23.651	1.15316e-123	5.95332e-122
Dchs1	4924.1	-2.13197	0.0901945	-23.6375	1.5869e-123	8.16271e-122
Jag1	317.484	-2.42681	0.102794	-23.6085	3.15216e-123	1.61551e-121
Extl1	255.145	3.58318	0.151978	23.5771	6.62691e-123	3.38405e-121
Optn	698.283	1.93492	0.0821787	23.5452	1.40423e-122	7.14486e-121
Shb	579.973	-1.85279	0.078707	-23.5403	1.57821e-122	8.00118e-121
Ehd3	903.252	2.34586	0.0998639	23.4906	5.09456e-122	2.57357e-120
Tpx2	1040.15	-2.46151	0.104938	-23.4567	1.12872e-121	5.68148e-120
Csrp2	1486.1	-2.31627	0.098835	-23.4357	1.84886e-121	9.27326e-120
Rhof	690.099	2.23029	0.0953607	23.3879	5.66933e-121	2.82344e-119
Metrn	832.94	3.22709	0.138336	23.328	2.30553e-120	1.14416e-118
Vangl2	1504.56	-1.64333	0.0705608	-23.2895	5.66207e-120	2.79025e-118
Rgs4	2071.87	3.3168	0.142598	23.2598	1.13112e-119	5.51627e-118
Mcm10	367.832	-2.49099	0.107127	-23.2526	1.33769e-119	6.5012e-118
Vamp2	10315.3	1.70087	0.0732101	23.2327	2.12927e-119	1.03127e-117
Timeless	562.941	-1.99088	0.0858384	-23.1933	5.31698e-119	2.56636e-117
Grem2	461	2.5721	0.111045	23.1626	1.08578e-118	5.22284e-117
Gse1	1515.54	-2.66404	0.115039	-23.1577	1.21513e-118	5.82517e-117
Smc2	1251.39	-1.95084	0.0842491	-23.1556	1.2774e-118	6.10295e-117
Ncapd2	1421.27	-2.09171	0.0903821	-23.143	1.71108e-118	8.14729e-117
Panx2	581.543	2.54304	0.109963	23.1264	2.51471e-118	1.19334e-116
Bicra	1547.25	-1.67174	0.0724399	-23.0776	7.77784e-118	3.66625e-116
Ankrd13d	963.096	1.52052	0.0659373	23.06	1.16633e-117	5.47943e-116
Nedd4l	3273.92	-1.99115	0.0863848	-23.0498	1.4763e-117	6.9126e-116
Nusap1	615.832	-1.96077	0.0854783	-22.9388	1.90668e-116	8.81073e-115
Mical1	864.581	-1.61598	0.0704923	-22.9242	2.66391e-116	1.22696e-114
Shc2	961.947	1.56584	0.068344	22.9112	3.59481e-116	1.65033e-114
Slc17a7	5790.86	2.25281	0.0983571	22.9044	4.19812e-116	1.92105e-114
Rrm2	630.86	-2.58018	0.112687	-22.8969	4.99391e-116	2.2778e-114
Tpd52	1230.59	2.69663	0.117824	22.8869	6.2743e-116	2.84341e-114
Rgma	3435.6	1.93742	0.0847647	22.8565	1.26017e-115	5.69258e-114
Ccn3	622.057	6.31273	0.276374	22.8413	1.78518e-115	8.01284e-114
Rapgefl1	810.916	2.0868	0.0921566	22.6441	1.59634e-113	7.07509e-112
Fbxo44	930.679	1.71558	0.0757768	22.6399	1.75556e-113	7.75637e-112
Mcm4	1322.78	-1.60101	0.070752	-22.6285	2.27267e-113	1.00097e-111
Spag5	544.083	-1.99319	0.0881317	-22.616	3.01542e-113	1.32397e-111
Prrt2	1643.72	1.67909	0.074348	22.5842	6.19324e-113	2.71079e-111
Ckmt1	492.287	2.44811	0.108462	22.5711	8.33489e-113	3.6369e-111
Mt1m	913.2	5.54464	0.245717	22.5652	9.52736e-113	4.13165e-111
Mt2A	913.2	5.54464	0.245717	22.5652	9.52736e-113	4.13165e-111
Fbxo2	414.599	6.5081	0.288431	22.5638	9.83026e-113	4.24993e-111
Fbn2	582.811	-3.12794	0.138735	-22.5462	1.46327e-112	6.28761e-111
Ppfibp1	1273.23	1.67854	0.0745431	22.5177	2.78471e-112	1.19294e-110
Sh3gl2	1062.09	1.68542	0.0748769	22.5092	3.37231e-112	1.44028e-110
Npas2	383.777	3.26429	0.145048	22.5049	3.71812e-112	1.58318e-110
Sox11	6273.49	-3.16103	0.140852	-22.4422	1.52463e-111	6.47234e-110
Pax6	538.233	-2.32846	0.10379	-22.4344	1.8188e-111	7.69795e-110
Tfap2c	139.571	-5.67752	0.253398	-22.4056	3.47228e-111	1.46522e-109
Rcan2	1430.49	1.82394	0.0814122	22.4037	3.62053e-111	1.52322e-109
Caly	1188.12	2.84936	0.127297	22.3836	5.68721e-111	2.3785e-109
Creg1	344.688	2.37401	0.106273	22.3388	1.55071e-110	6.44713e-109
Adgrf5	131.128	-5.32448	0.238893	-22.2881	4.81718e-110	1.99101e-108
Bend6	2307.44	1.90876	0.0856637	22.282	5.52314e-110	2.27611e-108
S100b	2571.14	5.9105	0.265286	22.2798	5.80737e-110	2.38627e-108
Myoz3	269.569	4.18961	0.188224	22.2587	9.28907e-110	3.79479e-108
Synpo	269.569	4.18961	0.188224	22.2587	9.28907e-110	3.79479e-108
Dusp4	2981.27	-2.83537	0.127471	-22.2433	1.30986e-109	5.32023e-108
Dsn1	445.635	-1.77661	0.0799304	-22.2269	1.8861e-109	7.61683e-108
Ntsr2	474.549	6.92833	0.311781	22.2218	2.1146e-109	8.51519e-108
Rasd2	569.205	4.39717	0.19792	22.2169	2.35564e-109	9.4588e-108
Prkcb	1876.13	3.53439	0.159779	22.1205	2.00685e-108	8.0354e-107
Espl1	306.067	-2.3519	0.106426	-22.0991	3.22771e-108	1.28871e-106
Cavin4	382.92	-2.38407	0.108008	-22.0732	5.72577e-108	2.27963e-106
Dusp15	498.689	1.73518	0.0787582	22.0318	1.42927e-107	5.67441e-106
Tmem131l	5006.57	-1.9108	0.0867852	-22.0176	1.95388e-107	7.73537e-106
Snph	1196.3	2.46038	0.11191	21.9854	3.97711e-107	1.56574e-105
Slc38a3	1209.76	2.22841	0.101373	21.9823	4.25294e-107	1.66967e-105
RGD1306556	1277.49	1.66975	0.07596	21.9819	4.28938e-107	1.67929e-105
Lhfpl2	603.718	2.77026	0.126133	21.963	6.50891e-107	2.54118e-105
Slc1a4	1745.4	1.58491	0.0722295	21.9426	1.01838e-106	3.96491e-105
Cldn5	204.61	-2.51914	0.115294	-21.8496	7.83433e-106	3.04179e-104
Vwf	154.843	-3.34139	0.15342	-21.7793	3.64306e-105	1.40288e-103
Dtna	681.48	2.79244	0.128235	21.7761	3.91237e-105	1.50248e-103
Kifc1	399.033	-2.00844	0.0923028	-21.7592	5.64643e-105	2.16252e-103
Rab3b	666.503	2.2905	0.105271	21.7581	5.79022e-105	2.21158e-103
Hspb8	326.386	3.52391	0.162038	21.7474	7.3112e-105	2.78497e-103
Ppp1r10	2392.91	-1.85465	0.0853401	-21.7325	1.01241e-104	3.84606e-103
Kif11	867.856	-2.49203	0.114982	-21.6732	3.6712e-104	1.38718e-102
Tspan12	1051.53	1.57914	0.0729357	21.6512	5.92315e-104	2.22616e-102
Kcnj4	281.251	5.18551	0.239691	21.6342	8.56746e-104	3.21143e-102
Mdga1	2053.01	-2.53624	0.117314	-21.6191	1.18652e-103	4.43577e-102
Noct	533.743	1.76923	0.0820095	21.5734	3.18998e-103	1.18627e-101
Pdgfra	1834.97	2.54548	0.118123	21.5494	5.36753e-103	1.98556e-101
Syngr3	1151.86	2.39026	0.111033	21.5275	8.60517e-103	3.15837e-101
Hnrnpdl	7271.35	-1.79475	0.0835315	-21.4859	2.10829e-102	7.698e-101
Icam5	343.993	4.4565	0.207496	21.4775	2.52804e-102	9.20676e-101
Nuak1	1857.96	-2.49923	0.116756	-21.4056	1.18384e-101	4.30027e-100
Klhl26	301.313	2.26846	0.106063	21.3878	1.73576e-101	6.28891e-100
E2f2	183.909	-3.35062	0.156747	-21.376	2.23704e-101	8.06364e-100
Ppip5k2	2960.59	-1.57627	0.0737561	-21.3714	2.4677e-101	8.87237e-100
Kntc1	876.86	-2.39093	0.112044	-21.3392	4.91013e-101	1.7609e-99
Nkx2-1	241.539	-2.68178	0.126111	-21.2653	2.38058e-100	8.4727e-99
Troap	332.652	-2.16495	0.101863	-21.2535	3.06206e-100	1.08707e-98
Cldn11	439.158	6.07354	0.285986	21.2372	4.3325e-100	1.52656e-98
Cdkn2aip	713.373	-1.53201	0.0721547	-21.2323	4.80313e-100	1.68816e-98
Chmp2b	1590.16	1.57535	0.0741969	21.232	4.83572e-100	1.69539e-98
Nckap5	458.545	-2.19244	0.103342	-21.2154	6.88261e-100	2.40703e-98
Ppp2r5a	1067.66	1.6839	0.0794507	21.1943	1.07899e-99	3.7549e-98
Iqgap3	352.644	-2.13799	0.100941	-21.1806	1.44175e-99	5.00494e-98
Sorbs2	2767.53	-1.50598	0.0711171	-21.1761	1.58785e-99	5.49857e-98
Cmtm5	229.428	4.36314	0.206095	21.1705	1.78554e-99	6.16799e-98
Emc7	875.444	1.74062	0.0822671	21.1581	2.32317e-99	8.00558e-98
Dact1	1020.52	-1.67421	0.0791603	-21.1496	2.7806e-99	9.55849e-98
Timp3	582.029	2.25356	0.106996	21.0621	1.76965e-98	6.06847e-97
C2h4orf3	1236.04	1.57784	0.0749652	21.0476	2.40688e-98	8.23363e-97
Zfp365	599.667	3.30877	0.157288	21.0364	3.04493e-98	1.0366e-96
Rrm1	2227.86	-1.71292	0.0814293	-21.0356	3.09671e-98	1.05169e-96
Ets2	513.61	1.6294	0.0775622	21.0076	5.58789e-98	1.89317e-96
Adam15	725.237	2.81452	0.134108	20.9869	8.63305e-98	2.91785e-96
Plxna2	10492.6	-2.48666	0.118705	-20.9481	1.95118e-97	6.56323e-96
Cd44	393.152	5.34027	0.255072	20.9363	2.50244e-97	8.39749e-96
Chst1	1098.91	1.94761	0.0930272	20.9359	2.52365e-97	8.44855e-96
Larp6	311.849	2.96628	0.141717	20.931	2.79366e-97	9.33031e-96
Tmem117	219.169	4.16716	0.199171	20.9226	3.33768e-97	1.10946e-95
Ablim2	404.731	2.21382	0.105821	20.9205	3.48716e-97	1.15642e-95
Slc30a3	407.08	5.89615	0.282264	20.8887	6.77766e-97	2.2371e-95
Aldh5a1	1380.95	1.5575	0.0747683	20.831	2.26783e-96	7.46794e-95
Prmt8	1363.79	2.99556	0.143985	20.8047	3.92507e-96	1.28651e-94
Kif18b	407.508	-2.13226	0.1026	-20.7824	6.25181e-96	2.04439e-94
Fam210b	301.429	-2.17055	0.104543	-20.7623	9.48359e-96	3.09402e-94
Arap2	466.823	3.56803	0.171977	20.7472	1.2997e-95	4.23049e-94
Zic1	478.604	-2.49366	0.120207	-20.7448	1.36593e-95	4.43583e-94
Col5a3	572.912	2.42247	0.117074	20.6918	4.10897e-95	1.32825e-93
Clec2l	432.715	3.67883	0.177918	20.6771	5.57078e-95	1.79667e-93
Cntn6	412.045	3.19017	0.15448	20.651	9.5608e-95	3.07648e-93
Syp	4390.82	1.74409	0.0844848	20.6438	1.10944e-94	3.56184e-93
Slc1a6	298.791	2.68161	0.130213	20.594	3.10671e-94	9.95136e-93
Tgfb2	1584.75	1.52239	0.0740711	20.5531	7.22128e-94	2.30786e-92
Tie1	114.883	-5.70207	0.277498	-20.5481	7.99742e-94	2.54437e-92
Cenpj	800.028	-2.479	0.12067	-20.5436	8.77583e-94	2.78573e-92
Syt6	800.059	-1.67489	0.0818155	-20.4715	3.86575e-93	1.21888e-91
Saraf	1984.39	1.66138	0.0812949	20.4364	7.93771e-93	2.49163e-91
Lmna	617.059	2.03621	0.0997304	20.4172	1.17675e-92	3.68558e-91
Arl6ip6	497.449	-1.69544	0.0830769	-20.4081	1.4182e-92	4.43196e-91
Serpine2	2214.63	2.87585	0.141074	20.3855	2.2492e-92	7.01331e-91
Igsf21	832.741	2.56703	0.126214	20.3387	5.84334e-92	1.81401e-90
LOC120098166	5129.78	1.52578	0.0750312	20.3353	6.26985e-92	1.90037e-90
LOC120098167	5129.78	1.52578	0.0750312	20.3353	6.26985e-92	1.90037e-90
Pcdha1	5129.78	1.52578	0.0750312	20.3353	6.26985e-92	1.90037e-90
Pcdha13	5129.78	1.52578	0.0750312	20.3353	6.26985e-92	1.90037e-90
Pcdha2	5129.78	1.52578	0.0750312	20.3353	6.26985e-92	1.90037e-90
Pcdha3	5129.78	1.52578	0.0750312	20.3353	6.26985e-92	1.90037e-90
Pcdha4	5129.78	1.52578	0.0750312	20.3353	6.26985e-92	1.90037e-90
Pcdha5	5129.78	1.52578	0.0750312	20.3353	6.26985e-92	1.90037e-90
Pcdha6	5129.78	1.52578	0.0750312	20.3353	6.26985e-92	1.90037e-90
Pcdha8	5129.78	1.52578	0.0750312	20.3353	6.26985e-92	1.90037e-90
Pcdhac2	5129.78	1.52578	0.0750312	20.3353	6.26985e-92	1.90037e-90
Sphkap	1734.39	3.20808	0.157772	20.3336	6.48017e-92	1.9599e-90
Ccna2	573.035	-2.13183	0.104931	-20.3165	9.18543e-92	2.77215e-90
Cds1	315.104	2.40441	0.11846	20.2972	1.36083e-91	4.09818e-90
Chchd10	239.702	5.22619	0.257513	20.2949	1.42745e-91	4.28967e-90
Uap1l1	243.801	3.4321	0.169237	20.2799	1.93605e-91	5.80566e-90
Nwd1	268.617	4.72925	0.234544	20.1636	2.04654e-90	6.0724e-89
Camkv	6540.95	1.71572	0.0852555	20.1244	4.51364e-90	1.33365e-88
Anxa11	265.418	2.98936	0.148574	20.1203	4.89733e-90	1.444e-88
Bub1b	507.05	-2.66292	0.132531	-20.0928	8.5275e-90	2.50389e-88
Spc25	296.206	-2.11081	0.105128	-20.0784	1.14058e-89	3.34208e-88
Cap2	369.147	2.01206	0.100262	20.0681	1.40263e-89	4.10138e-88
Syne2	3015.87	-2.23308	0.111309	-20.062	1.58663e-89	4.62982e-88
Nr3c1	553.545	2.3274	0.116062	20.0531	1.89668e-89	5.52309e-88
Myrf	623.841	2.82878	0.141085	20.0502	2.01233e-89	5.8478e-88
Lgi3	296.142	4.33293	0.216181	20.0431	2.31899e-89	6.72508e-88
Bcan	3003.27	3.00047	0.149702	20.0429	2.32755e-89	6.73604e-88
Rbm4b	1011.73	-1.64071	0.0819858	-20.0121	4.32158e-89	1.24557e-87
Zfp184	542.592	-1.59314	0.0796484	-20.0021	5.28094e-89	1.51897e-87
Sh3bp2	574.806	-1.53407	0.076752	-19.9873	7.10067e-89	2.03822e-87
Plppr5	1017.59	1.89431	0.0949077	19.9595	1.23973e-88	3.54416e-87
Cdkl2	1213.91	2.84809	0.142832	19.9401	1.82654e-88	5.20066e-87
Kank1	742.981	2.41197	0.121084	19.9197	2.74418e-88	7.79768e-87
Poglut3	517.983	1.54111	0.0773801	19.9161	2.94891e-88	8.36257e-87
Zdhhc2	993.172	1.80281	0.0905997	19.8986	4.18071e-88	1.18082e-86
Nsf	4049.3	2.18167	0.10968	19.8913	4.84483e-88	1.36566e-86
Smarcc1	3725.26	-1.57692	0.0793285	-19.8783	6.26633e-88	1.76283e-86
Ttc28	8078.84	-2.03802	0.102617	-19.8604	8.95903e-88	2.50533e-86
Fmnl1	462.25	1.70468	0.0858944	19.8463	1.18696e-87	3.31268e-86
Tgfbr1	1023.3	-1.92703	0.0972664	-19.8119	2.34933e-87	6.51799e-86
Cenpf	1161.98	-3.04495	0.153787	-19.7999	2.98567e-87	8.26721e-86
Gramd2b	458.75	3.44326	0.174015	19.7872	3.83977e-87	1.06113e-85
Col22a1	155.719	-3.02075	0.152753	-19.7754	4.84798e-87	1.33713e-85
Serpinh1	2143.33	1.84173	0.0931797	19.7654	5.91762e-87	1.62896e-85
Rbpj	1944.87	-1.54547	0.0782996	-19.7378	1.02066e-86	2.80412e-85
Gpr61	195.743	4.68435	0.237376	19.7339	1.10364e-86	3.0262e-85
Cyb561	256.251	2.49735	0.126592	19.7276	1.2504e-86	3.42197e-85
Gle1	677.587	-1.54519	0.0783652	-19.7178	1.51543e-86	4.13923e-85
Foxm1	552.136	-2.25647	0.114596	-19.6906	2.59484e-86	7.06018e-85
Kcnq5	1385.3	1.66397	0.0845217	19.6869	2.7913e-86	7.58008e-85
Scoc	3416.6	1.67735	0.0854567	19.6281	8.89399e-86	2.41061e-84
Lig1	349.224	-2.09446	0.106812	-19.6089	1.29885e-85	3.51364e-84
Ndc80	494.636	-2.48966	0.127006	-19.6028	1.46408e-85	3.95302e-84
Itpk1	1036.24	1.78154	0.090904	19.598	1.6083e-85	4.33411e-84
Cgref1	484.21	3.28785	0.167857	19.5872	1.98829e-85	5.34789e-84
Lipg	173.624	-2.38657	0.121846	-19.5867	2.00853e-85	5.39204e-84
Adamtsl2	152.042	-2.69319	0.13763	-19.5684	2.87538e-85	7.68986e-84
Bcap29	535.797	1.56684	0.0801249	19.555	3.74251e-85	9.98995e-84
Grm7	495.093	3.33754	0.170758	19.5454	4.5113e-85	1.20193e-83
Fez2	589.978	1.64164	0.0840026	19.5427	4.75979e-85	1.26574e-83
Megf11	429.333	2.69051	0.137839	19.5192	7.54505e-85	1.99887e-83
Plagl2	427.465	-1.59994	0.0819886	-19.5141	8.32534e-85	2.20145e-83
Synm	379.412	3.00901	0.154266	19.5053	9.8963e-85	2.61195e-83
Gnaz	1567.53	1.55653	0.0798879	19.4839	1.50263e-84	3.94379e-83
Cdca2	263.013	-2.26176	0.116325	-19.4435	3.31022e-84	8.67178e-83
Hbe1	347.267	-8.964	0.46106	-19.4421	3.39632e-84	8.88084e-83
Pnp	768.113	1.72189	0.0886702	19.419	5.33345e-84	1.38946e-82
Tppp3	166.851	3.45503	0.177985	19.4119	6.11873e-84	1.5911e-82
Lpl	491.274	3.1473	0.162147	19.4102	6.33163e-84	1.64342e-82
Sp9	353.405	-2.08669	0.107556	-19.4009	7.57874e-84	1.96351e-82
Pcdh18	779.509	-2.02995	0.104748	-19.3794	1.15252e-83	2.97503e-82
Maml1	571.794	-1.71805	0.0887962	-19.3483	2.10781e-83	5.42106e-82
Thbs1	201.395	-2.42177	0.125242	-19.3368	2.63516e-83	6.76502e-82
Htra1	173.56	3.87854	0.200703	19.3248	3.32194e-83	8.51263e-82
Gabra5	1463.75	2.75914	0.14328	19.257	1.23244e-82	3.14675e-81
Itgb5	457.364	3.13794	0.163197	19.2279	2.16036e-82	5.48615e-81
Prph	172.027	3.38569	0.176105	19.2254	2.26889e-82	5.75139e-81
Plp1	2160.11	3.10777	0.161677	19.222	2.42029e-82	6.11318e-81
Igdcc3	198.53	-2.16222	0.112487	-19.222	2.42471e-82	6.11339e-81
Pim2	366.738	2.19041	0.114044	19.2067	3.25315e-82	8.18749e-81
Fxyd7	359.572	4.68742	0.244149	19.199	3.77275e-82	9.47828e-81
Nefl	2638.61	4.31507	0.225057	19.1732	6.19372e-82	1.55328e-80
Rgs7	1141.84	1.55888	0.0813179	19.1702	6.57096e-82	1.64496e-80
Mapkapk3	230.781	2.85861	0.149216	19.1575	8.37766e-82	2.09352e-80
Pcsk6	283.954	2.73147	0.142702	19.1411	1.14923e-81	2.86677e-80
Sdc2	579.342	1.64164	0.0857682	19.1405	1.16172e-81	2.89281e-80
Prickle1	695.007	2.39376	0.125187	19.1215	1.67183e-81	4.13381e-80
Sdc4	580.867	6.3788	0.333697	19.1155	1.87505e-81	4.62819e-80
Kcnip4	224.953	3.40798	0.178598	19.0819	3.5736e-81	8.80531e-80
Pole	552.499	-2.24475	0.117653	-19.0794	3.74295e-81	9.20649e-80
Camk2d	1573.81	1.55451	0.0814945	19.075	4.07391e-81	1.00031e-79
Bag3	185.084	4.33362	0.227323	19.0637	5.05565e-81	1.2392e-79
Aebp1	444.295	4.81889	0.253696	18.9948	1.88458e-80	4.58744e-79
Tmem132e	328.629	2.02285	0.106735	18.9521	4.24372e-80	1.03122e-78
Pon2	584.579	1.65007	0.0870664	18.9519	4.25936e-80	1.03324e-78
Bahcc1	1470.7	-2.26796	0.119674	-18.9511	4.3232e-80	1.04693e-78
E2f7	300.294	-3.18602	0.16835	-18.9249	7.1096e-80	1.71287e-78
Dhx9	6917.7	-1.74724	0.0923598	-18.9177	8.1536e-80	1.96104e-78
Rasgef1a	249.463	2.35655	0.124726	18.8939	1.28027e-79	3.07395e-78
Qpct	264.106	2.3056	0.122056	18.8898	1.38423e-79	3.31791e-78
Chrm3	356.211	2.92871	0.155296	18.8589	2.48235e-79	5.93995e-78
Melk	228.952	-2.23636	0.118775	-18.8285	4.40806e-79	1.05122e-77
Txnrd3	344.803	2.36389	0.125662	18.8116	6.07302e-79	1.44096e-77
Acsl4	3003.57	1.65174	0.0878072	18.811	6.13209e-79	1.45253e-77
Ostf1	338.934	2.74355	0.145946	18.7984	7.7836e-79	1.83756e-77
Gda	418.438	4.1573	0.221756	18.7472	2.04203e-78	4.80473e-77
Myo6	1244.74	2.16022	0.11526	18.7421	2.24652e-78	5.27707e-77
Brca1	340.723	-2.26226	0.120864	-18.7175	3.56661e-78	8.36402e-77
Ppp1r1a	1446.28	2.396	0.128036	18.7135	3.84206e-78	8.99502e-77
LOC100910996	253.192	2.25498	0.120545	18.7066	4.37154e-78	1.02177e-76
Smoc1	407.261	1.75062	0.0936489	18.6935	5.59306e-78	1.30295e-76
Myo1h	83.7368	-4.22003	0.225969	-18.6753	7.86835e-78	1.82997e-76
Pold1	398.756	-1.94844	0.104388	-18.6653	9.476e-78	2.20024e-76
Garnl3	1028.13	2.53346	0.135763	18.661	1.02842e-77	2.38398e-76
Blvrb	457.569	2.334	0.125103	18.6566	1.11613e-77	2.58304e-76
Usp43	194.839	3.85193	0.206696	18.6357	1.65072e-77	3.80152e-76
Cemip2	1327.51	-1.70582	0.0915728	-18.628	1.90446e-77	4.3787e-76
Cep72	154.954	-2.45182	0.131654	-18.6232	2.08225e-77	4.77967e-76
Cdh5	105.72	-4.77505	0.256453	-18.6196	2.22878e-77	5.10772e-76
Ticrr	236.819	-2.49982	0.134262	-18.619	2.25439e-77	5.15801e-76
Zfp646	1425.45	-1.52243	0.0818062	-18.6102	2.65746e-77	6.06056e-76
Mbp	3850.38	3.6848	0.198041	18.6063	2.8576e-77	6.50647e-76
C2h5orf34	310.844	-2.08698	0.112263	-18.5902	3.85944e-77	8.77338e-76
Arhgdib	465.211	2.75443	0.148269	18.5773	4.90833e-77	1.11398e-75
Sinhcaf	186.949	-2.69911	0.145515	-18.5487	8.35161e-77	1.88634e-75
Dpp10	495.693	2.17968	0.117828	18.4989	2.1082e-76	4.7389e-75
Zfp462	5167.16	-2.18752	0.118314	-18.4891	2.52776e-76	5.67296e-75
Nrg1	324.322	-2.59248	0.140351	-18.4714	3.51109e-76	7.8548e-75
Hunk	335.475	-2.56549	0.138916	-18.468	3.73924e-76	8.35196e-75
Mki67	2162.16	-2.64631	0.143457	-18.4468	5.53524e-76	1.2305e-74
Aldoc	4531.24	1.74859	0.0947967	18.4457	5.65134e-76	1.25433e-74
Tns3	1570.63	1.89973	0.102998	18.4444	5.78401e-76	1.28176e-74
Stil	254.802	-2.06937	0.112236	-18.4377	6.54252e-76	1.44757e-74
Pde3b	643.72	-1.58478	0.0860908	-18.4082	1.12876e-75	2.49353e-74
Arhgap19	405.001	-1.64552	0.0895516	-18.3751	2.07915e-75	4.58585e-74
Camk1d	777.687	2.27954	0.124093	18.3696	2.30132e-75	5.06793e-74
Dlgap3	1715.79	1.82623	0.0994917	18.3556	2.97961e-75	6.54122e-74
LOC100125362	1909.14	2.14579	0.116916	18.3532	3.11095e-75	6.80835e-74
Dctd	255.271	-2.01897	0.110168	-18.3263	5.10387e-75	1.10838e-73
Ect2	668.549	-2.64476	0.144367	-18.3196	5.76883e-75	1.25086e-73
Paqr7	422.686	3.17584	0.173434	18.3115	6.69715e-75	1.44992e-73
Stra6l	88.1527	-5.54541	0.30284	-18.3114	6.71768e-75	1.45213e-73
Sfrp1	1922.63	-1.55337	0.0849128	-18.2938	9.27914e-75	1.9997e-73
Gfra2	199.648	2.86243	0.156948	18.2381	2.57454e-74	5.52292e-73
Flt1	104.554	-5.95727	0.326835	-18.2272	3.14208e-74	6.71996e-73
Sox5	1375.48	-2.61109	0.143266	-18.2255	3.23837e-74	6.91539e-73
Cecr2	315.579	-3.19198	0.17517	-18.2222	3.43742e-74	7.32936e-73
Mcu	596.06	1.89861	0.104363	18.1923	5.93671e-74	1.26393e-72
Prdm16	544.499	-1.71667	0.0944752	-18.1706	8.81815e-74	1.87173e-72
Tmem100	288.494	4.96084	0.273344	18.1487	1.31453e-73	2.78602e-72
Islr2	7103.04	-1.74558	0.0966035	-18.0695	5.53964e-73	1.1688e-71
Nrsn2	371.874	2.13181	0.118165	18.0409	9.29388e-73	1.94633e-71
Pola1	562.727	-1.71214	0.0950233	-18.0181	1.40366e-72	2.93519e-71
Gde1	1450	1.56558	0.0868904	18.0178	1.41158e-72	2.94738e-71
Vrk1	538.022	-1.566	0.0872686	-17.9445	5.29508e-72	1.10235e-70
Asah1	1067.33	1.74448	0.0974807	17.8956	1.27546e-71	2.64748e-70
Arhgef3	235.251	2.26592	0.126873	17.8599	2.42282e-71	4.985e-70
Rph3a	1212	1.80954	0.101328	17.8582	2.49347e-71	5.12289e-70
Rgs5	139.91	-7.09749	0.397901	-17.8373	3.62703e-71	7.44096e-70
Mid2	340.127	2.19631	0.123146	17.8351	3.77703e-71	7.73743e-70
Incenp	860.855	-1.56416	0.0877617	-17.8228	4.70545e-71	9.6114e-70
Cep55	228.905	-2.07441	0.116404	-17.8208	4.87636e-71	9.94608e-70
Baz2b	1938.79	-2.02907	0.113869	-17.8193	5.00569e-71	1.01951e-69
Dock11	846.592	-1.87514	0.105281	-17.8108	5.8321e-71	1.1844e-69
Smpdl3a	233.598	3.51965	0.197755	17.798	7.32285e-71	1.48501e-69
ND6	9314.05	1.57185	0.0883381	17.7936	7.92884e-71	1.60559e-69
Bok	678.411	1.92719	0.108352	17.7864	9.00945e-71	1.8218e-69
Depdc1	189.948	-2.05866	0.115808	-17.7766	1.07361e-70	2.16784e-69
Glul	8475.59	1.64966	0.0928098	17.7746	1.11208e-70	2.2423e-69
Ddx5	17925.4	-1.51658	0.0854261	-17.7532	1.62875e-70	3.27938e-69
Olfm2	2664.77	1.50871	0.0849886	17.7519	1.66591e-70	3.34464e-69
Necab2	824.67	1.77226	0.100082	17.708	3.63713e-70	7.27117e-69
Gja1	2341.65	2.99307	0.169377	17.6711	7.00772e-70	1.39896e-68
Shisa5	643.932	1.68527	0.0957882	17.5938	2.74984e-69	5.46632e-68
Sgo1	223.178	-1.91901	0.1092	-17.5733	3.9464e-69	7.78999e-68
Slc7a11	785.878	4.71026	0.268282	17.5571	5.24486e-69	1.03242e-67
Cdh9	343.757	2.50918	0.143042	17.5416	6.89931e-69	1.3543e-67
Pou6f1	723.358	-1.73187	0.0988202	-17.5254	9.16518e-69	1.79658e-67
Tnfrsf1a	589.833	2.36915	0.135221	17.5205	9.98932e-69	1.95541e-67
Mif	2236.74	1.92	0.109683	17.5049	1.31472e-68	2.56289e-67
Tstd3	284.794	2.03758	0.116456	17.4966	1.52009e-68	2.95913e-67
Plpp3	2240.42	1.61531	0.0924994	17.4629	2.74498e-68	5.32889e-67
Map3k5	332.703	2.54904	0.146426	17.4084	7.1224e-68	1.377e-66
Alas2	103.556	-6.65821	0.382659	-17.3999	8.26985e-68	1.59229e-66
Knstrn	276.106	-1.94751	0.111955	-17.3954	8.93455e-68	1.71558e-66
Syt17	237.999	2.14655	0.123443	17.389	9.99979e-68	1.9149e-66
Olig2	1210.85	2.73064	0.157101	17.3815	1.14006e-67	2.1802e-66
Map6d1	201.668	2.67347	0.153878	17.3739	1.30138e-67	2.48196e-66
Lhpp	697.184	1.96314	0.113074	17.3615	1.61435e-67	3.07053e-66
Fndc5	507.772	2.82086	0.162786	17.3287	2.85816e-67	5.4071e-66
Nfatc4	78.6414	-5.71899	0.330079	-17.3261	2.98875e-67	5.64657e-66
Arhgef28	376.234	1.82155	0.105135	17.3259	3.00182e-67	5.66367e-66
Prkd1	498.185	-1.56424	0.0903187	-17.3191	3.37482e-67	6.34197e-66
Slc6a1	5614.55	1.55115	0.0896115	17.3097	3.9737e-67	7.44752e-66
Pdlim4	599.474	2.94865	0.170362	17.3081	4.0876e-67	7.65082e-66
Kndc1	385.428	1.93568	0.111916	17.2958	5.06198e-67	9.44948e-66
Cdca8	418.633	-1.67209	0.0970707	-17.2255	1.71035e-66	3.18437e-65
Neurl1	339.229	1.60579	0.0935619	17.1628	5.0381e-66	9.35533e-65
Chst2	859.603	2.40828	0.140437	17.1484	6.45635e-66	1.19731e-64
Epb41	1324.02	-1.62793	0.0949656	-17.1424	7.16912e-66	1.326e-64
Tgfa	571.076	1.61698	0.09436	17.1363	7.95603e-66	1.46962e-64
Hmcn1	308.525	-4.58699	0.267994	-17.116	1.12694e-65	2.07894e-64
C1qtnf5	215.805	3.89711	0.227997	17.0928	1.67829e-65	3.08394e-64
Sertm1	943.45	1.60946	0.0941917	17.0871	1.85124e-65	3.39289e-64
Scn1b	171.754	4.11106	0.240685	17.0806	2.06851e-65	3.78617e-64
Abhd3	516.607	2.78162	0.163131	17.0515	3.40788e-65	6.20552e-64
Cdca4	565.322	-1.77601	0.104203	-17.0437	3.89362e-65	7.07173e-64
Cast	691.199	2.34027	0.137678	16.9981	8.48072e-65	1.53437e-63
Baz1a	323.352	-2.05685	0.121056	-16.9909	9.59454e-65	1.73144e-63
Ptpre	252.311	1.99762	0.117581	16.9893	9.85025e-65	1.77531e-63
Hjurp	316.486	-2.11456	0.124465	-16.9892	9.87549e-65	1.77759e-63
Stx1a	2590.23	1.68225	0.0990587	16.9823	1.11028e-64	1.99595e-63
Aurka	263.925	-1.78893	0.105399	-16.9729	1.30267e-64	2.33586e-63
Slc38a5	107.689	-6.91217	0.408564	-16.9182	3.30389e-64	5.88685e-63
Ppp1r3c	748.685	4.1084	0.242993	16.9075	3.96186e-64	7.04142e-63
Wscd1	1333.69	1.68552	0.0998031	16.8885	5.46825e-64	9.70649e-63
Pard6g	248.849	-1.63473	0.0968273	-16.8829	6.0105e-64	1.06422e-62
Gmip	1041.81	-1.558	0.0923802	-16.8651	8.13275e-64	1.43458e-62
Tspan17	1120.68	2.04963	0.121878	16.817	1.83272e-63	3.22074e-62
Dclk3	282.898	2.0037	0.11922	16.8068	2.17661e-63	3.82032e-62
Dock9	2481.34	1.8711	0.111342	16.805	2.24452e-63	3.9346e-62
Fcgrt	196.63	2.20859	0.131719	16.7675	4.2197e-63	7.38789e-62
Npy1r	572.407	3.54306	0.211508	16.7514	5.52725e-63	9.64121e-62
Creb3l1	162.875	3.38702	0.20241	16.7335	7.474e-63	1.30208e-61
Cntn4	368.826	2.80332	0.167772	16.7091	1.12503e-62	1.95032e-61
Ankle1	160.576	-2.49779	0.149769	-16.6776	1.90727e-62	3.29425e-61
Cep76	371.971	-1.74078	0.104436	-16.6684	2.22651e-62	3.84094e-61
Ptprn	3453.63	1.62868	0.0977134	16.6679	2.24172e-62	3.86245e-61
Dlx5	618.549	-1.96773	0.118096	-16.6621	2.47134e-62	4.25287e-61
Irf6	122.8	3.74794	0.225303	16.6351	3.87876e-62	6.64243e-61
Nell1	300.282	1.8506	0.11128	16.6301	4.21864e-62	7.20697e-61
Rab7b	139.669	4.67666	0.281438	16.617	5.24578e-62	8.95085e-61
Otud7a	264.626	1.82394	0.109784	16.6139	5.52675e-62	9.41886e-61
Slc41a2	747.582	2.24672	0.135298	16.6056	6.34385e-62	1.07983e-60
Slc24a3	445.364	1.89392	0.114258	16.5759	1.04153e-61	1.76647e-60
Pnpla3	469.724	2.02153	0.122094	16.5572	1.42026e-61	2.40302e-60
Hnrnpr	3056.02	-1.52057	0.0918595	-16.5532	1.51718e-61	2.56392e-60
Tektip1	320.396	1.94998	0.117839	16.5478	1.66174e-61	2.80486e-60
Mex3a	699.838	-2.49198	0.150658	-16.5407	1.86871e-61	3.15043e-60
Sash1	1016.39	1.89572	0.114669	16.5321	2.15586e-61	3.6302e-60
Nr2f2	1018.16	-1.55186	0.0938747	-16.5312	2.18666e-61	3.67328e-60
Wif1	274.817	3.07673	0.186116	16.5313	2.18562e-61	3.67328e-60
Nhsl1	941.513	-1.50229	0.0909307	-16.5213	2.57733e-61	4.32439e-60
Wscd2	195.195	2.27173	0.137587	16.5112	3.04864e-61	5.10909e-60
Cd9	1042.08	2.62851	0.159273	16.5033	3.47652e-61	5.81926e-60
Cdh7	364.652	1.94307	0.117779	16.4976	3.81727e-61	6.38203e-60
Myo1b	984.208	-2.2803	0.138289	-16.4894	4.37296e-61	7.29378e-60
Phlda3	208.092	3.72386	0.226199	16.4627	6.79501e-61	1.13202e-59
Gmpr	235.655	1.8799	0.114208	16.4603	7.0785e-61	1.17786e-59
Tbr1	1647.46	-1.88734	0.114892	-16.4271	1.22395e-60	2.03185e-59
Pappa2	96.074	-4.45871	0.271476	-16.424	1.28821e-60	2.136e-59
Slc16a14	1047.97	2.86096	0.174234	16.4202	1.37119e-60	2.26827e-59
Msi1	3135.24	-1.54768	0.0942871	-16.4145	1.50591e-60	2.48819e-59
Ccnf	325.138	-1.57601	0.0960631	-16.406	1.73185e-60	2.85482e-59
Ninl	396.399	-2.22845	0.135838	-16.4052	1.755e-60	2.8896e-59
Baalc	953.939	2.59194	0.158252	16.3785	2.72195e-60	4.46602e-59
Map3k13	671.567	-1.73052	0.105672	-16.3763	2.82366e-60	4.62751e-59
B3gnt5	530.186	-1.74126	0.106447	-16.358	3.81389e-60	6.22861e-59
Psrc1	228.442	-1.86666	0.114241	-16.3396	5.15689e-60	8.38306e-59
Sox8	599.506	2.423	0.148355	16.3324	5.80144e-60	9.41999e-59
Fanca	360.814	-2.02319	0.123905	-16.3285	6.18528e-60	1.00317e-58
Lims2	368.241	4.77852	0.293207	16.2974	1.02915e-59	1.66531e-58
F3	493.239	2.78881	0.171256	16.2845	1.27238e-59	2.05654e-58
Dhrs4	276.016	-2.20498	0.135649	-16.255	2.05805e-59	3.31878e-58
Lgi4	326.174	5.63544	0.347493	16.2174	3.79989e-59	6.08587e-58
Rad54l	156.265	-2.04687	0.126341	-16.2012	4.94425e-59	7.90072e-58
Apcdd1	589.989	-1.52899	0.0944639	-16.186	6.33149e-59	1.00832e-57
Zfhx4	921.085	-2.25893	0.139839	-16.1538	1.06751e-58	1.69432e-57
Cck	1074.29	2.18015	0.134979	16.1518	1.10209e-58	1.74723e-57
Tceal6	577.4	1.97558	0.122459	16.1326	1.50642e-58	2.38556e-57
Gabra4	608.677	1.72232	0.106944	16.105	2.35384e-58	3.71917e-57
Il12rb2	333.241	-2.80032	0.173883	-16.1046	2.36805e-58	3.73744e-57
Mcm2	624.597	-1.87299	0.116322	-16.1017	2.48051e-58	3.91055e-57
Qser1	2694.7	-1.53105	0.095138	-16.093	2.85734e-58	4.49456e-57
H2az2	1108.29	-1.86092	0.115805	-16.0694	4.17829e-58	6.56508e-57
Proser3	658.851	-1.70193	0.106035	-16.0507	5.65171e-58	8.84075e-57
Vstm2a	438.179	2.0441	0.127428	16.0413	6.58014e-58	1.02817e-56
Fbxo5	201.332	-1.83159	0.114281	-16.0272	8.25498e-58	1.28701e-56
Usp2	171.809	2.6581	0.166045	16.0083	1.11878e-57	1.74041e-56
Slc3a2	4038.94	1.69043	0.105603	16.0074	1.13523e-57	1.76405e-56
Hagh	330.812	1.52866	0.0955741	15.9945	1.39514e-57	2.16554e-56
Dmac2l	232.471	1.90718	0.119335	15.9817	1.71283e-57	2.65282e-56
Ncdn	5053.13	1.64251	0.102852	15.9696	2.08096e-57	3.2159e-56
Atad5	702.647	-2.07584	0.130099	-15.9558	2.59488e-57	4.00134e-56
Agtrap	245.381	1.86845	0.117126	15.9525	2.73679e-57	4.21555e-56
Nrp1	1571.97	-1.81262	0.113755	-15.9343	3.66121e-57	5.62104e-56
Clspn	175.257	-2.37777	0.149669	-15.8869	7.81575e-57	1.19474e-55
Sstr1	931.817	2.94336	0.185324	15.8822	8.41465e-57	1.28351e-55
Wipf1	319.67	1.83094	0.115326	15.8762	9.26783e-57	1.41212e-55
Racgap1	569.592	-2.09715	0.132129	-15.872	9.91096e-57	1.50523e-55
Slc38a2	8200.64	-2.69129	0.169609	-15.8676	1.06229e-56	1.60988e-55
Kdm5a	2123.17	-1.65492	0.104355	-15.8585	1.22806e-56	1.85711e-55
Blm	421.728	-1.53113	0.0965687	-15.8553	1.29141e-56	1.95082e-55
Antkmt	645.076	2.03895	0.128749	15.8366	1.73896e-56	2.62408e-55
Scarf2	330.809	3.12559	0.197436	15.8309	1.9051e-56	2.87172e-55
Cyp1b1	178.042	3.80542	0.240513	15.8221	2.18982e-56	3.29034e-55
Rapgef3	598.583	2.47125	0.156255	15.8155	2.43212e-56	3.6505e-55
Fbln2	655.933	2.28598	0.144581	15.8111	2.60865e-56	3.91132e-55
Rab32	112.463	3.53053	0.223362	15.8063	2.81467e-56	4.20679e-55
Ebf3	208.974	-3.42118	0.216852	-15.7766	4.50735e-56	6.72239e-55
Me3	168.126	2.99591	0.189924	15.7742	4.68227e-56	6.96853e-55
Akna	867.979	-1.91745	0.121558	-15.7739	4.70383e-56	6.99323e-55
Slc15a2	647.713	2.25666	0.143133	15.7661	5.32055e-56	7.90177e-55
Tmem38a	652.378	1.70932	0.108449	15.7614	5.73311e-56	8.49658e-55
Kcnc4	210.26	3.41676	0.217241	15.7279	9.73224e-56	1.43479e-54
Tnrc18	5921.55	-1.551	0.0986598	-15.7207	1.09153e-55	1.60585e-54
Lratd1	1389.51	-1.6038	0.102066	-15.7134	1.22387e-55	1.79492e-54
Elfn1	292.39	1.91224	0.121714	15.7109	1.27312e-55	1.86327e-54
Klhl29	1882.78	-2.2405	0.142616	-15.71	1.29112e-55	1.88766e-54
Rnf128	165.541	2.35923	0.150238	15.7033	1.43483e-55	2.09343e-54
Nuf2	437.285	-2.0949	0.133468	-15.6958	1.61515e-55	2.35408e-54
Resp18	269.376	1.90625	0.121696	15.664	2.66705e-55	3.87519e-54
Cemip	284.039	2.27598	0.145347	15.659	2.88569e-55	4.18424e-54
Tmem255b	157.896	4.68483	0.299243	15.6556	3.04049e-55	4.40418e-54
Gdpd2	265.409	1.99837	0.127863	15.629	4.62223e-55	6.68161e-54
Gstt3	328.905	3.62427	0.231953	15.625	4.91883e-55	7.10307e-54
Ikbip	333.081	1.72131	0.110201	15.6197	5.34641e-55	7.70474e-54
Mtbp	123.237	-2.21029	0.141716	-15.5966	7.67232e-55	1.1034e-53
Tubb2a	3897.89	1.66963	0.107075	15.5931	8.11259e-55	1.16435e-53
Crebbp	2176.1	-1.50513	0.0965304	-15.5923	8.21317e-55	1.17758e-53
Fam149a	184.887	1.97873	0.127031	15.5767	1.04874e-54	1.49757e-53
Aox1	238.434	6.82179	0.438017	15.5742	1.08951e-54	1.55421e-53
Atf5	1334.02	2.67563	0.172019	15.5543	1.48881e-54	2.12167e-53
Spata2L	280.965	1.83291	0.117886	15.5482	1.63612e-54	2.3269e-53
Cntn5	338.196	2.11409	0.135991	15.5458	1.69813e-54	2.41265e-53
Rnd1	634.939	2.14319	0.137924	15.5389	1.89227e-54	2.67767e-53
Sec11c	778.646	1.77123	0.114124	15.5202	2.53306e-54	3.58084e-53
Kif20b	327.106	-2.15375	0.138774	-15.5199	2.54588e-54	3.59535e-53
Gyg1	610.326	2.22788	0.143679	15.5059	3.16347e-54	4.45414e-53
Rprml	319.791	2.59131	0.167508	15.4698	5.54621e-54	7.78569e-53
Gjd2	184.523	1.9291	0.124743	15.4646	6.01225e-54	8.43151e-53
Rit2	548.34	1.52993	0.0991241	15.4345	9.60022e-54	1.34232e-52
Cnksr2	2288.04	1.7497	0.113436	15.4246	1.11817e-53	1.5588e-52
Ajuba	134.947	-2.42114	0.156975	-15.4238	1.13261e-53	1.57738e-52
Rnf182	277.724	-1.62159	0.105264	-15.405	1.51457e-53	2.10309e-52
S1pr1	1117.06	2.20308	0.143171	15.3877	1.97794e-53	2.73842e-52
Tril	2376.67	4.03833	0.262552	15.3811	2.19231e-53	3.0263e-52
Acadl	519.682	1.59336	0.103636	15.3745	2.42704e-53	3.34703e-52
Nek2	171.062	-1.73539	0.112889	-15.3725	2.50284e-53	3.44819e-52
Smad5	1436.16	-1.97449	0.128697	-15.3422	3.99594e-53	5.48916e-52
LOC498265	286.943	-1.70031	0.110846	-15.3394	4.16785e-53	5.71974e-52
Gins1	154.577	-2.26502	0.14776	-15.329	4.89368e-53	6.69626e-52
Anxa5	623.998	2.19638	0.143432	15.313	6.25821e-53	8.53856e-52
Rbmx	3645.63	-1.71	0.111733	-15.3044	7.1494e-53	9.73562e-52
Chrm1	290.09	2.49784	0.163247	15.3009	7.53711e-53	1.02537e-51
Tspan11	794.965	-1.69551	0.110929	-15.2846	9.68318e-53	1.31226e-51
Rxfp1	192.081	2.95601	0.193513	15.2755	1.11421e-52	1.50707e-51
Met	510.048	2.62305	0.171719	15.2752	1.11889e-52	1.51195e-51
Mgll	295.77	2.46913	0.16166	15.2736	1.14642e-52	1.54766e-51
Robo1	3459.2	-1.83539	0.120668	-15.2103	3.02346e-52	4.05449e-51
Fxyd1	150.04	6.03911	0.39748	15.1935	3.90446e-52	5.22102e-51
Efhd1	170.498	6.33576	0.417098	15.1901	4.11278e-52	5.49437e-51
Gpr176	348.05	1.90702	0.125545	15.1899	4.12389e-52	5.50399e-51
Cbfa2t2	795.74	-1.89196	0.124641	-15.1793	4.85173e-52	6.46316e-51
Heatr6	728.438	-1.51115	0.0996672	-15.162	6.31545e-52	8.39716e-51
Cdk1	482.619	-1.65483	0.109219	-15.1515	7.40153e-52	9.83196e-51
Atad2	421.782	-2.18877	0.144483	-15.149	7.69595e-52	1.02134e-50
LOC300308	143.896	2.93127	0.193606	15.1404	8.76968e-52	1.16275e-50
Tceal3	182.672	2.2777	0.150563	15.1279	1.06049e-51	1.40343e-50
Kif18a	196.399	-2.1693	0.143433	-15.1241	1.12295e-51	1.48331e-50
Cep250	1148.63	-1.58447	0.104919	-15.1019	1.5739e-51	2.07508e-50
Cdc20	569.415	-2.23513	0.148012	-15.101	1.59537e-51	2.10142e-50
Nfia	1431.99	-1.94848	0.129036	-15.1003	1.61257e-51	2.12208e-50
Acvr2b	145.988	-2.65121	0.17584	-15.0774	2.27926e-51	2.99105e-50
Cacng3	708.947	3.12893	0.2078	15.0574	3.08799e-51	4.04105e-50
Spdl1	152.054	-2.3307	0.15493	-15.0436	3.80503e-51	4.97017e-50
P2rx6	110.213	4.07211	0.270788	15.038	4.13967e-51	5.39727e-50
Rita1	460.899	1.61438	0.107444	15.0253	5.0112e-51	6.50948e-50
Mllt3	986.169	-1.81072	0.120792	-14.9904	8.48361e-51	1.09998e-49
Pcdh20	197.497	2.21782	0.147969	14.9884	8.74056e-51	1.13226e-49
Slc43a3	170.407	-2.22419	0.148612	-14.9664	1.21752e-50	1.57284e-49
Ahr	220.933	1.72223	0.115162	14.9548	1.44928e-50	1.8671e-49
Coch	174.223	2.31315	0.154711	14.9515	1.52277e-50	1.9582e-49
Atp6v1g2	1272.5	1.76018	0.117797	14.9425	1.74404e-50	2.23866e-49
Actr3b	814.505	1.55568	0.104197	14.9301	2.09813e-50	2.68828e-49
Cenpt	177.772	-1.83247	0.122749	-14.9286	2.14801e-50	2.74969e-49
Dbi	4850.62	2.66345	0.17863	14.9105	2.81776e-50	3.59398e-49
Sec24d	243.575	2.22617	0.149364	14.9043	3.08833e-50	3.93198e-49
Rgs10	699.47	2.02585	0.136184	14.8758	4.73556e-50	6.00747e-49
Ralgps2	1038.57	-1.72219	0.115848	-14.866	5.48288e-50	6.94925e-49
Prodh	341.549	2.48058	0.1669	14.8627	5.76004e-50	7.29398e-49
Carmil3	5797.33	-2.12419	0.14299	-14.8556	6.40153e-50	8.09903e-49
Sspn	170.546	5.26057	0.354154	14.8539	6.56324e-50	8.29616e-49
Slc6a11	1164.39	3.04936	0.205319	14.8518	6.77043e-50	8.5504e-49
Pxdc1	137.021	2.42734	0.163461	14.8497	6.99176e-50	8.82201e-49
Aspm	1001.21	-2.43277	0.164038	-14.8305	9.30132e-50	1.17152e-48
Slc4a4	1111.06	3.27374	0.220748	14.8302	9.34777e-50	1.17632e-48
Mrap2	111.502	3.07944	0.207894	14.8126	1.21464e-49	1.52577e-48
Ryr2	852.212	2.86729	0.19415	14.7685	2.34012e-49	2.92391e-48
Neurog2	75.1056	-4.38919	0.297515	-14.7528	2.95027e-49	3.68301e-48
Sp3	843.198	-1.69246	0.11476	-14.7478	3.18043e-49	3.96682e-48
Tom1	485.352	1.76896	0.120033	14.7372	3.71679e-49	4.63169e-48
Map2k1	1264.48	1.9107	0.129865	14.713	5.3202e-49	6.61809e-48
Lhx6	259.252	-1.78455	0.121344	-14.7065	5.8571e-49	7.27954e-48
Rnf208	1438.61	1.58492	0.108008	14.6741	9.4402e-49	1.16916e-47
St18	402.745	-3.7808	0.257653	-14.674	9.46073e-49	1.16998e-47
Rgs13	57.5958	-3.55437	0.242275	-14.6708	9.91706e-49	1.22499e-47
Efcab6	551.753	-1.73044	0.117997	-14.6651	1.07891e-48	1.33038e-47
Pik3c2b	2743.13	-1.55675	0.106392	-14.6323	1.74882e-48	2.1489e-47
Adcy2	1101.36	2.5439	0.174272	14.5973	2.91995e-48	3.572e-47
Cracdl	200.37	3.90917	0.267801	14.5973	2.92218e-48	3.572e-47
Rassf3	298.231	2.2873	0.156711	14.5956	2.99382e-48	3.6564e-47
Cnrip1	2207.94	1.58491	0.108634	14.5895	3.27613e-48	3.99427e-47
Laptm4b	501.544	1.85308	0.127046	14.5859	3.45436e-48	4.20067e-47
Slc12a5	1557.81	2.46182	0.168981	14.5686	4.44944e-48	5.40141e-47
Myo5b	469.174	2.85527	0.196765	14.511	1.03139e-47	1.24776e-46
Fzd9	142.418	2.63765	0.181791	14.5092	1.05887e-47	1.27991e-46
Fam131c	316.484	1.76546	0.121728	14.5033	1.15486e-47	1.39354e-46
Cilp2	368.378	1.54158	0.106346	14.4959	1.28646e-47	1.54969e-46
Cacna1i	781.306	2.72353	0.187906	14.4941	1.32074e-47	1.58827e-46
Slc39a1	1012.35	1.59273	0.109936	14.4878	1.44776e-47	1.73805e-46
Stxbp6	219.705	2.10115	0.145804	14.4108	4.42816e-47	5.25784e-46
Dgkb	374.384	2.99852	0.208282	14.3964	5.45158e-47	6.45126e-46
Myo16	1907.73	1.60393	0.111506	14.3843	6.49594e-47	7.66782e-46
Nsl1	184.887	-1.73499	0.120729	-14.3709	7.87726e-47	9.27503e-46
Erap1	219.612	1.66731	0.116126	14.3577	9.53e-47	1.12023e-45
Cdk4	3243.23	-1.61385	0.11241	-14.3569	9.64598e-47	1.13292e-45
Kiaa1755	88.2202	-2.73349	0.19044	-14.3535	1.01247e-46	1.18717e-45
Zfp41	892.296	-1.6607	0.115923	-14.326	1.50637e-46	1.75606e-45
Arhgef26	623.739	1.6434	0.114787	14.317	1.71315e-46	1.99053e-45
E2f8	134.024	-2.77498	0.193852	-14.315	1.76438e-46	2.04836e-45
Dcc	1024.23	-3.56754	0.249325	-14.3088	1.92728e-46	2.23565e-45
Dbx2	133.863	5.97947	0.417897	14.3085	1.93643e-46	2.24441e-45
Kif4a	481.793	-2.01668	0.141316	-14.2707	3.33047e-46	3.83494e-45
Emid1	409.649	2.13215	0.149491	14.2627	3.73497e-46	4.2972e-45
Snta1	286.397	2.44467	0.171488	14.2556	4.13685e-46	4.75181e-45
Cpne7	286.573	4.84199	0.3397	14.2537	4.2496e-46	4.87735e-45
Anxa6	1299.08	1.84754	0.129713	14.2433	4.93453e-46	5.65885e-45
Timp4	200.588	5.05317	0.35484	14.2407	5.12186e-46	5.86414e-45
Dlx2	738.068	-2.34981	0.165024	-14.2392	5.22984e-46	5.98291e-45
Skida1	239.94	-2.01275	0.141807	-14.1936	1.00416e-45	1.14134e-44
Mtfr1	242.713	-1.64022	0.115658	-14.1816	1.19048e-45	1.34985e-44
Lrrc73	616.959	2.31939	0.163631	14.1745	1.31764e-45	1.49164e-44
Spen	3751.99	-1.6354	0.115519	-14.1569	1.69184e-45	1.91054e-44
Cd93	141.91	-4.06052	0.286929	-14.1517	1.82363e-45	2.05618e-44
Fign	99.5364	-3.04298	0.215377	-14.1286	2.52997e-45	2.84804e-44
Akap13	728.119	-1.66942	0.118248	-14.118	2.94353e-45	3.3083e-44
Rttn	233.928	-1.63998	0.116234	-14.1093	3.32796e-45	3.73739e-44
Pik3r3	1216.31	-2.62324	0.18595	-14.1072	3.4275e-45	3.84612e-44
Hpca	285.631	2.13256	0.151247	14.0998	3.80626e-45	4.26096e-44
Mtfp1	189.9	2.29396	0.162732	14.0965	3.9893e-45	4.46232e-44
Sycp2l	47.4206	-5.02904	0.357767	-14.0567	7.00376e-45	7.82179e-44
Fsbp	86.7994	-2.65817	0.189309	-14.0414	8.69597e-45	9.68862e-44
Rad54b	86.7994	-2.65817	0.189309	-14.0414	8.69597e-45	9.68862e-44
Grid2ip	195.284	-1.95789	0.139451	-14.04	8.87045e-45	9.87025e-44
Tmem196	293.187	2.20185	0.156834	14.0393	8.95742e-45	9.94845e-44
Rbl1	247.45	-2.34397	0.166988	-14.0367	9.29453e-45	1.03066e-43
Pld1	355.982	2.10997	0.150323	14.0363	9.34907e-45	1.03589e-43
Cdh4	1190.87	-1.71091	0.12232	-13.9871	1.86772e-44	2.05975e-43
Svip	220.267	2.00832	0.143674	13.9783	2.11552e-44	2.32938e-43
Acer3	235.652	1.69061	0.120963	13.9762	2.17734e-44	2.39558e-43
Neurod6	5462.01	-1.6895	0.120923	-13.9717	2.31985e-44	2.55038e-43
Larp1b	196.568	2.24517	0.160812	13.9615	2.67806e-44	2.93733e-43
Plk4	290.554	-2.15118	0.154136	-13.9564	2.87586e-44	3.14937e-43
Tceal5	234.912	1.65227	0.118506	13.9425	3.49454e-44	3.82391e-43
Osbp2	1003.38	1.80063	0.129194	13.9374	3.75242e-44	4.09974e-43
Cav1	381.204	1.66534	0.119655	13.9178	4.93677e-44	5.38536e-43
Mgst1	104.841	3.07811	0.221238	13.9131	5.2727e-44	5.74293e-43
Npnt	299.34	4.31883	0.310621	13.9039	6.00013e-44	6.53018e-43
Fam174a	329.431	1.77069	0.127726	13.8631	1.05948e-43	1.14688e-42
Trim9	1448.83	1.68782	0.12175	13.863	1.0613e-43	1.14796e-42
Mcm5	468.119	-2.27664	0.164279	-13.8584	1.13245e-43	1.22305e-42
Sesn2	766.75	2.54828	0.183969	13.8517	1.24177e-43	1.34009e-42
Aldoa	15919.2	2.57196	0.185715	13.849	1.2905e-43	1.3916e-42
Pacsin1	422.065	2.30829	0.166686	13.8481	1.30591e-43	1.40715e-42
Lingo3	99.1887	3.24069	0.234022	13.8478	1.31182e-43	1.41244e-42
Ago1	1553.26	-1.68432	0.121668	-13.8435	1.39194e-43	1.49756e-42
Olig1	1999.57	3.62196	0.261677	13.8414	1.43477e-43	1.54246e-42
Grm4	181.293	2.48152	0.179466	13.8272	1.74634e-43	1.87598e-42
Hic2	299.736	-1.82034	0.131745	-13.8172	2.00838e-43	2.15255e-42
Bard1	163.107	-2.14017	0.155086	-13.7999	2.5523e-43	2.73137e-42
Lrrtm4	449.426	1.58497	0.114916	13.7924	2.83295e-43	3.02711e-42
Phyhipl	2477.51	1.67115	0.121233	13.7846	3.15639e-43	3.36506e-42
Pdgfa	436.134	1.76138	0.127805	13.7818	3.27946e-43	3.49363e-42
Car8	174.612	2.54649	0.184812	13.7788	3.41871e-43	3.63922e-42
Bend3	228.389	-1.95076	0.141583	-13.7782	3.44604e-43	3.66555e-42
Exo1	105.602	-2.46113	0.178791	-13.7654	4.11416e-43	4.37293e-42
Prox1	343.806	-1.73315	0.125963	-13.7592	4.48743e-43	4.76608e-42
Lin9	149.352	-2.10409	0.152952	-13.7565	4.65482e-43	4.93642e-42
Crabp2	193.848	-3.0236	0.219875	-13.7514	4.99224e-43	5.28629e-42
Pear1	49.7021	-3.46064	0.251689	-13.7497	5.11635e-43	5.40554e-42
Setd1b	1029.4	-1.79793	0.130836	-13.7418	5.70209e-43	6.01987e-42
Nkx2-2	182.218	4.9369	0.359309	13.74	5.84814e-43	6.16943e-42
Mfsd12	233.302	1.74466	0.127083	13.7285	6.85055e-43	7.22152e-42
Pnpo	450.4	1.71323	0.125152	13.6892	1.17815e-42	1.23732e-41
Syt12	114.696	4.0184	0.293692	13.6824	1.29373e-42	1.35769e-41
LOC120096374	176.531	-1.94154	0.141938	-13.6788	1.35846e-42	1.4235e-41
Cenpn	262.206	-1.65304	0.12112	-13.648	2.07556e-42	2.16368e-41
Adgrl4	53.1038	-5.98515	0.438564	-13.6471	2.0993e-42	2.18681e-41
Nos3	57.2037	-2.90148	0.212812	-13.634	2.51447e-42	2.61541e-41
Epha3	2696.26	-1.62681	0.119362	-13.6292	2.68504e-42	2.79078e-41
Slco1c1	301.089	-4.19926	0.308111	-13.629	2.69072e-42	2.79462e-41
Atp2b2	3490.69	1.84789	0.135597	13.6277	2.73918e-42	2.84076e-41
Ankrd34b	119.138	2.76848	0.203218	13.6232	2.91358e-42	3.01941e-41
Plk1	429.25	-1.58718	0.116638	-13.6077	3.60607e-42	3.72336e-41
Nkain2	257.25	1.61178	0.118595	13.5905	4.55699e-42	4.6949e-41
Stk36	900.235	-1.7002	0.125108	-13.5899	4.59749e-42	4.73316e-41
Capn1	117.181	2.71958	0.200161	13.5869	4.78618e-42	4.92382e-41
Cdt1	253.848	-1.80036	0.13261	-13.5763	5.53427e-42	5.68099e-41
Agt	278.7	2.49102	0.183503	13.5748	5.65016e-42	5.79574e-41
Pmm1	1434.8	1.54613	0.114007	13.5618	6.75057e-42	6.89938e-41
Cdca3	352.443	-1.88208	0.138805	-13.5591	6.99914e-42	7.14308e-41
Ube2c	277.316	-2.17929	0.161269	-13.5134	1.30342e-41	1.32542e-40
Epdr1	548.537	1.75636	0.129979	13.5126	1.3172e-41	1.33848e-40
Slc22a3	223.812	7.10222	0.525771	13.5082	1.39933e-41	1.42091e-40
Pim1	135.233	-2.48575	0.184358	-13.4833	1.96261e-41	1.98571e-40
Vsir	185.245	2.42066	0.179572	13.4801	2.04779e-41	2.06893e-40
Rcc2	1375.94	-1.64107	0.121744	-13.4797	2.05899e-41	2.07875e-40
Tspan33	165.975	2.61337	0.193893	13.4784	2.09581e-41	2.11441e-40
Tmem200c	305.505	2.87959	0.213995	13.4564	2.82493e-41	2.84186e-40
Tut4	1607.82	-1.61256	0.119847	-13.4552	2.8703e-41	2.88545e-40
Ell2	233.029	1.94567	0.144843	13.4329	3.87808e-41	3.88746e-40
Pdzd2	817.963	2.7371	0.203897	13.424	4.37708e-41	4.38455e-40
C3	194.849	4.6303	0.345708	13.3937	6.58338e-41	6.57126e-40
Ppp1r14c	1281.28	2.17114	0.162289	13.3783	8.10064e-41	8.05151e-40
Dock10	358.479	1.84416	0.137861	13.3769	8.25013e-41	8.19431e-40
Fuca2	167.058	2.17234	0.162397	13.3767	8.26971e-41	8.20797e-40
Fhl2	240.108	1.60151	0.120043	13.3411	1.33505e-40	1.31951e-39
Scrt2	201.206	-1.92934	0.144619	-13.3409	1.33819e-40	1.32169e-39
Zcchc14	1738.06	-1.50156	0.112556	-13.3405	1.34469e-40	1.32717e-39
Gltp	694.632	1.72106	0.129126	13.3286	1.57857e-40	1.55149e-39
Inka2	425.66	1.68117	0.126226	13.3187	1.80141e-40	1.76681e-39
Phf20l1	1033.91	-1.72894	0.129819	-13.3181	1.81712e-40	1.78098e-39
Asic2	353.659	1.63032	0.122456	13.3136	1.92991e-40	1.8889e-39
Kif19	137.12	-1.92953	0.14502	-13.3053	2.15691e-40	2.10814e-39
Chpt1	285.931	1.51305	0.113762	13.3002	2.30985e-40	2.25451e-39
Ccdc184	497.244	1.80936	0.136099	13.2945	2.49103e-40	2.42798e-39
Pir	186.633	1.89974	0.142913	13.293	2.54316e-40	2.47708e-39
Snx8	448.789	1.60717	0.120958	13.287	2.75542e-40	2.68012e-39
Acta1	193.216	1.98558	0.149574	13.2749	3.23684e-40	3.14187e-39
Acan	106.902	2.29493	0.172975	13.2674	3.57662e-40	3.4693e-39
Prkd3	817.334	-2.11182	0.159186	-13.2664	3.62668e-40	3.51544e-39
Snca	1694.75	2.10076	0.158489	13.2549	4.22667e-40	4.08859e-39
Rasgrf2	159.435	2.58513	0.195068	13.2524	4.36867e-40	4.22305e-39
Itpka	100.207	5.55758	0.419828	13.2377	5.31202e-40	5.12441e-39
Tp53bp2	1556.44	-1.71713	0.129962	-13.2126	7.42168e-40	7.13028e-39
Ppp1r3d	193.512	1.82942	0.138525	13.2064	8.05551e-40	7.72868e-39
Kcnk9	144.604	4.2737	0.323746	13.2008	8.68138e-40	8.31784e-39
Adamts9	170.856	1.87943	0.142484	13.1905	9.95846e-40	9.53496e-39
Cpne5	932.356	1.83789	0.139393	13.1849	1.07142e-39	1.02446e-38
Gpnmb	641.859	3.70693	0.281155	13.1847	1.07513e-39	1.02731e-38
Spsb1	371.826	2.29026	0.173847	13.174	1.23778e-39	1.17794e-38
Dach1	103.717	-3.27648	0.248869	-13.1655	1.38659e-39	1.31778e-38
Pttg1	225.32	-2.08883	0.158804	-13.1535	1.62374e-39	1.54107e-38
Casp7	217.975	1.62094	0.123363	13.1396	1.9531e-39	1.85118e-38
Mtus1	842.691	-1.52999	0.11657	-13.1251	2.36419e-39	2.2348e-38
Bace2	97.2549	4.61468	0.351876	13.1145	2.71989e-39	2.56759e-38
Chd1	1150.68	-1.73313	0.132194	-13.1105	2.86569e-39	2.70161e-38
Gap43	18283.9	1.54681	0.118013	13.1071	2.99782e-39	2.82428e-38
Cenph	178.861	-1.51957	0.116006	-13.0991	3.3328e-39	3.13777e-38
Cyp4v3	88.8155	3.19915	0.244289	13.0958	3.48196e-39	3.27602e-38
Col26a1	117.184	2.63193	0.200995	13.0945	3.53994e-39	3.32834e-38
Cdc6	121.494	-1.92776	0.147376	-13.0805	4.25658e-39	3.99681e-38
Csf1r	185.803	-2.35236	0.179857	-13.0791	4.33706e-39	4.06967e-38
Ccser1	205.648	-1.96197	0.150141	-13.0675	5.04795e-39	4.73359e-38
Mbtd1	942.4	-2.11803	0.162259	-13.0533	6.08174e-39	5.69541e-38
Kcnk4	97.1705	4.88055	0.374047	13.048	6.5267e-39	6.104e-38
Cnot6	2236.87	-1.55448	0.119147	-13.0467	6.63384e-39	6.20009e-38
Renbp	97.5568	2.80137	0.214724	13.0464	6.66644e-39	6.22642e-38
Cldn15	74.8119	-2.93261	0.2248	-13.0454	6.7483e-39	6.29454e-38
Nudt18	183.305	1.61072	0.123481	13.0443	6.8514e-39	6.38648e-38
Smim29	435.831	1.67764	0.12881	13.0242	8.91848e-39	8.29683e-38
Enpp2	316.108	2.13672	0.164209	13.0122	1.0428e-38	9.68832e-38
Chst7	109.521	2.8134	0.216434	12.9989	1.24109e-38	1.15155e-37
Tor3a	127.465	2.04679	0.157494	12.996	1.28957e-38	1.19495e-37
Ninj1	263.449	2.11728	0.162973	12.9916	1.36508e-38	1.26409e-37
Mag	208.287	5.05819	0.389472	12.9873	1.44464e-38	1.33514e-37
Fmnl3	330.653	-1.76031	0.135627	-12.979	1.60912e-38	1.48326e-37
Cpeb1	190.7	5.03745	0.388245	12.9749	1.69741e-38	1.5626e-37
Recql4	163.277	-1.66786	0.128642	-12.9651	1.92929e-38	1.77259e-37
Ptprr	258.321	1.58393	0.122221	12.9596	2.07437e-38	1.90215e-37
Zswim5	832.397	-1.84401	0.142775	-12.9155	3.67848e-38	3.35346e-37
Thsd4	281.6	-1.88798	0.146353	-12.9002	4.48929e-38	4.07944e-37
Tppp	180.975	2.01491	0.156265	12.8942	4.85472e-38	4.40016e-37
Usp1	893.011	-1.68254	0.130526	-12.8904	5.09761e-38	4.61734e-37
Sult4a1	3260.13	1.67015	0.129731	12.874	6.30759e-38	5.69867e-37
Tmem50b	1546.02	2.39404	0.186	12.8712	6.54014e-38	5.90498e-37
Extl2	453.007	1.68957	0.131325	12.8655	7.03774e-38	6.35018e-37
Kcnj12	72.2151	3.25028	0.25266	12.8643	7.15201e-38	6.44917e-37
Bcor	1461.2	-1.59824	0.124297	-12.8582	7.73173e-38	6.96745e-37
Cst3	6212.51	2.7747	0.215902	12.8517	8.41523e-38	7.57371e-37
Inpp5j	242.341	2.05606	0.160066	12.8451	9.16554e-38	8.23846e-37
Eme1	70.8134	-2.42687	0.189046	-12.8375	1.01067e-37	9.06709e-37
Parvb	1211.03	1.96879	0.153448	12.8303	1.10873e-37	9.9405e-37
Ptger3	72.9325	4.0068	0.312553	12.8196	1.2736e-37	1.14041e-36
Ethe1	244.5	1.87775	0.14653	12.8147	1.35603e-37	1.21191e-36
Epb41l4b	213.229	2.294	0.179133	12.8062	1.5143e-37	1.35079e-36
Gabrd	99.0951	5.78508	0.451836	12.8035	1.56733e-37	1.39721e-36
St8sia5	80.6463	2.91601	0.227782	12.8017	1.60317e-37	1.42826e-36
Eif4ebp1	344.297	2.91274	0.227551	12.8004	1.63193e-37	1.45296e-36
Nab2	383.906	1.89398	0.148111	12.7875	1.92471e-37	1.70824e-36
Steap2	133.509	1.92487	0.15054	12.7864	1.95241e-37	1.73173e-36
Zeb2	4312.41	-1.76855	0.138409	-12.7777	2.18439e-37	1.93506e-36
Dcaf12l1	252.676	1.93224	0.151293	12.7715	2.36478e-37	2.09092e-36
Shroom3	229.185	-1.68082	0.13167	-12.7654	2.55776e-37	2.25871e-36
Hs6st2	536.341	-1.58216	0.124079	-12.7512	3.06805e-37	2.70426e-36
Flrt2	658.459	-2.22695	0.174786	-12.741	3.49953e-37	3.08265e-36
Kcna2	764.923	2.73955	0.215087	12.737	3.68453e-37	3.24155e-36
Brinp3	293.156	1.87942	0.147564	12.7363	3.71549e-37	3.26676e-36
Ephx1	246.994	2.43046	0.190854	12.7346	3.79569e-37	3.33519e-36
Arhgap44	591.915	1.6979	0.133377	12.7301	4.02133e-37	3.52905e-36
Kif26b	555.854	-1.7926	0.140877	-12.7246	4.31804e-37	3.78708e-36
Slc4a10	1545.04	1.60447	0.126119	12.7219	4.47068e-37	3.91852e-36
Kcnk3	179.678	1.57105	0.123533	12.7177	4.71534e-37	4.13039e-36
Eif5a2	648.018	1.57872	0.124194	12.7117	5.08882e-37	4.44924e-36
Pgm2l1	3307.08	1.85309	0.145795	12.7102	5.18893e-37	4.53396e-36
Slc7a3	911.28	2.43924	0.192196	12.6914	6.59701e-37	5.76073e-36
Napb	558.857	1.68729	0.133224	12.665	9.23708e-37	8.05116e-36
Adamts17	151.097	2.06449	0.163045	12.6621	9.59175e-37	8.35513e-36
Gpr88	907.153	2.4114	0.190444	12.662	9.6059e-37	8.3623e-36
Itm2a	227.865	-1.51632	0.119804	-12.6566	1.0281e-36	8.93897e-36
Cdc42bpg	114.119	-1.87343	0.148022	-12.6564	1.03142e-36	8.96228e-36
B3gnt7	236.195	1.77255	0.140186	12.6443	1.20319e-36	1.0442e-35
Grem1	93.0727	3.30559	0.261455	12.643	1.22261e-36	1.06039e-35
Sh2d5	215.574	2.61173	0.20691	12.6225	1.58631e-36	1.37246e-35
Olfml3	86.9606	-2.09299	0.165853	-12.6195	1.64786e-36	1.42484e-35
Grk4	256.161	-1.61592	0.12818	-12.6067	1.94045e-36	1.67681e-35
Mms22l	306.288	-2.7992	0.222058	-12.6057	1.96464e-36	1.69667e-35
Kcnk15	232.384	2.69311	0.213644	12.6056	1.96734e-36	1.69796e-35
Cdc73	416.171	-1.56693	0.124465	-12.5893	2.41703e-36	2.07971e-35
Setbp1	1217.82	-2.74198	0.218371	-12.5565	3.66247e-36	3.13602e-35
Mro	76.6157	3.73503	0.297727	12.5451	4.22712e-36	3.61511e-35
Slc4a1	75.2678	-7.62492	0.607809	-12.5449	4.23832e-36	3.62249e-35
Atp2b4	1945.35	1.63073	0.130147	12.53	5.11814e-36	4.36389e-35
Pou3f4	167.442	-1.53575	0.122581	-12.5285	5.2151e-36	4.44387e-35
Sstr4	91.0098	4.28977	0.34246	12.5263	5.35742e-36	4.56238e-35
Asns	1592.59	2.06085	0.164581	12.5218	5.67287e-36	4.82811e-35
Cpt1a	690.637	1.7184	0.137258	12.5195	5.84208e-36	4.96612e-35
Ednrb	1261.69	2.91403	0.232865	12.5138	6.27585e-36	5.33164e-35
Gsta6	142.438	2.14026	0.171266	12.4967	7.77753e-36	6.58358e-35
Nin	276.793	-2.04077	0.163317	-12.4957	7.87586e-36	6.66281e-35
Mical2	907.47	2.22738	0.178504	12.478	9.83886e-36	8.29856e-35
Gcat	98.892	2.90873	0.233114	12.4777	9.87968e-36	8.328e-35
Lynx1	261.212	4.50631	0.361218	12.4753	1.01798e-35	8.57072e-35
Ier5	869.239	-1.59706	0.128108	-12.4665	1.1371e-35	9.5622e-35
Pllp	167.712	2.64126	0.211878	12.4659	1.14526e-35	9.6251e-35
Grin2c	69.505	3.6302	0.291781	12.4415	1.55523e-35	1.30395e-34
Cbln4	113.463	2.0412	0.164643	12.3978	2.68735e-35	2.24248e-34
Pigy	221.593	1.59989	0.129077	12.3948	2.78859e-35	2.32421e-34
Acap1	115.891	-1.98502	0.160157	-12.3942	2.80825e-35	2.33921e-34
Blvra	343.518	1.77164	0.143336	12.3601	4.29866e-35	3.55548e-34
Eno1	16826.8	1.54677	0.125167	12.3576	4.43208e-35	3.66368e-34
Hapln1	78.7815	4.36434	0.353267	12.3542	4.62195e-35	3.81392e-34
Enkur	146.995	1.88613	0.152854	12.3395	5.55299e-35	4.57416e-34
Cdc42ep2	118.936	2.21186	0.17965	12.3121	7.80044e-35	6.39555e-34
Arid5a	136.551	2.44299	0.198479	12.3086	8.14681e-35	6.67176e-34
Rasgrp3	63.2158	-2.51487	0.204494	-12.298	9.28405e-35	7.59869e-34
Fancm	880.009	-1.62187	0.131988	-12.288	1.05023e-34	8.58582e-34
Akap9	4771.46	-1.78092	0.145016	-12.2809	1.14749e-34	9.36467e-34
Asrgl1	992.507	2.58404	0.210484	12.2767	1.20888e-34	9.85991e-34
Mroh2a	110.622	-2.14406	0.174665	-12.2753	1.22969e-34	1.00238e-33
Grp	84.3741	4.28642	0.349605	12.2607	1.47138e-34	1.19802e-33
Mxra7	105.374	2.6055	0.212746	12.247	1.74326e-34	1.41366e-33
Zswim6	1263.87	-1.53717	0.125659	-12.2329	2.07465e-34	1.67757e-33
Ankrd55	161.133	1.64621	0.134573	12.2328	2.07669e-34	1.67826e-33
Gpr6	84.4994	5.31133	0.434875	12.2135	2.63457e-34	2.1218e-33
Marchf3	140.111	1.86153	0.152463	12.2097	2.75992e-34	2.22149e-33
Kcnf1	325.992	2.31664	0.189801	12.2056	2.90172e-34	2.3343e-33
Aqp11	108.243	1.93893	0.159088	12.1878	3.61248e-34	2.9011e-33
Fmnl2	2361.02	-1.5889	0.130429	-12.1821	3.87397e-34	3.10402e-33
Thrb	393.689	2.13658	0.175452	12.1776	4.09207e-34	3.27505e-33
Mastl	144.137	-1.69681	0.139544	-12.1597	5.09523e-34	4.0733e-33
Slc12a7	652.785	-2.45578	0.202046	-12.1546	5.42566e-34	4.33499e-33
Gcgr	56.266	-2.46162	0.202631	-12.1483	5.85755e-34	4.67477e-33
Polq	113.028	-2.16878	0.178817	-12.1285	7.46158e-34	5.9448e-33
Hmox1	1670.57	5.21668	0.430488	12.1181	8.47374e-34	6.74358e-33
Ltbp1	155.376	-2.78456	0.229888	-12.1127	9.04712e-34	7.19583e-33
Ajm1	421.07	1.61832	0.133895	12.0865	1.24461e-33	9.86587e-33
Gli3	383.253	-2.66224	0.220398	-12.0792	1.35977e-33	1.07545e-32
Depdc1b	131.325	-2.23599	0.185243	-12.0705	1.51154e-33	1.19415e-32
Cdh20	281.733	2.46065	0.203905	12.0676	1.56557e-33	1.23615e-32
Smtn	179.542	-1.92303	0.15941	-12.0634	1.64833e-33	1.29931e-32
Mchr1	62.0464	3.59969	0.298594	12.0555	1.81493e-33	1.42903e-32
Kcnip1	649.181	1.55727	0.129218	12.0515	1.90444e-33	1.49783e-32
Angptl4	242.864	3.01246	0.250102	12.0449	2.06214e-33	1.61735e-32
Pimreg	244.428	-1.75427	0.145657	-12.0438	2.08976e-33	1.63719e-32
Endod1	128.015	1.89292	0.157184	12.0427	2.11835e-33	1.65775e-32
Gpc2	5620.54	-2.18094	0.181132	-12.0406	2.17318e-33	1.69877e-32
Mmrn2	36.8411	-4.79119	0.398018	-12.0376	2.25321e-33	1.75842e-32
Grin3a	233.519	2.04841	0.170296	12.0285	2.51722e-33	1.96009e-32
Cip2a	171.888	-2.21725	0.184563	-12.0135	3.01799e-33	2.34744e-32
Tec	109.168	2.31482	0.192769	12.0083	3.21517e-33	2.49805e-32
Azin2	96.7182	2.94248	0.245302	11.9953	3.75858e-33	2.91383e-32
Kcnh3	664.186	2.12138	0.17685	11.9953	3.75841e-33	2.91383e-32
Cfap90	209.089	2.76705	0.2307	11.9941	3.81534e-33	2.95621e-32
Mdc1	855.345	-1.51817	0.126707	-11.9818	4.42851e-33	3.42002e-32
Trim30d	120.336	1.84739	0.154273	11.9748	4.817e-33	3.71597e-32
Trim5	120.336	1.84739	0.154273	11.9748	4.817e-33	3.71597e-32
Tenm4	2137.13	-2.24659	0.187624	-11.9739	4.86868e-33	3.75379e-32
Medag	88.3779	2.77749	0.231996	11.9721	4.97383e-33	3.83066e-32
Rif1	468.688	-2.24193	0.18741	-11.9627	5.57028e-33	4.28067e-32
Cpne6	554.276	1.96039	0.164033	11.9512	6.40161e-33	4.9115e-32
Fam43b	80.9314	3.10747	0.260192	11.943	7.06693e-33	5.41018e-32
Vsig10l	124.893	1.9663	0.164696	11.939	7.41393e-33	5.66966e-32
Ttf2	182.947	-1.64461	0.13776	-11.9383	7.47658e-33	5.71447e-32
Il34	69.3959	3.67856	0.308151	11.9375	7.54333e-33	5.75626e-32
Arhgap31	250.06	1.61988	0.135761	11.9318	8.07745e-33	6.15704e-32
Acyp2	164.725	2.82508	0.237246	11.9078	1.07789e-32	8.19404e-32
Mis18bp1	239.365	-2.11507	0.17783	-11.8938	1.27465e-32	9.66895e-32
Map1lc3a	3245.47	1.67488	0.141061	11.8735	1.62515e-32	1.23012e-31
Anxa4	85.7406	2.59243	0.21838	11.8712	1.67048e-32	1.26376e-31
Rimbp2	1301.79	1.56026	0.131442	11.8703	1.68882e-32	1.27695e-31
Nt5dc3	329.107	1.76917	0.149049	11.8697	1.70005e-32	1.28475e-31
Sowaha	73.7553	3.76289	0.317272	11.8601	1.90652e-32	1.4377e-31
Lrfn2	292.126	1.53369	0.129327	11.859	1.93212e-32	1.45622e-31
Tfdp2	297.277	-1.86945	0.157673	-11.8565	1.99162e-32	1.49946e-31
Rab40b	160.161	1.78419	0.150503	11.8549	2.03015e-32	1.52765e-31
Cabp1	445.463	1.60811	0.135674	11.8527	2.08401e-32	1.56735e-31
Bdh2	93.1618	2.74923	0.232038	11.8482	2.19901e-32	1.65119e-31
Fam83d	116.357	-1.64864	0.139164	-11.8467	2.23802e-32	1.67958e-31
Phactr4	300.432	-1.99044	0.168109	-11.8401	2.42031e-32	1.81446e-31
Cckbr	63.4669	3.1226	0.263741	11.8396	2.4347e-32	1.82427e-31
Rgs14	73.009	4.0067	0.338486	11.8371	2.50947e-32	1.8793e-31
Fkbp1b	347.152	1.76063	0.148761	11.8353	2.5638e-32	1.91897e-31
Stac2	961.778	3.32165	0.280716	11.8328	2.64258e-32	1.97689e-31
Plod1	401.938	1.86232	0.157567	11.8192	3.10732e-32	2.32208e-31
Entpd3	90.3242	3.71248	0.314469	11.8056	3.65312e-32	2.72707e-31
Bnip3	3745.51	2.74219	0.232323	11.8034	3.74994e-32	2.79786e-31
Chrna5	99.7407	1.9899	0.168676	11.7972	4.0364e-32	3.00841e-31
Thnsl2	83.4516	2.95895	0.250877	11.7944	4.17006e-32	3.10639e-31
Kif14	162.983	-2.4485	0.208154	-11.763	6.05635e-32	4.49018e-31
Chaf1b	181.183	-1.79884	0.153106	-11.749	7.14745e-32	5.28798e-31
Adhfe1	106.102	3.81048	0.324539	11.7412	7.83377e-32	5.78665e-31
Cdh18	126.332	2.24028	0.191016	11.7282	9.13365e-32	6.73624e-31
Inf2	414.534	1.90016	0.16206	11.725	9.48817e-32	6.99405e-31
Lcp1	104.292	-1.89158	0.161583	-11.7065	1.17997e-31	8.68436e-31
Ntf3	134.04	1.98482	0.169595	11.7033	1.22594e-31	9.01328e-31
Kcnab3	105.171	-1.75487	0.150011	-11.6983	1.30015e-31	9.5539e-31
Pcnt	684.557	-1.51587	0.129611	-11.6955	1.34333e-31	9.86605e-31
Ssh3	325.072	1.62517	0.139045	11.6881	1.46629e-31	1.07523e-30
RGD1565166	35.1377	-5.25966	0.450276	-11.681	1.59476e-31	1.16883e-30
Mas1	140.877	5.95223	0.510262	11.665	1.92313e-31	1.40657e-30
Apc2	8532.06	-1.50085	0.128698	-11.6617	1.99899e-31	1.46053e-30
Sass6	58.6201	-2.78089	0.238841	-11.6433	2.48342e-31	1.81073e-30
Pbrm1	2770.76	-1.96592	0.168937	-11.637	2.67214e-31	1.9443e-30
LOC100910088	77.7127	3.7543	0.322867	11.628	2.97003e-31	2.15882e-30
Pif1	54.9513	-2.29887	0.197742	-11.6256	3.0552e-31	2.21959e-30
Znrf4	39.2657	-3.20872	0.276236	-11.6159	3.42349e-31	2.4833e-30
Zfhx3	417.335	-3.68241	0.317067	-11.614	3.49984e-31	2.53739e-30
Gng7	1406.21	1.87077	0.161468	11.586	4.85213e-31	3.51057e-30
RGD1307443	285.66	1.8842	0.162823	11.5721	5.70667e-31	4.12038e-30
Nfe2l2	442.854	2.33921	0.202235	11.5668	6.07233e-31	4.37991e-30
Chac1	286.33	2.63589	0.228058	11.558	6.72662e-31	4.84688e-30
Eya2	112.575	2.60434	0.225605	11.5438	7.93204e-31	5.69797e-30
Pltp	243.789	1.50318	0.13024	11.5416	8.14067e-31	5.84486e-30
Tll2	52.2686	-3.90988	0.33881	-11.54	8.28822e-31	5.94777e-30
Fbxl22	87.1408	-1.78949	0.15512	-11.5361	8.67218e-31	6.21697e-30
Ckap2l	212.909	-1.92968	0.16746	-11.5232	1.00763e-30	7.21253e-30
Gen1	145.457	-2.06491	0.17923	-11.521	1.03361e-30	7.39479e-30
Alpg	80.5985	-2.43077	0.211072	-11.5163	1.09197e-30	7.80833e-30
Kcnj8	38.8928	-5.12246	0.445012	-11.5108	1.16348e-30	8.31126e-30
St6galnac6	1104.4	1.51044	0.131237	11.5093	1.1846e-30	8.4578e-30
Trank1	3488.24	1.81435	0.157779	11.4993	1.3305e-30	9.48031e-30
Usp49	857.506	-1.7631	0.153788	-11.4645	1.98876e-30	1.4064e-29
Zfp236	700.559	-1.90821	0.166497	-11.4609	2.0729e-30	1.46516e-29
Lrtm2	214.554	1.83401	0.160096	11.4557	2.20219e-30	1.55578e-29
Selenop	427.079	1.88237	0.164423	11.4483	2.39775e-30	1.69139e-29
Creg2	57.435	3.82548	0.334967	11.4205	3.30404e-30	2.31793e-29
Tmco4	108.289	3.70051	0.324267	11.4119	3.64636e-30	2.55554e-29
Zgrf1	89.1292	-2.176	0.190744	-11.408	3.81587e-30	2.673e-29
Ajap1	426.747	1.8233	0.160145	11.3853	4.94906e-30	3.46336e-29
Nfib	1671.83	-2.98929	0.262589	-11.3839	5.0289e-30	3.51749e-29
C2cd4c	135.651	1.96403	0.172597	11.3793	5.30323e-30	3.70753e-29
Sgo2	59.034	-2.63604	0.231818	-11.3711	5.82163e-30	4.06591e-29
Draxin	747.213	-1.68857	0.148532	-11.3683	6.01174e-30	4.19453e-29
Hs3st2	521.873	2.4389	0.214544	11.3678	6.04806e-30	4.21778e-29
Fst	89.1171	2.35981	0.207627	11.3656	6.20415e-30	4.32449e-29
St8sia1	380.733	-1.87956	0.16553	-11.3548	7.01788e-30	4.88686e-29
Gli2	376.584	-2.6083	0.229948	-11.343	8.03697e-30	5.57995e-29
Arc	79.6609	2.52737	0.222858	11.3407	8.24712e-30	5.71741e-29
Myh6	93.4623	3.0445	0.268597	11.3348	8.8215e-30	6.10959e-29
Sgsm1	1157.39	2.08269	0.18376	11.3337	8.93157e-30	6.17975e-29
Rec8	55.2072	-2.61456	0.230824	-11.3271	9.63637e-30	6.66413e-29
Lrrc3b	79.1663	2.56124	0.226157	11.3251	9.85731e-30	6.81358e-29
Myorg	117.532	2.47803	0.218967	11.3169	1.08216e-29	7.47644e-29
Gbp2	90.2414	3.36646	0.297562	11.3135	1.1254e-29	7.76761e-29
Fen1	205.535	-1.50836	0.133343	-11.3118	1.1467e-29	7.91068e-29
Zfp488	61.064	4.52457	0.400017	11.311	1.15816e-29	7.98583e-29
Cdh24	913.976	-1.73977	0.153838	-11.3091	1.1828e-29	8.14783e-29
RGD1564053	163.617	2.10193	0.185963	11.303	1.26817e-29	8.72735e-29
Gls2	341.573	3.10594	0.274883	11.2991	1.32525e-29	9.1157e-29
Lag3	51.8877	-3.17752	0.281342	-11.2942	1.40233e-29	9.63651e-29
Pole2	115.264	-1.59139	0.141051	-11.2823	1.60427e-29	1.10135e-28
Gpr156	72.8328	-2.37357	0.210461	-11.2779	1.68654e-29	1.15726e-28
Ceacam1	70.2321	-2.73426	0.242538	-11.2735	1.77347e-29	1.21513e-28
LOC120096384	83.9778	-2.33216	0.206981	-11.2675	1.89886e-29	1.29978e-28
Tgfb1i1	306.801	1.7131	0.152138	11.2602	2.0638e-29	1.41063e-28
Plec	1420.64	1.95487	0.173709	11.2537	2.22146e-29	1.51692e-28
Lonrf3	224.394	2.3061	0.204989	11.2499	2.3193e-29	1.58143e-28
Plcd1	590.067	1.6736	0.148926	11.2377	2.66095e-29	1.81176e-28
Cystm1	181.725	2.05479	0.182901	11.2345	2.76175e-29	1.87767e-28
Hbb	31.9446	-5.2246	0.465083	-11.2337	2.78629e-29	1.88979e-28
Hbb-b1	31.9446	-5.2246	0.465083	-11.2337	2.78629e-29	1.88979e-28
Hbb-b2	31.9446	-5.2246	0.465083	-11.2337	2.78629e-29	1.88979e-28
Hbb-bs	31.9446	-5.2246	0.465083	-11.2337	2.78629e-29	1.88979e-28
LOC100134871	31.9446	-5.2246	0.465083	-11.2337	2.78629e-29	1.88979e-28
Egln3	988.14	2.62377	0.233564	11.2336	2.78779e-29	1.8899e-28
Tst	590.184	2.49432	0.222307	11.2202	3.24606e-29	2.1974e-28
Nkiras1	415.076	1.56434	0.139433	11.2193	3.2791e-29	2.2187e-28
Rgcc	351.491	2.21614	0.197725	11.2082	3.71732e-29	2.5116e-28
LOC682102	58.5332	3.41892	0.30544	11.1935	4.39e-29	2.96183e-28
Znf48	760.149	-1.51095	0.135002	-11.192	4.46063e-29	3.00804e-28
Manba	128.584	2.14281	0.19154	11.1873	4.70634e-29	3.17071e-28
Dusp26	799.559	1.88803	0.168775	11.1866	4.74051e-29	3.1922e-28
Jakmip3	412.173	1.93726	0.173323	11.1771	5.27628e-29	3.54959e-28
Lhx5	40.7421	-3.30371	0.295723	-11.1716	5.61382e-29	3.77487e-28
Vangl1	182.378	1.55323	0.139035	11.1715	5.62538e-29	3.78084e-28
Cp	432.253	3.66185	0.328022	11.1634	6.15613e-29	4.13164e-28
Vstm2l	672.874	2.1847	0.195827	11.1563	6.67152e-29	4.47541e-28
Dgkg	101.788	2.12467	0.19048	11.1543	6.82555e-29	4.56787e-28
Rspo3	310.324	-1.87836	0.168562	-11.1434	7.70867e-29	5.15398e-28
Ldha	13303	2.42952	0.218104	11.1393	8.07338e-29	5.39527e-28
Slc13a5	54.4774	3.03703	0.272698	11.137	8.28855e-29	5.53644e-28
Slfn5	29.9474	-4.06507	0.365178	-11.1318	8.7876e-29	5.86423e-28
Nrbp2	3670.66	2.03216	0.182642	11.1264	9.3282e-29	6.21909e-28
Cntrl	1003.62	-1.54352	0.138836	-11.1176	1.03021e-28	6.85868e-28
Aadat	56.7701	3.23175	0.291255	11.0959	1.31277e-28	8.71512e-28
Tmem144	78.3262	2.99894	0.270509	11.0863	1.46242e-28	9.69944e-28
Comtd1	287.767	1.75956	0.158735	11.0848	1.4864e-28	9.8539e-28
Adrb1	77.3331	2.54285	0.23017	11.0477	2.24881e-28	1.48106e-27
Abcd2	466.747	-1.65666	0.150057	-11.0402	2.44383e-28	1.60725e-27
Galnt18	298.264	1.6815	0.152494	11.0266	2.84297e-28	1.8654e-27
Acad11	105.775	1.69778	0.154028	11.0225	2.97511e-28	1.9512e-27
Nde1	275.98	-1.66029	0.150666	-11.0197	3.06973e-28	2.01044e-27
Rbm11	59.7364	3.02916	0.27562	10.9904	4.2524e-28	2.77726e-27
Frmpd4	312.494	2.97639	0.271164	10.9764	4.96565e-28	3.24009e-27
Zc3h12c	269.711	-2.92274	0.266376	-10.9722	5.19752e-28	3.38668e-27
Lrch2	1149.89	-1.59239	0.145168	-10.9693	5.3709e-28	3.49642e-27
Knl1	240.402	-1.82861	0.166738	-10.9669	5.51061e-28	3.58571e-27
Slco4c1	71.6615	2.80035	0.255531	10.959	6.01789e-28	3.91399e-27
Bach1	325.339	-1.5438	0.141055	-10.9447	7.04605e-28	4.57828e-27
Chdh	59.1115	4.0643	0.371415	10.9427	7.1993e-28	4.67374e-27
Rps6ka4	551.619	2.05778	0.188124	10.9384	7.55263e-28	4.89861e-27
Efna4	183.448	-1.80486	0.165107	-10.9315	8.14851e-28	5.28266e-27
Slc35d3	59.2117	3.29066	0.301201	10.9251	8.74092e-28	5.66151e-27
Slc9a9	105.051	2.04311	0.187067	10.9218	9.06513e-28	5.86342e-27
Sema3d	79.4483	2.44071	0.223739	10.9087	1.04711e-27	6.7604e-27
Vgf	183.737	2.30243	0.211165	10.9034	1.1097e-27	7.16124e-27
Unc5d	402.383	-2.64245	0.242448	-10.899	1.16485e-27	7.51025e-27
Gspt2	213.134	2.05744	0.188843	10.8949	1.21862e-27	7.85333e-27
Adgrv1	1260.35	-2.16536	0.198931	-10.885	1.35888e-27	8.72636e-27
Parp9	92.0897	2.30301	0.21176	10.8756	1.50715e-27	9.66856e-27
Etnk2	171.568	2.3707	0.218031	10.8732	1.54659e-27	9.91255e-27
Tlcd4	100.848	2.0138	0.185228	10.872	1.56706e-27	1.00391e-26
Mamdc4	193.5	-1.98195	0.182323	-10.8705	1.59245e-27	1.01972e-26
Zfhx2	982.339	-1.85665	0.170876	-10.8655	1.68279e-27	1.0761e-26
Chd7	1632.97	-1.64368	0.151635	-10.8397	2.23105e-27	1.4209e-26
Flt4	34.1101	-3.32181	0.307887	-10.7891	3.87763e-27	2.45845e-26
Esco2	212.786	-1.66731	0.15471	-10.7771	4.41764e-27	2.79328e-26
Acvrl1	31.4469	-4.0919	0.37973	-10.7758	4.47787e-27	2.82882e-26
Esam	89.4794	-2.07618	0.192698	-10.7743	4.55241e-27	2.87463e-26
C1ql1	117.393	2.80032	0.260223	10.7612	5.24805e-27	3.30501e-26
Adgrg6	107.217	1.96194	0.182345	10.7595	5.3481e-27	3.36651e-26
Cfh	54.9064	-2.35501	0.218973	-10.7548	5.62416e-27	3.53712e-26
Esyt3	91.9827	2.58587	0.240666	10.7446	6.28205e-27	3.9456e-26
Nmrk1	76.7251	2.62521	0.244399	10.7415	6.49765e-27	4.07919e-26
Adamts3	901.169	-1.68321	0.156899	-10.728	7.52141e-27	4.7135e-26
Mmd2	1665.49	3.57982	0.334187	10.712	8.93971e-27	5.58742e-26
Pnck	497.589	1.83742	0.171529	10.712	8.93884e-27	5.58742e-26
Adcy1	1942.27	2.0276	0.189439	10.7032	9.83425e-27	6.14107e-26
Rims4	352.36	2.09607	0.195835	10.7032	9.83209e-27	6.14107e-26
Gpr146	50.9239	3.06128	0.28612	10.6993	1.02552e-26	6.39825e-26
Soga3	2983.33	-1.62926	0.152364	-10.6932	1.09539e-26	6.82514e-26
Pbk	316.148	-2.18872	0.204709	-10.6919	1.1111e-26	6.91997e-26
Rasgef1c	131.965	2.08915	0.195551	10.6834	1.21722e-26	7.56416e-26
Bhlhe41	74.9695	4.65428	0.435869	10.6782	1.28776e-26	7.99897e-26
Retreg1	102.582	1.81899	0.170429	10.673	1.36182e-26	8.44409e-26
Zfp622	102.582	1.81899	0.170429	10.673	1.36182e-26	8.44409e-26
Dll4	25.0174	-4.7445	0.444883	-10.6646	1.49014e-26	9.22763e-26
Cep290	569.009	-1.6822	0.157849	-10.657	1.61668e-26	9.98927e-26
Osbpl1a	1828.47	1.62521	0.152616	10.649	1.76264e-26	1.08863e-25
Gpr161	721.865	-1.54589	0.145275	-10.6411	1.91775e-26	1.1834e-25
Riox2	111.197	1.88897	0.177668	10.632	2.11574e-26	1.30329e-25
Cryl1	78.2956	2.35997	0.222032	10.629	2.18547e-26	1.34566e-25
Scube3	209.661	-2.60701	0.245443	-10.6217	2.36324e-26	1.45448e-25
Zfp217	124.316	-1.9646	0.18506	-10.616	2.51065e-26	1.54385e-25
Tshr	238.162	-1.76477	0.166442	-10.603	2.88684e-26	1.77132e-25
Shisa2	55.3209	-2.46328	0.232462	-10.5965	3.09374e-26	1.89579e-25
Mcee	106.792	1.82401	0.172167	10.5944	3.16323e-26	1.93501e-25
Stard10	209.984	1.60071	0.15118	10.5881	3.38414e-26	2.06835e-25
Pgr	81.7061	4.54754	0.430003	10.5756	3.86679e-26	2.35822e-25
Msrb3	149.229	-1.91898	0.181456	-10.5754	3.87456e-26	2.36194e-25
Fbxl2	272.604	1.6005	0.151356	10.5744	3.91684e-26	2.38668e-25
Bspry	59.8869	2.85042	0.269764	10.5663	4.26838e-26	2.59976e-25
Rhpn2	100.475	1.76892	0.167426	10.5654	4.31223e-26	2.62421e-25
Kif13b	598.544	-1.58272	0.150034	-10.5491	5.13099e-26	3.11842e-25
Flywch2	128.728	2.30409	0.218687	10.536	5.89499e-26	3.57658e-25
Mt1	174.35	3.66893	0.348383	10.5313	6.19623e-26	3.7545e-25
Cfap52	181.818	3.50014	0.332441	10.5286	6.37793e-26	3.86128e-25
Galm	124.532	1.90025	0.181004	10.4984	8.78682e-26	5.29916e-25
Sat1	827.338	1.59194	0.151751	10.4905	9.55365e-26	5.74932e-25
Egflam	41.929	-3.58944	0.342347	-10.4848	1.01462e-25	6.10329e-25
Cdca5	64.8117	-2.09842	0.200174	-10.483	1.03398e-25	6.2171e-25
Cdk18	82.4086	3.34074	0.31871	10.4821	1.04427e-25	6.27366e-25
Ccnb2-ps2	117.987	-1.99187	0.190042	-10.4812	1.05376e-25	6.32527e-25
Cadm2	857.339	1.52021	0.145108	10.4764	1.10925e-25	6.65553e-25
Optc	51.3442	-2.34727	0.224227	-10.4683	1.2082e-25	7.24613e-25
Cd83	82.8228	2.21282	0.211739	10.4507	1.45505e-25	8.70064e-25
Ercc6l	78.4384	-1.78351	0.170735	-10.4461	1.52752e-25	9.11855e-25
Mreg	111.368	2.68492	0.257091	10.4435	1.56983e-25	9.36319e-25
Ccn1	181.821	-2.2344	0.213974	-10.4424	1.58747e-25	9.46437e-25
Igf2bp3	521.222	-2.0045	0.192122	-10.4335	1.74394e-25	1.03709e-24
Vsig2	57.6307	3.3424	0.320481	10.4293	1.82169e-25	1.08242e-24
Hmgb2	2281.75	-1.82529	0.175144	-10.4216	1.97523e-25	1.17019e-24
Zfp185	55.5708	5.07981	0.48752	10.4197	2.01601e-25	1.19385e-24
Grik3	964.863	-1.74375	0.167414	-10.4158	2.10044e-25	1.24281e-24
Rad51	103.941	-1.68204	0.161603	-10.4085	2.26821e-25	1.34094e-24
Chadl	91.8253	2.31361	0.222314	10.4069	2.30505e-25	1.36215e-24
Slitrk3	271.498	1.69233	0.162813	10.3943	2.63209e-25	1.55281e-24
Hdac7	822.173	-1.62576	0.156467	-10.3905	2.74044e-25	1.61538e-24
RGD1308065	26.3976	-4.6239	0.445144	-10.3874	2.82848e-25	1.66658e-24
Pcdh15	187.869	2.2738	0.218992	10.383	2.96185e-25	1.74444e-24
LOC120096422	74.9181	-1.85367	0.178715	-10.3722	3.31801e-25	1.95094e-24
Ikzf1	34.602	-4.12685	0.398179	-10.3643	3.60357e-25	2.11619e-24
Zfp518b	974.625	-1.8479	0.178525	-10.3509	4.14365e-25	2.42931e-24
Enpp6	63.2149	5.41906	0.524564	10.3306	5.12303e-25	2.99229e-24
Cdkn1a	442.033	2.90004	0.280809	10.3275	5.29438e-25	3.08981e-24
Slco2b1	41.4636	-2.55856	0.248479	-10.2969	7.27596e-25	4.23225e-24
Lhx1	30.6225	-3.10918	0.302018	-10.2947	7.44595e-25	4.32934e-24
Dbp	571.802	2.24167	0.217794	10.2926	7.60984e-25	4.42281e-24
Rab26	544.094	2.84292	0.276454	10.2835	8.3596e-25	4.84857e-24
Casp4	185.044	3.92222	0.381606	10.2782	8.83747e-25	5.11731e-24
Wnt5b	46.2568	-2.41793	0.235375	-10.2727	9.35836e-25	5.41448e-24
Ramp3	46.617	3.27383	0.318829	10.2683	9.79435e-25	5.66208e-24
Dpf3	79.2783	-1.67232	0.163022	-10.2582	1.08721e-24	6.27737e-24
Tgif2	220.197	-2.16759	0.211364	-10.2553	1.12056e-24	6.46469e-24
Pou2f1	152.952	-2.96744	0.289377	-10.2546	1.12845e-24	6.50752e-24
Vax1	94.2977	-2.36442	0.230654	-10.2509	1.17226e-24	6.75185e-24
Cryab	63.3586	4.03844	0.394083	10.2477	1.21207e-24	6.97834e-24
Rtn4r	677.164	1.61538	0.157684	10.2444	1.25419e-24	7.21492e-24
Tnfrsf11a	50.6946	4.3457	0.424245	10.2434	1.26744e-24	7.28518e-24
Col7a1	38.5253	-2.53131	0.247144	-10.2422	1.28223e-24	7.3662e-24
Cyba	75.7095	2.51633	0.245688	10.242	1.28557e-24	7.38036e-24
Plekhf1	44.17	3.7031	0.361985	10.23	1.45542e-24	8.33846e-24
Olfml2a	59.1409	-1.8223	0.178151	-10.229	1.47087e-24	8.42358e-24
Drc3	89.2958	2.60047	0.254556	10.2157	1.68581e-24	9.64667e-24
Mme	53.4334	3.37192	0.330835	10.1922	2.14944e-24	1.22599e-23
Ltk	126.911	4.17923	0.410509	10.1806	2.42071e-24	1.37737e-23
Gbe1	686.859	1.58693	0.155942	10.1764	2.52677e-24	1.43714e-23
Kcns3	46.9814	4.22371	0.415145	10.1741	2.5884e-24	1.4716e-23
Tmem158	398.29	1.90282	0.187043	10.1731	2.61321e-24	1.4851e-23
Ptpn3	72.8717	2.0694	0.203676	10.1602	2.98317e-24	1.69263e-23
Anln	125.715	-1.80573	0.17796	-10.1469	3.42158e-24	1.93981e-23
Phip	1188.12	-3.52601	0.347681	-10.1415	3.61552e-24	2.04894e-23
Tnrc6c	2722.21	-1.5025	0.148439	-10.122	4.41357e-24	2.49418e-23
Plpp4	105.163	3.27176	0.323415	10.1163	4.67829e-24	2.64166e-23
Pgam1	7754.57	2.37936	0.235685	10.0955	5.78212e-24	3.25062e-23
S100a1	109.434	3.01587	0.298877	10.0907	6.07411e-24	3.40798e-23
Bmp4	207.644	6.99282	0.693041	10.09	6.1143e-24	3.42917e-23
Tp73	181.555	-3.2236	0.319667	-10.0842	6.48595e-24	3.63038e-23
Tmem35b	73.3185	1.9383	0.192237	10.0829	6.5786e-24	3.67931e-23
Bhlhe40	722.117	3.75837	0.372885	10.0792	6.82996e-24	3.81535e-23
Gpr37	132.756	1.82291	0.1811	10.0658	7.82766e-24	4.3606e-23
Lgals3	410.226	5.10208	0.507132	10.0607	8.24445e-24	4.58915e-23
Kbtbd11	898.933	2.18675	0.217721	10.0438	9.77897e-24	5.43688e-23
Fgl2	89.5368	3.39218	0.337984	10.0365	1.05337e-23	5.85187e-23
Pcdh12	39.8625	-2.56723	0.255821	-10.0353	1.06656e-23	5.9228e-23
Trpc5	261.111	2.38232	0.237532	10.0295	1.131e-23	6.27079e-23
Rspo2	119.277	1.74968	0.174543	10.0243	1.19172e-23	6.60482e-23
Htr5a	54.182	4.35431	0.434595	10.0192	1.25464e-23	6.94807e-23
Ttc16	184.099	-1.81611	0.181472	-10.0077	1.41002e-23	7.79022e-23
Colgalt2	197.755	3.08769	0.308594	10.0056	1.43943e-23	7.9496e-23
Slc15a3	30.4164	-3.24579	0.324563	-10.0005	1.51616e-23	8.36351e-23
Lrp6	1097.83	-1.83716	0.183708	-10.0004	1.51724e-23	8.36546e-23
Celf2	3797.6	-1.75982	0.175987	-9.99972	1.52836e-23	8.42092e-23
Tspan18	457.207	-1.98316	0.198361	-9.99772	1.55939e-23	8.58854e-23
Ptprb	66.3868	-2.88217	0.289138	-9.96814	2.10127e-23	1.15325e-22
Nabp1	167.396	1.65961	0.166529	9.96593	2.14854e-23	1.17827e-22
Inpp4b	128.978	2.33035	0.234333	9.94461	2.66218e-23	1.45373e-22
Abo	61.2114	2.92112	0.293845	9.94103	2.75956e-23	1.50574e-22
Txnip	1937.69	2.38058	0.239656	9.93331	2.98204e-23	1.62462e-22
Bptf	3390.5	-1.502	0.151263	-9.92976	3.09003e-23	1.6828e-22
Nacc2	552.726	1.5742	0.158643	9.9229	3.31006e-23	1.80142e-22
C1r	85.0582	2.99858	0.302379	9.91664	3.52404e-23	1.91472e-22
Pdgfrb	331.474	-1.69414	0.170869	-9.91484	3.58842e-23	1.94836e-22
Btbd7	810.824	-1.97052	0.198773	-9.91343	3.6395e-23	1.97441e-22
Tmem205	203.931	1.62185	0.163636	9.91133	3.71653e-23	2.01542e-22
Shpk	89.3901	1.9119	0.192925	9.91005	3.76454e-23	2.04067e-22
Gpr12	314.166	1.55967	0.157475	9.90423	3.99046e-23	2.16147e-22
Fth1-ps5	130.137	2.12215	0.214277	9.90375	4.00936e-23	2.17087e-22
Itpr2	195.731	2.12986	0.215101	9.90168	4.09356e-23	2.21562e-22
Dscc1	117.054	-1.71343	0.173102	-9.89838	4.23088e-23	2.28906e-22
Kiss1r	91.3668	3.18467	0.321781	9.89701	4.28896e-23	2.31959e-22
Cbr3	63.7641	2.18295	0.220666	9.89255	4.4847e-23	2.42081e-22
Vwa2	49.032	-2.04642	0.206868	-9.89239	4.49176e-23	2.42369e-22
Fscn3	88.2718	-2.22882	0.225793	-9.87108	5.55655e-23	2.99365e-22
Wfs1	241.564	1.99047	0.201918	9.85782	6.34126e-23	3.41121e-22
Omg	305.689	2.36126	0.240152	9.83236	8.16856e-23	4.37249e-22
Cdc42ep1	116.879	1.89938	0.193284	9.82689	8.62422e-23	4.61289e-22
Arid4b	71.2169	-2.66744	0.271553	-9.8229	8.9728e-23	4.79752e-22
Eng	102.188	-3.32627	0.338782	-9.81834	9.38732e-23	5.01155e-22
Ccdc85a	207.088	2.14005	0.21824	9.80595	1.06146e-22	5.65602e-22
Pdlim1	390.206	2.29432	0.234036	9.80329	1.08975e-22	5.80459e-22
Gng12	193.416	2.39187	0.244	9.80276	1.0955e-22	5.83299e-22
Rbpjl	85.3988	2.0363	0.207731	9.80257	1.09758e-22	5.84186e-22
Trib3	92.8799	6.57812	0.671296	9.79914	1.13547e-22	6.03443e-22
Phgdh	1787.86	1.83776	0.187591	9.79663	1.16402e-22	6.18384e-22
Nradd	129.642	-1.69099	0.17287	-9.78184	1.34742e-22	7.142e-22
Postn	170.816	3.30157	0.337536	9.78139	1.35339e-22	7.17093e-22
Itgb4	193.312	2.97134	0.303911	9.777	1.41334e-22	7.47733e-22
Rsf1	882.232	-1.74502	0.178586	-9.77131	1.495e-22	7.90046e-22
Gnat1	58.5137	-2.54735	0.261005	-9.75978	1.67523e-22	8.82312e-22
Npl	172.746	1.50059	0.154212	9.73074	2.22965e-22	1.16951e-21
Foxn3	1005.27	-1.52428	0.156659	-9.72996	2.24684e-22	1.17809e-21
Cenpu	77.6006	-1.91917	0.197338	-9.72526	2.35298e-22	1.23328e-21
Emilin2	63.3483	2.53059	0.260399	9.7181	2.52444e-22	1.32216e-21
Dtl	192.353	-1.75385	0.180541	-9.71443	2.61719e-22	1.36871e-21
Synj2	81.9047	2.07257	0.213578	9.70404	2.89801e-22	1.51276e-21
Zfp385d	64.4211	2.06866	0.213239	9.70112	2.98206e-22	1.55491e-21
Higd1a	2122.4	1.96819	0.203005	9.69525	3.15848e-22	1.64629e-21
Gdf10	172.119	1.70061	0.17559	9.68512	3.48788e-22	1.81395e-21
Ttc7a	133.592	2.58329	0.266811	9.68209	3.59294e-22	1.86653e-21
Cdhr2	426.81	-1.58575	0.163998	-9.66933	4.07015e-22	2.1121e-21
Gsta1	140.391	8.1764	0.848892	9.63186	5.86604e-22	3.02842e-21
Plcd3	248.603	2.70164	0.28057	9.62909	6.02629e-22	3.10888e-21
Tek	64.8437	-3.07498	0.319358	-9.62864	6.05259e-22	3.1213e-21
Atp10d	138.368	-1.50802	0.156816	-9.61649	6.81133e-22	3.50361e-21
Mcrip2	75.0753	2.03848	0.212064	9.61257	7.07635e-22	3.63595e-21
Rell2	77.854	1.73394	0.180518	9.60537	7.58849e-22	3.89342e-21
Crlf1	498.563	2.5398	0.26456	9.60007	7.98937e-22	4.09165e-21
Aplnr	23.2316	-4.6343	0.483197	-9.59091	8.73136e-22	4.46516e-21
Metrnl	39.348	4.17293	0.435325	9.58578	9.17624e-22	4.69097e-21
Prrg1	356.191	2.06203	0.215227	9.58075	9.63432e-22	4.92157e-21
Gucy1b2	30.1009	-6.54939	0.684052	-9.57441	1.02439e-21	5.22916e-21
Acot2	119.3	2.25421	0.235504	9.57184	1.05019e-21	5.35892e-21
Ngfr	55.7088	-2.12175	0.221717	-9.56964	1.07283e-21	5.47246e-21
Myb	61.5081	-2.70563	0.282739	-9.56935	1.07576e-21	5.48543e-21
Paox	249.777	1.5591	0.162982	9.56614	1.10972e-21	5.65247e-21
Rc3h1	782.331	-2.70033	0.282746	-9.55037	1.29235e-21	6.57085e-21
Grm6	102.437	1.86105	0.194886	9.54944	1.30397e-21	6.62755e-21
Cramp1	630.009	-1.51368	0.158544	-9.54744	1.32945e-21	6.75218e-21
Cenpa	89.3518	-1.97288	0.206937	-9.5337	1.51781e-21	7.69222e-21
Vtn	56.5519	-2.31737	0.243116	-9.53195	1.54355e-21	7.81984e-21
Cartpt	252.699	6.57077	0.689764	9.52611	1.63284e-21	8.26328e-21
Entrep1	110.738	1.79191	0.188129	9.52489	1.65216e-21	8.35507e-21
Folh1	79.9971	2.95754	0.310882	9.51338	1.84563e-21	9.32005e-21
Thoc2l	274.2	-2.3832	0.250665	-9.50749	1.95326e-21	9.8565e-21
Dct	41.375	-2.73889	0.288096	-9.50686	1.96511e-21	9.90921e-21
Rrh	48.5446	-2.03802	0.214476	-9.50233	2.05254e-21	1.03427e-20
Thoc2	1284.46	-1.63894	0.172644	-9.49318	2.24098e-21	1.12882e-20
Rbm46	46.5792	3.32894	0.350989	9.48446	2.43635e-21	1.22504e-20
Gpx3	124.864	1.51396	0.159673	9.48166	2.5028e-21	1.25755e-20
Dbf4	80.4626	-1.93234	0.203832	-9.48008	2.54096e-21	1.27536e-20
Cav2	254.578	3.029	0.319573	9.47826	2.58552e-21	1.29681e-20
Piwil2	63.993	2.22355	0.234672	9.47514	2.66411e-21	1.33575e-20
Zdbf2	828.148	-1.60866	0.169967	-9.46457	2.94775e-21	1.47482e-20
N4bp2	673.037	-2.19628	0.232227	-9.45747	3.15489e-21	1.57622e-20
Srebf1	1354.02	1.76259	0.186388	9.45656	3.18248e-21	1.58943e-20
Vcl	784.131	1.79851	0.190358	9.44802	3.45299e-21	1.72149e-20
Cyyr1	34.1636	-7.06399	0.74821	-9.44118	3.686e-21	1.83571e-20
Itih5	50.0012	3.03713	0.3221	9.42917	4.1336e-21	2.05427e-20
C10h17orf58	193.041	1.52599	0.161922	9.4242	4.33386e-21	2.15227e-20
Oas1b	44.8132	2.77303	0.29431	9.42212	4.42077e-21	2.19466e-20
Map7	886.353	3.62368	0.384612	9.42164	4.44077e-21	2.20303e-20
Ephx2	165.369	3.06396	0.325418	9.41545	4.71064e-21	2.33445e-20
Slc4a7	715.027	-2.07169	0.220389	-9.40017	5.44774e-21	2.69122e-20
Ccdc150	76.419	-2.28006	0.242613	-9.39794	5.56428e-21	2.74766e-20
Heph	59.0342	-2.39096	0.254829	-9.38264	6.43404e-21	3.17179e-20
Klf5	94.6314	1.74964	0.186487	9.38209	6.46788e-21	3.18736e-20
Mertk	137.637	1.53104	0.163265	9.37765	6.74571e-21	3.32078e-20
Cntnap1	528.059	2.26244	0.241292	9.37639	6.82726e-21	3.35975e-20
Ska1	90.2854	-1.70772	0.182229	-9.37128	7.16557e-21	3.52501e-20
Sfxn5	1435.77	1.58181	0.168844	9.36851	7.35655e-21	3.61517e-20
Mab21l1	40.9069	-2.35658	0.251767	-9.36017	7.96053e-21	3.9079e-20
Lyz2	118.155	2.29235	0.245571	9.33477	1.01214e-20	4.95486e-20
Osgin1	57.4769	5.46116	0.58509	9.33387	1.02074e-20	4.99524e-20
Fads6	138.658	2.01112	0.215547	9.33031	1.05562e-20	5.16237e-20
Gabrg1	296.44	1.77988	0.19082	9.32749	1.08406e-20	5.29775e-20
Fbln1	218.383	-1.52479	0.163545	-9.32334	1.12735e-20	5.49406e-20
Il17rc	44.1712	2.79744	0.300071	9.32261	1.13514e-20	5.53013e-20
Pgk1	9844.89	2.15537	0.231229	9.32134	1.1488e-20	5.59476e-20
Lama4	377.731	-1.69018	0.181326	-9.32121	1.1502e-20	5.5996e-20
Mfap3l	200.244	1.74881	0.187852	9.30946	1.28479e-20	6.2376e-20
Itga1	37.2287	-4.13021	0.443814	-9.30619	1.32506e-20	6.42648e-20
Slc41a3	150.882	1.75283	0.188507	9.29849	1.42448e-20	6.88973e-20
Kif24	81.7251	-1.86377	0.200624	-9.28983	1.54529e-20	7.46123e-20
Rnf207	56.0356	3.39473	0.365533	9.28708	1.58572e-20	7.65383e-20
Hps6	130.635	1.56944	0.169014	9.28585	1.60417e-20	7.74024e-20
Acsbg3	44.0878	-2.78751	0.300312	-9.28206	1.66235e-20	8.00721e-20
Kmt2a	2479.66	-2.21864	0.239107	-9.27888	1.7127e-20	8.24695e-20
RT1-CE11	113.976	2.79838	0.301652	9.27685	1.74561e-20	8.39966e-20
Hsd11b1	126.897	4.15388	0.447978	9.27252	1.81798e-20	8.73598e-20
Ramp1	47.2023	4.55954	0.492461	9.25868	2.06965e-20	9.9318e-20
Pnlip	109.3	7.41074	0.800416	9.2586	2.07127e-20	9.93615e-20
Ano3	118.574	2.02513	0.218933	9.25002	2.24459e-20	1.07493e-19
Klf15	145.189	1.63073	0.176562	9.23604	2.55786e-20	1.22205e-19
Ctsk	80.8255	-2.05912	0.223021	-9.23284	2.63553e-20	1.25755e-19
Nox4	77.2125	-2.33299	0.252751	-9.23041	2.69609e-20	1.28504e-19
Wfikkn1	103.874	-1.83421	0.198886	-9.22244	2.90415e-20	1.38374e-19
Tmem25	199.194	1.78498	0.193581	9.22088	2.94682e-20	1.4036e-19
Trim21	53.256	2.57135	0.278938	9.21836	3.01687e-20	1.43599e-19
Phf6	393.056	-1.64742	0.179845	-9.16025	5.17775e-20	2.44309e-19
Oip5	58.3002	-1.72975	0.189283	-9.13842	6.33702e-20	2.9821e-19
Col20a1	142.237	2.75954	0.302024	9.1368	6.43269e-20	3.0251e-19
LOC120095433	65.5547	-2.4733	0.270923	-9.12916	6.90358e-20	3.24114e-19
Ctsh	348.701	1.92629	0.211234	9.11926	7.56408e-20	3.54651e-19
Cenpw	109.508	-1.92355	0.211006	-9.11609	7.78805e-20	3.6491e-19
Tmem179	582.198	1.55029	0.170312	9.10262	8.81793e-20	4.12616e-19
Pacsin3	586.98	1.76283	0.193726	9.09959	9.06728e-20	4.23862e-19
Kcnip3	141.853	1.5622	0.171705	9.09819	9.18534e-20	4.29238e-19
Wdr76	91.9155	-1.57111	0.172724	-9.09604	9.36875e-20	4.37664e-19
Bicd1	473.865	-2.13052	0.234265	-9.09448	9.50397e-20	4.43834e-19
Mgmt	58.1042	3.77641	0.415367	9.09173	9.74734e-20	4.55048e-19
Gpr75	100.779	1.55525	0.171176	9.08568	1.03056e-19	4.80475e-19
Mecom	24.8246	-4.09712	0.451052	-9.08347	1.05172e-19	4.90175e-19
Hrh1	44.4292	3.36685	0.37077	9.0807	1.07876e-19	5.02449e-19
Abhd14a	116.984	1.69965	0.187195	9.07957	1.09009e-19	5.07387e-19
Rims3	233.013	1.5696	0.17292	9.07707	1.1154e-19	5.18657e-19
Gpi	8796.44	1.81105	0.199626	9.07221	1.16626e-19	5.4177e-19
Adra1d	56.3914	4.5063	0.496755	9.07147	1.17417e-19	5.45264e-19
Fa2h	96.8264	7.64071	0.842458	9.06955	1.19513e-19	5.54633e-19
Mdfic	230.036	2.12151	0.234176	9.05946	1.31095e-19	6.07582e-19
Klhl36	170.488	1.53588	0.169724	9.04928	1.4392e-19	6.64833e-19
Tet3	1107.37	-1.89494	0.209451	-9.04716	1.46735e-19	6.77394e-19
Ppargc1a	206.081	1.79325	0.19833	9.04172	1.54224e-19	7.11265e-19
Smtnl2	324.434	4.85851	0.538134	9.02844	1.74132e-19	8.02034e-19
Prr22	67.8385	-2.74587	0.304146	-9.02813	1.74632e-19	8.04072e-19
Boc	767.465	-1.79359	0.198968	-9.01445	1.97853e-19	9.10098e-19
Zic4	193.661	-2.68146	0.297764	-9.00533	2.15017e-19	9.87438e-19
Plat	833.87	1.60188	0.17799	8.99983	2.26075e-19	1.03687e-18
Tcf4	2478.88	-1.55631	0.173046	-8.99365	2.39162e-19	1.09582e-18
RT1-M3-1	91.2048	2.85111	0.317225	8.98766	2.52542e-19	1.15562e-18
Myo1e	184.277	1.82754	0.203618	8.97537	2.82398e-19	1.29015e-18
Eno4	89.5514	-1.73263	0.193328	-8.96216	3.18372e-19	1.45403e-18
Olfml2b	313.105	-2.17782	0.243036	-8.9609	3.22036e-19	1.47029e-18
Slc9a2	35.3066	3.52008	0.393233	8.95164	3.50235e-19	1.59696e-18
Creb1	297.981	-1.98364	0.221603	-8.95134	3.51188e-19	1.60079e-18
Stac3	35.1925	-2.54873	0.284976	-8.94365	3.76536e-19	1.71356e-18
Plekha4	91.7146	1.93539	0.216453	8.94139	3.84317e-19	1.74784e-18
Acot4	44.8731	5.09411	0.570383	8.93102	4.22092e-19	1.9147e-18
Col4a6	80.6939	-1.88433	0.211236	-8.92049	4.64214e-19	2.09969e-18
Cd68	85.2541	-1.79408	0.201158	-8.91876	4.71538e-19	2.13076e-18
Hrob	46.4419	-1.86055	0.209029	-8.90092	5.53879e-19	2.49485e-18
Adcy4	19.6497	-4.48567	0.504193	-8.89674	5.7509e-19	2.58543e-18
Tead1	263.408	-2.2825	0.25659	-8.89552	5.8147e-19	2.61328e-18
Krt222	71.8318	2.60817	0.293524	8.88571	6.35113e-19	2.85163e-18
Cdh22	314.345	1.52623	0.171827	8.88234	6.54685e-19	2.93858e-18
Caln1	156.641	1.96284	0.221104	8.87743	6.84254e-19	3.06837e-18
Abat	1105.64	1.96637	0.221866	8.86289	7.79681e-19	3.49184e-18
Rgs7bp	123.072	1.76374	0.199048	8.86087	7.93901e-19	3.55214e-18
Tnfaip2	80.7365	2.71708	0.306849	8.85478	8.38463e-19	3.74439e-18
Cfap70	109.225	1.78574	0.201731	8.85204	8.59326e-19	3.83634e-18
Acot1	228.161	1.50919	0.170505	8.85131	8.65016e-19	3.86052e-18
Arid2	1622.36	-1.51217	0.171026	-8.84174	9.4243e-19	4.19937e-18
Six3	71.2306	-1.9617	0.222025	-8.83546	9.9687e-19	4.43914e-18
Brip1	78.8897	-1.80688	0.20464	-8.82957	1.05084e-18	4.67165e-18
Matn4	76.0754	3.1581	0.358512	8.80892	1.26362e-18	5.60223e-18
Cyp2d4	62.6846	2.49677	0.283542	8.80565	1.30094e-18	5.76404e-18
Tcfl5	121.574	2.56288	0.291208	8.80085	1.35782e-18	6.01042e-18
LOC685203	41.0348	2.51271	0.285606	8.79782	1.39499e-18	6.17108e-18
Pde5a	268.89	-1.62266	0.184504	-8.7947	1.43431e-18	6.34103e-18
Lingo2	130.904	1.59306	0.181401	8.78203	1.60549e-18	7.08891e-18
Kif17	71.7294	3.55114	0.405677	8.75361	2.06635e-18	9.08963e-18
Bach2	902.22	-1.7102	0.195376	-8.75339	2.07031e-18	9.1042e-18
Cyb561d2	288.841	1.50655	0.172149	8.7514	2.10729e-18	9.26392e-18
Dennd11	573.533	-1.75045	0.200142	-8.74604	2.20964e-18	9.70783e-18
Dcbld2	742.714	-1.67413	0.191985	-8.7201	2.77957e-18	1.21738e-17
Fli1	19.4348	-5.2145	0.598007	-8.71979	2.78707e-18	1.22028e-17
RT1-CE1	180.662	3.60121	0.413768	8.70347	3.21899e-18	1.40503e-17
Reep6	204.022	1.72023	0.197684	8.70192	3.26322e-18	1.42389e-17
Prss35	61.159	4.82168	0.554199	8.70028	3.31059e-18	1.44367e-17
Trim7	64.916	2.28734	0.263119	8.69319	3.52402e-18	1.53627e-17
Ciart	130.847	2.77345	0.319127	8.69074	3.60084e-18	1.56879e-17
Tap1	90.526	2.49607	0.287225	8.69029	3.61506e-18	1.5745e-17
Rictor	447.124	-2.13899	0.246169	-8.68911	3.65278e-18	1.58994e-17
Inpp1	322.978	1.56029	0.17961	8.68708	3.71875e-18	1.61716e-17
Srrm4	598.441	-1.5449	0.178139	-8.67245	4.22907e-18	1.83851e-17
Zbtb44	304.005	-1.57195	0.181353	-8.66794	4.40001e-18	1.91165e-17
Col2a1	527.183	-2.50711	0.289696	-8.65427	4.96081e-18	2.15131e-17
Tnfaip6	49.4515	3.36754	0.389284	8.6506	5.12276e-18	2.22086e-17
Cib1	157.836	1.62113	0.187408	8.65027	5.13787e-18	2.22673e-17
Sned1	76.1427	1.97294	0.228118	8.64876	5.20632e-18	2.25501e-17
Neil3	29.8246	-2.47	0.28594	-8.63816	5.71254e-18	2.4682e-17
Kcng2	53.377	2.53064	0.293173	8.63189	6.03485e-18	2.60426e-17
Slc5a2	63.7758	-2.15807	0.250122	-8.62805	6.24041e-18	2.6905e-17
Pgap1	956.827	-2.28534	0.265164	-8.61857	6.77928e-18	2.92015e-17
Ddit4l	65.9723	6.66508	0.773709	8.61446	7.02746e-18	3.0252e-17
Kcnh6	54.5712	2.54482	0.295468	8.61284	7.12709e-18	3.06715e-17
Psd4	65.1231	4.54055	0.528002	8.59949	8.00727e-18	3.43649e-17
Ccdc152	71.3317	2.36249	0.274784	8.59762	8.13837e-18	3.49169e-17
Fzd6	51.7868	-1.90039	0.221479	-8.58047	9.44893e-18	4.04782e-17
LOC102546572	170.291	-3.16626	0.369095	-8.57846	9.61547e-18	4.11666e-17
Chst5	74.7935	4.51049	0.526006	8.57499	9.90941e-18	4.23864e-17
Mitf	93.6682	1.50825	0.175894	8.57478	9.9278e-18	4.24522e-17
Arap3	81.542	-2.20339	0.257161	-8.56814	1.05166e-17	4.49156e-17
Stra6	45.8519	-4.08016	0.476384	-8.56486	1.08203e-17	4.61704e-17
Prr11	117.521	-1.82347	0.212907	-8.56463	1.08427e-17	4.62523e-17
Fbxo4	53.5602	1.95841	0.228804	8.55934	1.13515e-17	4.83639e-17
Gpr21	50.7295	-2.04001	0.238593	-8.55017	1.22906e-17	5.2302e-17
Ppfibp2	72.718	1.65983	0.194142	8.54957	1.2355e-17	5.25602e-17
Slc38a4	189.321	-2.15093	0.251728	-8.54466	1.2892e-17	5.47785e-17
Shh	43.8203	2.96441	0.346939	8.54449	1.29107e-17	5.48411e-17
Col18a1	77.1066	-1.8036	0.211218	-8.53909	1.35288e-17	5.73801e-17
Tceal7	41.5959	2.53218	0.296615	8.53692	1.37849e-17	5.84488e-17
Dmrtb1	109.892	3.49465	0.40936	8.53686	1.37922e-17	5.84624e-17
Nefh	111.713	1.86541	0.218546	8.53554	1.39505e-17	5.91154e-17
Atp11c	486.178	-1.65101	0.193489	-8.53285	1.42784e-17	6.04506e-17
Ghr	106.302	2.16057	0.253343	8.52825	1.48572e-17	6.28444e-17
LOC100360821	28.4162	-3.33001	0.391106	-8.51433	1.67553e-17	7.07246e-17
Akap7	475.751	1.6287	0.191353	8.51149	1.71714e-17	7.24377e-17
Tmem204	16.2223	-4.08097	0.479614	-8.50885	1.75663e-17	7.4081e-17
Sdsl	35.1708	3.14318	0.369947	8.4963	1.95729e-17	8.24202e-17
Ttll8	70.5728	3.10776	0.365809	8.49558	1.9695e-17	8.28848e-17
Adm	239.042	4.9263	0.580158	8.4913	2.04332e-17	8.59403e-17
Tjp2	1190.29	1.799	0.212006	8.48561	2.14599e-17	9.01776e-17
Plekhg2	1024.79	-1.80176	0.21237	-8.48405	2.17486e-17	9.13363e-17
Khk	105.205	1.7634	0.208168	8.47101	2.43265e-17	1.0195e-16
RGD1563888	78.7345	-2.06707	0.244772	-8.44487	3.0439e-17	1.26738e-16
Syndig1l	178.411	2.42589	0.287413	8.44043	3.1617e-17	1.31565e-16
Epha10	130.561	2.1513	0.255048	8.43491	3.31461e-17	1.37765e-16
Itgb1bp2	109.154	-2.09714	0.248905	-8.42545	3.59378e-17	1.49148e-16
Slc35f4	35.5401	2.58453	0.307057	8.41711	3.85894e-17	1.60011e-16
Plag1	79.4761	-2.75017	0.32711	-8.40746	4.18972e-17	1.7337e-16
Cyp2s1	69.86	1.96595	0.233957	8.40305	4.35038e-17	1.79755e-16
Pex5l	136.507	2.31711	0.276068	8.39327	4.72819e-17	1.95022e-16
Ptger1	510.594	-1.80177	0.214933	-8.38292	5.16302e-17	2.1246e-16
Hcfc1	1704.41	-1.65466	0.197746	-8.36759	5.88077e-17	2.41502e-16
Gsn	710.857	2.13836	0.255674	8.3636	6.08343e-17	2.49607e-16
Slc8a1	1011.87	-1.55086	0.185482	-8.36125	6.20579e-17	2.54553e-16
Spc24	96.954	-1.50084	0.179502	-8.36115	6.21091e-17	2.54689e-16
Cadps2	313.758	1.68092	0.201166	8.35589	6.49432e-17	2.66078e-16
Cpne9	40.2594	3.49398	0.418435	8.35012	6.81954e-17	2.7916e-16
Sptb	485.941	1.56006	0.186844	8.34953	6.85333e-17	2.8038e-16
Lama1	109.322	-2.2944	0.27488	-8.34693	7.00625e-17	2.86387e-16
Bin2	23.5555	-3.29068	0.394406	-8.34338	7.21992e-17	2.94693e-16
Cela1	23.5555	-3.29068	0.394406	-8.34338	7.21992e-17	2.94693e-16
Sestd1	1206.02	-1.6902	0.202665	-8.33986	7.43776e-17	3.03409e-16
Cebpb	90.9182	3.80006	0.4563	8.32798	8.22348e-17	3.34493e-16
Kcnv1	251.505	2.0376	0.244695	8.32709	8.28503e-17	3.36899e-16
Kcns1	40.2788	3.63785	0.43725	8.31983	8.80875e-17	3.57886e-16
Vxn	881.545	3.15939	0.380094	8.31214	9.3992e-17	3.81325e-16
Ndst3	91.3441	-1.93	0.232277	-8.30905	9.64682e-17	3.91258e-16
Endog	61.392	1.80459	0.217322	8.30375	1.00875e-16	4.0878e-16
Slc2a4	30.5047	-2.45983	0.296669	-8.29151	1.11823e-16	4.52884e-16
Lamc2	98.4638	2.38838	0.288154	8.28854	1.14645e-16	4.6375e-16
Itga4	37.7049	-3.28947	0.398016	-8.26468	1.4007e-16	5.6404e-16
Slc16a3	199.592	4.29102	0.519281	8.26339	1.41589e-16	5.69831e-16
Adora2b	57.7852	1.88628	0.228274	8.26321	1.41811e-16	5.70401e-16
Rflnb	51.0211	2.50112	0.303204	8.24898	1.59755e-16	6.41845e-16
Epcam	53.008	2.18503	0.264937	8.24737	1.61914e-16	6.50334e-16
Gfra4	51.2982	2.1848	0.265482	8.22957	1.87884e-16	7.53355e-16
Stk32a	81.0403	1.80616	0.219845	8.21563	2.1105e-16	8.43363e-16
Gal3st1	54.2642	3.09374	0.37669	8.21296	2.15796e-16	8.62083e-16
Crb1	29.1415	-3.33278	0.405911	-8.21061	2.20063e-16	8.78882e-16
Zbtb7b	117.786	2.36799	0.288751	8.20083	2.38738e-16	9.52115e-16
Pld4	42.0381	-1.96819	0.240155	-8.19547	2.49612e-16	9.95199e-16
Stc2	294.064	5.26004	0.64214	8.19142	2.58163e-16	1.02813e-15
Slc2a13	563.108	1.90461	0.232581	8.18901	2.63393e-16	1.04777e-15
Nlrc3	15.4744	-3.60418	0.440949	-8.17369	2.99097e-16	1.18679e-15
Glis3	87.2444	3.13875	0.384011	8.17359	2.99348e-16	1.18745e-15
Sfpq	9709.82	-1.87168	0.22907	-8.17076	3.0645e-16	1.21428e-15
Slc41a1	1290.82	1.91417	0.234404	8.16612	3.18467e-16	1.26081e-15
Ttll4	525.151	-1.61786	0.198407	-8.15423	3.51398e-16	1.38923e-15
Tk1	518.043	-1.52951	0.187714	-8.1481	3.69685e-16	1.4607e-15
Cenpo	49.4759	-1.85525	0.227717	-8.14715	3.72615e-16	1.47146e-15
B3glct	208.678	1.58034	0.194103	8.14178	3.89507e-16	1.5373e-15
Arr3	55.2279	-1.9419	0.238529	-8.14115	3.9155e-16	1.54494e-15
Laptm5	55.7189	-1.6683	0.205017	-8.13739	4.03893e-16	1.59185e-15
Gulo	20.2945	-3.2628	0.401099	-8.13464	4.13158e-16	1.627e-15
Atxn7	166.443	-1.59501	0.196166	-8.13092	4.26047e-16	1.67683e-15
Anxa1	157.735	3.0639	0.377112	8.12464	4.48694e-16	1.763e-15
Cd34	48.5545	-2.73104	0.336369	-8.11918	4.6936e-16	1.84164e-15
Col16a1	1270.48	2.87448	0.354595	8.10636	5.21587e-16	2.04428e-15
Cfap161	42.2719	2.54509	0.313986	8.10576	5.24179e-16	2.05387e-15
Niban3	71.378	2.33906	0.288742	8.10087	5.45676e-16	2.13691e-15
Gdf15	32.9754	3.18781	0.393821	8.09455	5.74756e-16	2.24767e-15
Trim47	123.351	3.04716	0.376544	8.09245	5.8478e-16	2.28624e-15
Cplx3	59.5143	2.5105	0.310481	8.08585	6.17328e-16	2.40948e-15
Cyp2j10	29.3054	3.31966	0.411076	8.07552	6.71912e-16	2.62034e-15
Pcsk4	141.881	1.77177	0.219468	8.073	6.85933e-16	2.67429e-15
Ptpn7	75.5256	1.8567	0.230017	8.07203	6.91374e-16	2.69475e-15
Myd88	79.9247	1.63964	0.203391	8.06151	7.53547e-16	2.93141e-15
Igf2bp1	227.492	-4.48325	0.556193	-8.0606	7.59224e-16	2.95186e-15
Nbeal1	124.008	-2.13322	0.264711	-8.05867	7.71265e-16	2.99785e-15
Acr	65.3748	-2.26769	0.28182	-8.04659	8.51359e-16	3.30461e-15
Pde3a	168.522	-1.67723	0.208541	-8.04269	8.7885e-16	3.41038e-15
Tmie	69.1762	2.62741	0.327308	8.02733	9.96161e-16	3.85711e-15
Hacd1	100.089	1.58791	0.197909	8.02341	1.02846e-15	3.97998e-15
LOC120094546	120.805	-2.17684	0.271339	-8.02259	1.03542e-15	4.00583e-15
Plaat3	133.94	1.89069	0.235772	8.01912	1.06509e-15	4.11947e-15
Tcirg1	171.362	1.52499	0.190268	8.01494	1.10187e-15	4.25589e-15
Gask1a	49.0028	2.6142	0.326539	8.00578	1.18712e-15	4.57888e-15
Zfp652	489.866	-1.57113	0.196484	-7.99623	1.28284e-15	4.9373e-15
Glipr2	114.417	2.22694	0.278752	7.98896	1.36081e-15	5.23165e-15
Fas	60.6354	6.96156	0.872241	7.98123	1.44878e-15	5.56532e-15
Fbln5	41.0243	3.12131	0.391411	7.97449	1.53014e-15	5.86504e-15
Ephb4	270.148	-1.5489	0.194573	-7.96053	1.713e-15	6.55526e-15
Tes	508.013	1.57037	0.197322	7.95841	1.74263e-15	6.66501e-15
Vip	66.5605	8.40507	1.05637	7.95657	1.76873e-15	6.76303e-15
Frmd7	35.7082	2.85643	0.359244	7.95121	1.84693e-15	7.04483e-15
Wnk3	418.16	-2.54431	0.320098	-7.94852	1.88754e-15	7.19778e-15
Catip	49.2382	2.08266	0.26205	7.94755	1.90229e-15	7.25011e-15
Ccr5	19.5397	-7.15669	0.900867	-7.94422	1.95416e-15	7.44578e-15
Tfeb	58.976	2.23341	0.281152	7.94378	1.96115e-15	7.47038e-15
Pigb	65.209	-1.63192	0.205507	-7.94096	2.00615e-15	7.63355e-15
Hs3st5	312.832	2.1237	0.267573	7.93689	2.07306e-15	7.88177e-15
Dync1h1	10206.8	-1.62686	0.205022	-7.93506	2.10397e-15	7.99714e-15
S1pr5	34.3753	4.89608	0.617227	7.93238	2.14991e-15	8.15635e-15
Cdh23	57.6857	-2.10352	0.265743	-7.91563	2.45999e-15	9.31518e-15
Lamp5	40.0645	2.31159	0.292442	7.90445	2.69123e-15	1.01662e-14
Baiap2l2	70.8472	2.45174	0.310461	7.8971	2.85472e-15	1.07665e-14
Ldaf1	67.4663	1.74472	0.220965	7.8959	2.88229e-15	1.08618e-14
Cdk6	104.06	-2.61403	0.331331	-7.88947	3.03471e-15	1.1427e-14
Scai	237.417	-2.38275	0.3023	-7.88207	3.21998e-15	1.21084e-14
Rnf213	161.708	1.79357	0.227836	7.87218	3.48516e-15	1.30882e-14
Cavin1	251.577	1.61199	0.204859	7.86876	3.58184e-15	1.34441e-14
Nrg2	87.8342	1.59033	0.202437	7.85592	3.96844e-15	1.48595e-14
Celsr1	1273.08	-1.65966	0.211414	-7.85031	4.15018e-15	1.55318e-14
Tfap2d	99.2974	-1.67508	0.213469	-7.84697	4.26221e-15	1.59426e-14
Amer1	369.453	-1.61337	0.206174	-7.82529	5.06476e-15	1.88843e-14
Abca1	2249.26	1.78449	0.228114	7.82279	5.16642e-15	1.92583e-14
Col3a1	67.8985	-2.71195	0.346897	-7.81773	5.37845e-15	2.0038e-14
Cyb5r2	33.738	4.19609	0.536833	7.81638	5.43627e-15	2.02481e-14
Adgra2	95.1565	-1.55856	0.199413	-7.81574	5.46417e-15	2.03413e-14
Cep85l	200.732	-1.744	0.223252	-7.8118	5.6375e-15	2.0981e-14
Tmem88	70.6991	-2.07883	0.266586	-7.79796	6.29137e-15	2.33528e-14
Nudt6	83.3833	2.79024	0.357995	7.79407	6.48861e-15	2.40722e-14
Lhx8	74.0084	-2.77897	0.357831	-7.76615	8.09081e-15	2.99218e-14
Lyl1	25.7651	-2.3447	0.302113	-7.761	8.4264e-15	3.11302e-14
Rsph1	65.3109	1.95911	0.252537	7.75772	8.64707e-15	3.1912e-14
Ppp1r3g	28.591	4.8488	0.625185	7.75578	8.77989e-15	3.23852e-14
Oprm1	41.2967	-3.92191	0.505795	-7.75395	8.90764e-15	3.28478e-14
Cth	55.8978	1.89691	0.244642	7.75384	8.91544e-15	3.2868e-14
Xrn1	574.757	-1.82135	0.234917	-7.75319	8.96108e-15	3.30276e-14
Egr4	47.5356	6.60938	0.852759	7.75058	9.14725e-15	3.36533e-14
Ccdc50	785.165	-1.62316	0.209553	-7.7458	9.49787e-15	3.49238e-14
Neurog1	10.43	-7.22621	0.933959	-7.73718	1.01649e-14	3.7357e-14
Cplane1	1266.24	-1.61671	0.209041	-7.73393	1.04273e-14	3.83112e-14
Niban1	132.347	6.88278	0.890154	7.73212	1.05767e-14	3.883e-14
Mdm4	786.626	-1.8276	0.236659	-7.72252	1.14056e-14	4.18078e-14
Ccdc18	112.219	-1.70215	0.220508	-7.71924	1.17024e-14	4.28734e-14
Ust	55.3593	2.29549	0.297581	7.71383	1.22093e-14	4.47071e-14
Zmynd15	20.3534	-2.54437	0.330138	-7.70698	1.28829e-14	4.71491e-14
Hbg1	12.1874	-7.45338	0.968858	-7.69295	1.43784e-14	5.24862e-14
Kdm7a	132.046	-2.98056	0.387482	-7.69213	1.4471e-14	5.28104e-14
Spta1	94.1687	2.48953	0.323898	7.68615	1.51626e-14	5.5277e-14
Ecscr	14.4407	-3.88577	0.505901	-7.68089	1.57983e-14	5.75203e-14
Rasal2	487.646	-2.00198	0.260698	-7.67932	1.59942e-14	5.82033e-14
Avl9	631.907	-1.78614	0.232647	-7.67746	1.62273e-14	5.90214e-14
Acp4	163.204	-2.34961	0.306205	-7.67333	1.67589e-14	6.0939e-14
Lgals4	10.0243	-7.16839	0.934316	-7.67234	1.68883e-14	6.1378e-14
Kmt2c	1640.64	-1.68803	0.220322	-7.66167	1.83536e-14	6.66174e-14
Misp	38.8463	-2.93515	0.384155	-7.64055	2.16294e-14	7.81254e-14
Sptssb	61.2513	3.19096	0.417647	7.64033	2.16667e-14	7.824e-14
Brwd3	330.623	-1.8957	0.248159	-7.63905	2.18836e-14	7.89826e-14
Amn	42.4757	4.06895	0.533077	7.63294	2.29462e-14	8.27331e-14
LOC120096111	49.2447	-1.68333	0.220567	-7.63182	2.31469e-14	8.34355e-14
Fam221a	104.785	1.86629	0.244874	7.62143	2.50884e-14	9.03412e-14
Ngb	58.8998	2.09921	0.275577	7.61752	2.5859e-14	9.29975e-14
Mylip	189.923	1.72059	0.225986	7.61369	2.66386e-14	9.57036e-14
Erg	16.019	-4.74379	0.62344	-7.60907	2.76082e-14	9.91362e-14
Rasgrf1	914.733	1.59861	0.21035	7.59979	2.96618e-14	1.06321e-13
Mob3b	47.9592	-2.15452	0.283933	-7.58813	3.24557e-14	1.16217e-13
Tuba1c	20.1346	-2.70165	0.356056	-7.58772	3.25587e-14	1.16556e-13
Lgr5	41.9082	2.31446	0.305085	7.58628	3.29209e-14	1.17823e-13
Lpcat2b	13.7797	-4.51221	0.594813	-7.58592	3.30129e-14	1.18122e-13
Ppp1r3b	39.9536	4.43915	0.585458	7.58235	3.39346e-14	1.2132e-13
Casq1	44.8092	-1.61367	0.212851	-7.58123	3.42296e-14	1.22289e-13
Lgals9	21.2591	-2.50005	0.329888	-7.57849	3.49603e-14	1.24742e-13
Sema3a	343.111	-1.67281	0.220758	-7.57755	3.52133e-14	1.25613e-13
Susd5	42.3881	5.00683	0.660947	7.57524	3.58469e-14	1.27808e-13
Ammecr1	51.7653	-1.61409	0.213183	-7.57138	3.69267e-14	1.31591e-13
Hspb1	120.97	4.8196	0.636613	7.5707	3.7122e-14	1.32254e-13
Map3k2	170.72	-2.34828	0.310928	-7.55248	4.27041e-14	1.51758e-13
Dok3	66.0004	-2.6551	0.351888	-7.54531	4.51223e-14	1.6023e-13
Cwh43	44.9845	7.84032	1.04091	7.5322	4.98907e-14	1.76895e-13
Sdr42e1	37.4786	2.08795	0.277335	7.52864	5.12726e-14	1.81612e-13
Cdh6	255.385	1.62359	0.215696	7.52721	5.18341e-14	1.83463e-13
S1pr3	473.44	1.88979	0.251222	7.52241	5.3776e-14	1.90097e-13
Mc1r	15.097	-3.97446	0.528432	-7.52123	5.42628e-14	1.91722e-13
Ebf2	17.4441	-3.39619	0.451792	-7.51717	5.59748e-14	1.97523e-13
Rras	128.044	1.72329	0.229315	7.51491	5.69488e-14	2.0086e-13
Kcnt1	656.365	2.01605	0.268397	7.51145	5.84756e-14	2.0609e-13
Atp7a	302.443	-1.69496	0.225813	-7.50605	6.09388e-14	2.14664e-13
Nefm	4533.25	1.54036	0.20525	7.50479	6.15284e-14	2.16579e-13
Klhl15	63.9631	-1.60317	0.213695	-7.50213	6.27886e-14	2.20739e-13
Slc39a12	88.6426	4.16666	0.556703	7.48453	7.18027e-14	2.51613e-13
Chi3l1	49.6059	3.79653	0.509886	7.44584	9.63311e-14	3.35896e-13
Ccdc103	32.4953	3.48292	0.467862	7.44434	9.74321e-14	3.39651e-13
Pnldc1	68.3645	-1.51024	0.203012	-7.43917	1.01319e-13	3.52763e-13
Vit	54.4641	-2.36677	0.318164	-7.43884	1.01576e-13	3.53571e-13
Barhl2	21.0042	-2.95146	0.397042	-7.43363	1.05657e-13	3.67413e-13
Snx22	50.4233	2.09206	0.281905	7.42116	1.161e-13	4.03034e-13
Itprid1	74.111	-3.36658	0.453856	-7.41774	1.19138e-13	4.1317e-13
Synpo2	33.6007	2.36364	0.318902	7.41181	1.24588e-13	4.31752e-13
Nbl1	633.273	1.51808	0.204914	7.40836	1.27875e-13	4.42926e-13
Ret	326.646	3.74505	0.506131	7.39935	1.36848e-13	4.73426e-13
Flt3	29.886	3.8775	0.52544	7.37952	1.58857e-13	5.48353e-13
Stac	48.4239	1.9355	0.262303	7.37887	1.59637e-13	5.50911e-13
Dao	29.0491	-2.34707	0.318323	-7.37323	1.66541e-13	5.73616e-13
Mfsd4a	77.876	2.14203	0.291077	7.35899	1.85312e-13	6.37177e-13
Cep112	60.9384	-1.68179	0.228678	-7.35438	1.91821e-13	6.59237e-13
Cd101	30.5283	-2.18488	0.297811	-7.33646	2.1932e-13	7.51359e-13
Slco2a1	30.3189	-2.22786	0.304032	-7.32772	2.34095e-13	8.0081e-13
Soga1	1344.49	-1.7761	0.242433	-7.32617	2.36826e-13	8.09957e-13
Stbd1	78.1987	3.82065	0.522128	7.31747	2.52688e-13	8.63156e-13
Ccdc40	100.112	-1.6008	0.218788	-7.31667	2.54193e-13	8.67878e-13
Pde1c	143.467	-1.61294	0.220521	-7.31423	2.58855e-13	8.83578e-13
Sntg2	30.4472	2.33394	0.319164	7.31264	2.6194e-13	8.93893e-13
Prdm1	24.1755	-2.29598	0.313984	-7.3124	2.6241e-13	8.9528e-13
Tlr13	16.3698	-3.36832	0.460651	-7.31207	2.63052e-13	8.97253e-13
Irak4	74.984	1.6538	0.226344	7.30658	2.74021e-13	9.34216e-13
Capg	51.8547	1.79491	0.245711	7.30496	2.77342e-13	9.45309e-13
Arhgap26	100.712	1.94864	0.267108	7.29534	2.97914e-13	1.01371e-12
Fsd1l	451.101	-1.68404	0.231053	-7.28856	3.1328e-13	1.0642e-12
Pag1	131.406	-2.21738	0.304344	-7.28576	3.19854e-13	1.08522e-12
Ttc22	39.3479	3.59708	0.493721	7.28565	3.20115e-13	1.08585e-12
Nppc	29.3521	2.85056	0.391739	7.27669	3.42115e-13	1.15797e-12
Cfap73	13.0171	-4.10871	0.564958	-7.2726	3.52624e-13	1.19325e-12
Rassf4	175.656	2.4096	0.331514	7.26848	3.63562e-13	1.22997e-12
Ddit4	4390.03	2.45362	0.3378	7.26351	3.77164e-13	1.27537e-12
Spata31f1	16.122	-6.38725	0.880073	-7.25764	3.93915e-13	1.3301e-12
Fam89a	88.3025	2.57521	0.355489	7.24412	4.35244e-13	1.46614e-12
Gbp5	43.2474	2.66145	0.369241	7.20792	5.68143e-13	1.90698e-12
Snord19b	19.7992	-2.45738	0.341022	-7.20594	5.76464e-13	1.93353e-12
Pmel	91.8788	1.57467	0.218696	7.20028	6.00892e-13	2.01355e-12
Chrna3	63.6417	1.67778	0.2332	7.19462	6.26353e-13	2.09637e-12
Pdyn	61.3184	-1.63418	0.227185	-7.1932	6.32894e-13	2.11776e-12
Emcn	13.6469	-3.79781	0.528524	-7.1857	6.68659e-13	2.23267e-12
Mthfd1l	744.294	1.90711	0.265782	7.17546	7.20634e-13	2.40166e-12
Dnase1	33.4447	-1.69396	0.236082	-7.17531	7.21425e-13	2.40316e-12
Ifi27l2b	78.7826	8.64933	1.20739	7.16364	7.85642e-13	2.61213e-12
Sstr3	50.2743	2.09124	0.292133	7.15853	8.15472e-13	2.70812e-12
Parpbp	29.6327	-2.10001	0.293886	-7.14567	8.95587e-13	2.96928e-12
Tmem151a	24.368	2.77617	0.390011	7.1182	1.09344e-12	3.61675e-12
Egfr	251.125	1.89429	0.266193	7.11623	1.10919e-12	3.66798e-12
Micall2	83.718	1.58829	0.223537	7.10525	1.20102e-12	3.96328e-12
Hmgcs2	100.125	2.14564	0.302073	7.10306	1.22023e-12	4.02575e-12
Cldn23	24.7653	2.66323	0.37525	7.09722	1.27294e-12	4.19472e-12
Bmpr2	967.097	-1.88334	0.265492	-7.09376	1.30515e-12	4.29484e-12
Zfp566	48.6017	-1.77988	0.251069	-7.08919	1.34904e-12	4.43512e-12
Slc25a18	219.549	2.15897	0.304633	7.08712	1.3693e-12	4.4986e-12
Fezf1	11.5103	-4.62053	0.652062	-7.08603	1.38015e-12	4.53317e-12
Thbd	39.0344	1.90429	0.268745	7.08587	1.38175e-12	4.53735e-12
Sox17	8.41008	-6.91783	0.977213	-7.07914	1.45048e-12	4.75973e-12
LOC100362216	48.6482	2.25413	0.318473	7.07792	1.46333e-12	4.8008e-12
Cage1	50.4633	-1.64715	0.233079	-7.06693	1.58404e-12	5.18354e-12
Ppp1r14d	29.6316	-1.80561	0.255626	-7.06348	1.62387e-12	5.3114e-12
Nfatc1	59.5351	1.95589	0.277047	7.05977	1.66783e-12	5.45013e-12
Lpar2	30.4411	-2.43257	0.344841	-7.05418	1.73627e-12	5.6672e-12
Stat3	1671.45	1.50725	0.213716	7.0526	1.75603e-12	5.73037e-12
Spata46	63.2234	-2.01868	0.286319	-7.05046	1.78332e-12	5.81808e-12
Marchf1	91.5242	1.58399	0.224876	7.04386	1.86987e-12	6.09763e-12
Igsf6	61.3865	-2.12812	0.30227	-7.04044	1.9164e-12	6.24648e-12
Cited4	25.5366	3.63546	0.516446	7.03938	1.93097e-12	6.29249e-12
Pter	117.156	1.50098	0.213257	7.03839	1.94478e-12	6.3346e-12
Megf6	16.3827	-3.61086	0.513194	-7.03606	1.97746e-12	6.43805e-12
Fam107a	231.497	2.20399	0.313517	7.02987	2.06719e-12	6.72553e-12
Upp1	28.1583	3.79076	0.539261	7.02955	2.07201e-12	6.73811e-12
Lef1	80.0556	-2.43853	0.347292	-7.02157	2.19395e-12	7.12808e-12
Stat5a	54.3374	2.23641	0.318524	7.02116	2.20026e-12	7.14692e-12
Mis18a	95.8481	-1.5391	0.21967	-7.00643	2.4447e-12	7.92083e-12
Tuba8	25.716	4.69367	0.670169	7.00371	2.49271e-12	8.07267e-12
Tbx6	38.0432	-2.16922	0.310082	-6.99564	2.64047e-12	8.53942e-12
Mecp2	347.761	-1.79315	0.256412	-6.99324	2.68602e-12	8.68076e-12
Fosb	372.081	-4.68109	0.669635	-6.99051	2.73891e-12	8.84356e-12
Psmb9	24.44	3.04466	0.435613	6.98938	2.7611e-12	8.91316e-12
Prr32	23.559	4.82975	0.69118	6.98768	2.79463e-12	9.01728e-12
Tex15	87.9956	1.87529	0.268685	6.97952	2.96197e-12	9.54194e-12
Slc22a4	24.1134	4.16208	0.59725	6.96873	3.19812e-12	1.02769e-11
Kcnh8	85.5195	-1.7924	0.257228	-6.96815	3.21146e-12	1.0315e-11
Slc35g2	67.0081	1.63638	0.235269	6.95537	3.51644e-12	1.12587e-11
Ubn2	387.27	-2.01442	0.289681	-6.95393	3.55255e-12	1.13717e-11
Apobec2	27.2633	-2.16622	0.311615	-6.9516	3.61158e-12	1.15528e-11
Id1	174.943	1.64796	0.237169	6.94846	3.69295e-12	1.18104e-11
Tubb6	518.404	1.93538	0.279223	6.9313	4.1699e-12	1.33025e-11
Samd9	97.0395	2.3768	0.343429	6.92079	4.49122e-12	1.43114e-11
Lhx9	43.2017	-1.7201	0.248759	-6.9147	4.68839e-12	1.49295e-11
FAM187A	25.2339	7.73068	1.11833	6.91271	4.75474e-12	1.51237e-11
Klhl11	443.755	-1.92086	0.278708	-6.892	5.50138e-12	1.74318e-11
Hs6st3	201.107	1.5267	0.221663	6.88747	5.67925e-12	1.79792e-11
Zfp397	216.788	-1.67212	0.243106	-6.87813	6.06435e-12	1.91725e-11
Parp3	36.2931	1.99966	0.29079	6.87664	6.1282e-12	1.937e-11
Cx3cr1	19.693	-2.52734	0.367954	-6.86863	6.48199e-12	2.04424e-11
Slc15a1	24.5454	4.37955	0.637887	6.86571	6.61616e-12	2.08376e-11
Bbln	23.1247	3.25188	0.4738	6.8634	6.72407e-12	2.1168e-11
Filip1	126.792	1.72622	0.251627	6.86024	6.87462e-12	2.16274e-11
Ddo	20.3224	4.11431	0.600625	6.85005	7.38224e-12	2.31623e-11
Bmp6	40.7587	2.16733	0.316536	6.84702	7.54043e-12	2.36429e-11
Gpr149	76.0731	1.71186	0.250418	6.83599	8.144e-12	2.54957e-11
Tbxa2r	30.935	-1.87675	0.274622	-6.83395	8.26074e-12	2.58554e-11
Mgarp	80.349	3.24982	0.476061	6.82649	8.70149e-12	2.71987e-11
Cys1	56.0709	1.5838	0.232369	6.81588	9.3686e-12	2.92579e-11
Lgals5	7.32158	-6.7153	0.986499	-6.8072	9.95143e-12	3.10231e-11
Fstl3	37.0888	3.59339	0.527907	6.80685	9.97582e-12	3.10854e-11
Rasl12	29.7583	-2.00077	0.293933	-6.80688	9.97375e-12	3.10854e-11
Nsun7	75.6829	1.54799	0.228088	6.78678	1.14665e-11	3.56202e-11
Pamr1	53.903	1.94263	0.286243	6.78664	1.14774e-11	3.56463e-11
Asb4	38.7063	-2.66099	0.392311	-6.78286	1.17818e-11	3.65595e-11
Tcerg1l	250.858	1.6399	0.242643	6.75849	1.39437e-11	4.31065e-11
Mir22	29.4298	2.09559	0.310856	6.74135	1.56918e-11	4.83835e-11
Nufip2	593.133	-1.55034	0.230132	-6.73674	1.61981e-11	4.99226e-11
Spr	111.991	2.10285	0.312218	6.73521	1.63698e-11	5.04298e-11
Mobp	34.5515	3.96567	0.589449	6.72775	1.72308e-11	5.30011e-11
Zfp780b	83.5563	-1.66772	0.24866	-6.70685	1.98868e-11	6.08521e-11
Adra2c	85.0099	1.6407	0.244693	6.70513	2.01231e-11	6.15351e-11
Plaur	20.5087	3.9252	0.58546	6.70447	2.02134e-11	6.17977e-11
Esyt1	437.41	1.68669	0.251813	6.69817	2.11039e-11	6.43806e-11
Tnfrsf25	39.1732	-1.88504	0.281451	-6.6976	2.11876e-11	6.46218e-11
Chrne	72.9245	1.79581	0.268255	6.6944	2.16553e-11	6.60199e-11
Col23a1	27.4881	2.27103	0.339419	6.69094	2.21735e-11	6.75703e-11
Rmdn2	39.2912	1.80394	0.269787	6.68654	2.28511e-11	6.956e-11
Lxn	668.662	1.88513	0.281956	6.68589	2.29518e-11	6.98364e-11
Cd180	10.706	-5.35525	0.801185	-6.68416	2.32251e-11	7.0607e-11
Rsph6a	33.7453	2.40936	0.360663	6.68037	2.38337e-11	7.24103e-11
Gabpb2	52.5723	-1.57699	0.236183	-6.67698	2.4392e-11	7.40907e-11
Kcne5	168.21	1.94585	0.291543	6.67433	2.48359e-11	7.53904e-11
Unc13d	25.7566	-1.90861	0.286589	-6.65977	2.74264e-11	8.31285e-11
Clstn2	1104.29	-1.50016	0.225438	-6.65443	2.84407e-11	8.61659e-11
Lama5	937.507	2.83626	0.426559	6.64917	2.94757e-11	8.92057e-11
Ddit3	344.777	1.52943	0.230151	6.64535	3.02507e-11	9.14725e-11
Arhgef5	15.6244	-3.35637	0.505276	-6.64265	3.08096e-11	9.31025e-11
Ccl2	17.2894	-2.94112	0.443065	-6.63813	3.17684e-11	9.59794e-11
Irgm	27.8638	3.67693	0.554261	6.63393	3.26876e-11	9.86295e-11

## Sheet: 1f_DEGs_pairwise
Supplementary table 1. Summary of gene expresson profiles of 2D neuron, 3D neuMatrix and E18 cortex from RNA-seq
Supplementary table 1f. DEGs in pairwise comparison of 2D neuron, 3D neuMatrix and E18 cortex
Gene number	3078	1772	1091	1893	193	1340	214	69	124	1271	145
Gene subset	All	2D vs. E18	3D vs. 2D	3D vs. E18	V	VI	VII	IV	I	II	III
1	Acsbg1	Acsbg1	Scai	Adap1	Abcg1	Aadat	Abca1	Acr	Abcg1	Aadat	Abca1
2	Apoe	Apoe	Pgap1	Add3	Acat2	Abat	Acr	Adcy1	Acat2	Abat	Adgrv1
3	Aqp4	Aqp4	Taok1	Atp1a2	Acr	Abcb9	Adcy1	Apoe	Adam12	Abcb9	Adm
4	Atp1a3	Atp1a3	Tet1	Atp1b1	Adam12	Abcc9	Adgrv1	Bhlhe40	Adamts4	Abcc9	Aebp1
5	Atp1b1	Atp1b1	Grin2b	Bcas1	Adamts4	Abhd3	Adm	Caln1	Ager	Abhd3	Akap9
6	Atp1b2	Atp1b2	Bmpr2	Calb2	Adcy1	Ablim2	Aebp1	Casp4	Ak7	Ablim2	Aldoa
7	Calb2	Calb2	Thoc2l	Cnp	Ager	Abo	Akap9	Cd44	Ak9	Abo	Amer1
8	Carmil3	Carmil3	Map3k2	Cntn2	Ak7	Acadl	Aldoa	Cdh5	Ank2	Acadl	Amn
9	Clstn3	Clstn3	Rictor	Cspg5	Ak9	Acan	Amer1	Cdh6	Ano1	Acan	Apc2
10	Cntn1	Cntn1	Vps13a	Cx3cl1	Ank2	Acap1	Amn	Cenpf	Arhgap45	Acap1	Arid2
11	Ddn	Ddn	Kcnh7	Ddn	Ano1	Acer3	Apc2	Col16a1	Aspa	Acer3	Arid4b
12	Dpy19l1	Dpy19l1	Zbtb20	Dpy19l1	Apoe	Ache	Apoe	Cpeb1	Atp8a1	Ache	Atp11c
13	Ezh2	Ezh2	Ccdc88a	Epas1	Arhgap45	Acot1	Arid2	Dach1	Camk4	Acot1	Avl9
14	Gabbr2	Gabbr2	Pclo	Ezh2	Aspa	Acot2	Arid4b	Dock10	Car12	Acot2	Baiap2l2
15	Garnl3	Garnl3	COX2	Gas6	Atp8a1	Acp4	Atp11c	Egfr	Ccdc153	Acp4	Bicd1
16	Glrb	Glrb	Xkr4	Gfap	Bhlhe40	Acr	Avl9	Eif4ebp1	Cchcr1	Acsbg1	Bmpr2
17	Hmgcs1	Hmgcs1	Nbeal1	Hba-a1	Caln1	Acsbg1	Baiap2l2	Eng	Cfap43	Acsbg3	Bnip3
18	Hnrnph1	Hnrnph1	Lmbrd2	Hba-a2	Camk4	Acsbg3	Bhlhe40	Enpp6	Cfap44	Acsl4	Brwd3
19	Igfbpl1	Igfbpl1	Zbtb37	Hba-a3	Car12	Acsl4	Bicd1	Fign	Cfap65	Acss1	Btbd7
20	Lmnb1	Lmnb1	Bicd1	Hbq1b	Casp4	Acss1	Bmpr2	Fosb	Clic6	Acvr2b	Cdk6
21	LOC100125362	LOC100125362	Myo9a	Hnrnph1	Ccdc153	Acvr2b	Bnip3	Fxyd1	Cntnap3	Acvrl1	Cebpb
22	LOC120098166	LOC120098166	Grm3	Igfbpl1	Cchcr1	Acvrl1	Brwd3	Hba-a1	Col19a1	Acyp2	Celf2
23	LOC120098167	LOC120098167	Dync2h1	Me1	Cd44	Acyp2	Btbd7	Hba-a2	Col1a1	Adam15	Cep85l
24	Mal2	Mal2	Pcdh9	Meis2	Cdh5	Adam15	Caln1	Hba-a3	Col28a1	Adamts17	Cfap73
25	Me1	Me1	Slc16a7	Mlc1	Cdh6	Adamts17	Casp4	Hbq1b	Col6a1	Adamts18	Chi3l1
26	Mlc1	Mlc1	Ubn2	Ndrg2	Cenpf	Adamts18	Cd44	Hmcn1	Col8a1	Adamts7	Ciart
27	Mmd2	Mmd2	Rsf1	Ngef	Cfap43	Adamts7	Cdh5	Hmox1	Cps1	Adamts9	Clstn2
28	Ncald	Ncald	LOC102546572	Nptxr	Cfap44	Adamts9	Cdh6	Hs6st3	Cyp51	Adamtsl2	Col3a1
29	Nptxr	Nptxr	Dcc	Nwd2	Cfap65	Adamtsl2	Cdk6	Itih3	Dnah11	Adap1	Col4a6
30	Nwd2	Nwd2	Ro60	Pak6	Clic6	Adap1	Cebpb	Itpr2	Dnah12	Adcy2	Cplane1
31	Olig1	Olig1	Phip	Prickle2	Cntnap3	Adcy1	Celf2	Itprid1	Dnah5	Adcy4	Crb1
32	Pak6	Pak6	Scn1a	Rasgrp2	Col16a1	Adcy2	Cenpf	Kcnk9	Dnah6	Add3	Creb1
33	Pcdha1	Pcdha1	Tln2	Slc25a3	Col19a1	Adcy4	Cep85l	Lama5	Dnah7	Adgrf5	Crlf1
34	Pcdha13	Pcdha13	Dgkh	Slc7a5	Col1a1	Add3	Cfap73	Lamp5	Dnai3	Adgrg6	Cwh43
35	Pcdha2	Pcdha2	Ubr1	Spon1	Col28a1	Adgrf5	Chi3l1	Lef1	Dqx1	Adgrl4	Dbp
36	Pcdha3	Pcdha3	Adcy1	Ssbp3	Col6a1	Adgrg6	Ciart	Lgals3	Egr1	Adhfe1	Dcbld2
37	Pcdha4	Pcdha4	Stxbp5l	Tiam2	Col8a1	Adgrl4	Clstn2	Lgi4	Epha6	Adora1	Dcc
38	Pcdha5	Pcdha5	Frrs1l	Tmpo	Cpeb1	Adhfe1	Col16a1	Lhx5	Evi2a	Adora2b	Ddit3
39	Pcdha6	Pcdha6	Xpr1	Vsnl1	Cps1	Adora1	Col3a1	Mfap3l	F5	Adra1d	Ddit4
40	Pcdha8	Pcdha8	Hipk2	Rai14	Cyp51	Adora2b	Col4a6	Mobp	Fam135b	Adrb1	Dync1h1
41	Pcdhac2	Pcdhac2	Gsk3b	Gucy1b1	Dach1	Adra1d	Cpeb1	Mt1m	Fos	Afap1l2	Egln3
42	Pgm2l1	Pgm2l1	Mif	Sparcl1	Dnah11	Adrb1	Cplane1	Mt2A	Frem2	Agt	Egr4
43	Plppr4	Plppr4	Braf	Lmnb1	Dnah12	Afap1l2	Crb1	Nhlh1	Frrs1l	Agtrap	Frmd7
44	Prickle2	Prickle2	Rif1	Cyp46a1	Dnah5	Agt	Creb1	Nt5dc3	Gabrb1	Ajap1	Fsd1l
45	Prkcb	Prkcb	Marchf6	Scg2	Dnah6	Agtrap	Crlf1	Ntsr2	Gabrg3	Ajm1	Fstl3
46	S100b	S100b	Gabrb1	Adora1	Dnah7	Ajap1	Cwh43	Nwd1	Gadd45g	Ajuba	Fth1-ps5
47	Slc1a3	Slc1a3	Gan	Rab6b	Dnai3	Ajm1	Dach1	Pdlim4	Gipr	Ak5	Gdf15
48	Slc25a3	Slc25a3	Itih3	Eomes	Dock10	Ajuba	Dbp	Plp1	Gjc3	Akap7	Gli3
49	Slc7a11	Slc7a11	Dync1h1	Arhgap11a	Dqx1	Ak5	Dcbld2	Ppp1r3c	Gpr158	Akna	Gls2
50	Sparcl1	Sparcl1	Mga	Apoe	Egfr	Akap7	Dcc	Rasd2	Gpr26	Alas2	Gpi
51	Spon1	Spon1	Ago3	Ak5	Egr1	Akna	Ddit3	Rasgrf2	Gprin3	Aldh5a1	Gpr21
52	Ssbp3	Ssbp3	Wnk3	Dusp3	Eif4ebp1	Alas2	Ddit4	Rnf213	Grin2a	Aldoc	Hcfc1
53	Sv2b	Sv2b	Slc8a1	Dnm1	Eng	Aldh5a1	Dock10	Scarf2	Grin2b	Alpg	Higd1a
54	Tmpo	Tmpo	Itgav	Nasp	Enpp6	Aldoc	Dync1h1	Sdc4	Grm5	Ampd3	Hspb1
55	Tril	Tril	Osbpl8	Cntn1	Epha6	Alpg	Egfr	Sema3d	Gsap	Amph	Ifi27l2b
56	Ttyh1	Ttyh1	Nav1	Frmd4b	Evi2a	Ampd3	Egln3	Slc4a4	Hecw2	Angptl4	Itga4
57	Tuba4a	Tuba4a	Itpr2	Pcsk2	F5	Amph	Egr4	Slc7a11	Hhip	Ankle1	Kdm7a
58	Vsnl1	Vsnl1	Nufip2	Hpcal4	Fam135b	Angptl4	Eif4ebp1	Slco1c1	Hk2	Ankrd34b	Kif24
59	Zcchc24	Zcchc24	Wdfy3	Gatm	Fign	Ankle1	Eng	Slco2b1	Hydin	Ano3	Kif26b
60	Rab15	Rab15	Lrrc7	Atp1a3	Fos	Ankrd34b	Enpp6	Smtnl2	Ier3	Antkmt	Klhl11
61	Thy1	Thy1	Mysm1	Rtn4rl1	Fosb	Ano3	Fign	Spta1	Igf2	Anxa11	Kmt2a
62	Rab6b	Rab6b	Kcnj6	Uhrf1	Frem2	Antkmt	Fosb	Stac2	Il1rapl1	Anxa5	Kmt2c
63	Tagln	Tagln	Lrrc58	Phf21b	Frrs1l	Anxa11	Frmd7	Stc2	Ipcef1	Anxa6	Larp1b
64	Cx3cl1	Cx3cl1	Nexmif	Sirpa	Fxyd1	Anxa5	Fsd1l	Tlcd4	Itgav	Anxa7	Ldha
65	Syt1	Syt1	Csmd3	Dmtn	Gabrb1	Anxa6	Fstl3	Tmco4	Itgb8	Aox1	Lgals9
66	Gucy1b1	Gucy1b1	Camk4	Syn2	Gabrg3	Anxa7	Fth1-ps5	Trib3	Kcna3	Aplnr	LOC102546572
67	S100a16	S100a16	Thoc2	Itih3	Gadd45g	Aox1	Fxyd1	Trim47	Kcng4	Aqp11	Lrp6
68	Arhgap11a	Arhgap11a	Fsd1l	Ugt8	Gipr	Aplnr	Gdf15	Trpc5	Kcnh5	Aqp4	Map3k2
69	Cpne4	Cpne4	Tnks	Camk2b	Gjc3	Apoe	Gli3	Vit	Kcnj6	Arap2	Mdm4
70	Ednrb	Ednrb	Kmt2a	Fam81a	Gpr158	Aqp11	Gls2		Kcnma1	Arap3	Mecp2
71	Camk2a	Camk2a	Klhl11	Ptk2b	Gpr26	Aqp4	Gpi		Klf4	Arhgap11a	Mgarp
72	Olig2	Olig2	Vps13c	Snap91	Gprin3	Arap2	Gpr21		Ldlrad1	Arhgap19	Mif
73	Ptk2b	Ptk2b	Hycc1	Prc1	Grin2a	Arap3	Hba-a1		Lmntd2	Arhgap26	Mt1
74	Tp53inp2	Tp53inp2	Fgd4	Glrb	Grin2b	Arhgap11a	Hba-a2		LOC120099525	Arhgap31	Myb
75	Ppp2r2c	Ppp2r2c	Kcnma1	Mal2	Grm5	Arhgap19	Hba-a3		Lrat	Arhgap44	N4bp2
76	Cdk5r2	Cdk5r2	Col19a1	Nceh1	Gsap	Arhgap26	Hbq1b		Lrp1b	Arhgdib	Nbeal1
77	Cxcl14	Cxcl14	Dok6	Atp1b2	Hba-a1	Arhgap31	Hcfc1		Maff	Arhgef26	Nfib
78	Fam81a	Fam81a	Mdm4	Mybph	Hba-a2	Arhgap44	Higd1a		Mal	Arhgef28	Ngfr
79	Map7d2	Map7d2	Rfx3	Igfbp5	Hba-a3	Arhgdib	Hmcn1		Mboat1	Arhgef3	Nudt6
80	Gpr37l1	Gpr37l1	Dpysl5	Chrna4	Hbq1b	Arhgef26	Hmox1		Mfrp	Arid5a	Nufip2
81	Atp1a2	Atp1a2	Ncoa2	Adamts18	Hecw2	Arhgef28	Hs6st3		Mogat2	Arl6ip6	Oprm1
82	Frmd4b	Frmd4b	RGD1306271	Casp2	Hhip	Arhgef3	Hspb1		Msh5	Asb4	Pacsin3
83	Snap91	Snap91	Igsf9b	Tspan7	Hk2	Arid5a	Ifi27l2b		Ncam2	Asns	Pag1
84	Hpcal4	Hpcal4	Lca5	Hcn2	Hmcn1	Arl6ip6	Itga4		Neurod4	Aspm	Pbrm1
85	Rph3a	Rph3a	Hook3	Snx10	Hmox1	Asb4	Itih3		Nrxn1	Asrgl1	Pcsk4
86	Ddx39b	Ddx39b	Hs6st3	Pmp22	Hs6st3	Asns	Itpr2		Nxph4	Atad2	Pde1c
87	Cdkl2	Cdkl2	Plcxd3	Myrip	Hydin	Aspm	Itprid1		Opalin	Atf5	Pdlim1
88	Pdha1	Pdha1	Abcg1	Golm1	Ier3	Asrgl1	Kcnk9		Pcdh1	Atp1a2	Pgam1
89	Idi1	Idi1	Bltp1	Rap1gds1	Igf2	Atad2	Kdm7a		Pclo	Atp1a3	Pgap1
90	Asns	Asns	Pbrm1	Ctsl	Il1rapl1	Atf5	Kif24		Pla2g4b	Atp1b1	Pgk1
91	Eomes	Eomes	Epha6	Dll1	Ipcef1	Atp1a2	Kif26b		Pnrc1	Atp1b2	Phip
92	Adcy2	Adcy2	Setbp1	Nhlh2	Itgav	Atp1a3	Klhl11		Ppp1r13l	Atp2b2	Pik3r3
93	Rap1gds1	Rap1gds1	Huwe1	Psd	Itgb8	Atp1b1	Kmt2a		Prkca	Atp2b4	Plaur
94	Bcan	Bcan	Csrnp3	Prrt1	Itih3	Atp1b2	Kmt2c		Psd3	Atp6ap2	Plcd3
95	Top2a	Top2a	Gucy1a2	Padi2	Itpr2	Atp2b2	Lama5		Ptpn14	Atp6v1g2	Pou2f1
96	Kank1	Kank1	Egfr	Sv2b	Itprid1	Atp2b4	Lamp5		Rab27b	Aurka	Ppp1r3b
97	Fos	Fos	Soga1	Map7d2	Kcna3	Atp6ap2	Larp1b		RGD1562726	Auts2l1	Ppp1r3g
98	Acsl3	Acsl3	Dock4	Dynlt3	Kcng4	Atp6v1g2	Ldha		Samd5	Azin2	Prss35
99	Cyp51	Cyp51	Agps	Cttnbp2	Kcnh5	Aurka	Lef1		Sap30	B2m	Psd4
100	Hba-a3	Hba-a3	Mmp16	Rap1gap2	Kcnj6	Auts2l1	Lgals3		Scn7a	B3glct	Rab26
101	Ak5	Ak5	Kcnh5	Slc6a7	Kcnk9	Azin2	Lgals9		Serinc2	B3gnt5	Rasal2
102	Dock9	Dock9	Gprin3	Tuba4a	Kcnma1	B2m	Lgi4		Slc16a7	B3gnt7	Rc3h1
103	Bub1	Bub1	Xrn1	Cdca7	Klf4	B3glct	Lhx5		Slc1a2	Baalc	Rictor
104	Scd	Scd	Hecw2	Auts2l1	Lama5	B3gnt5	LOC102546572		Slc24a2	Bace2	Rif1
105	Sox8	Sox8	Nwd1	Hepacam	Lamp5	B3gnt7	Lrp6		Slc28a2	Bag3	Rsf1
106	Syp	Syp	Vcpip1	Gpc4	Ldlrad1	Baalc	Map3k2		Slc9a7	Bahcc1	RT1-CE1
107	Gas6	Gas6	Pdp2	Gpr37l1	Lef1	Bace2	Mdm4		Snai1	Baz1a	RT1-CE11
108	Slc6a11	Slc6a11	Skil	Syt13	Lgals3	Bag3	Mecp2		Spag6l	Baz2b	S1pr5
109	Slc15a2	Slc15a2	Rc3h1	Klf9	Lgi4	Bahcc1	Mfap3l		Stard4	Bcan	Scai
110	Hcn2	Hcn2	Peak1	Mfng	Lhx5	Baz1a	Mgarp		Tbx19	Bcas1	Sdsl
111	Adamts18	Adamts18	Pcdh1	Plppr4	Lmntd2	Baz2b	Mif		Tfap4	Bcor	Sema3a
112	Nceh1	Nceh1	Alg10	S100a16	LOC120099525	Bcan	Mobp		Tm7sf2	Bdh2	Sestd1
113	Ppm1h	Ppm1h	Atp8a1	Kif26a	Lrat	Bcas1	Mt1		Tph2	Bend3	Setbp1
114	Meis2	Meis2	Nt5dc3	Nhlh1	Lrp1b	Bcor	Mt1m		Trim72	Bend6	Slc16a3
115	Sphkap	Sphkap	Ddr2	Zswim4	Maff	Bdh2	Mt2A		Trpm3	Bhlhe41	Slc22a4
116	Ndrg4	Ndrg4	Amer1	Pou3f3	Mal	Bend3	Myb		Trps1	Bicra	Slc4a7
117	Atp1a1	Atp1a1	Med12l	Synpr	Mboat1	Bend6	N4bp2		Ttc39b	Bin2	Slc8a1
118	Tmem50b	Tmem50b	Nf1	Neurod2	Mfap3l	Bhlhe40	Nbeal1		Uhmk1	Blvra	Soga1
119	Snph	Snph	Rabgap1l	Acss1	Mfrp	Bhlhe41	Nfib		Unc80	Blvrb	Soga3
120	Sik1	Sik1	Brwd3	Ldb1	Mobp	Bicra	Ngfr		Xkr6	Bmp4	Spr
121	Tiam2	Tiam2	Cacna1e	Clu	Mogat2	Bin2	Nhlh1		Xrcc3	Bmp6	Srebf1
122	Slc7a5	Slc7a5	Xylt1	Habp4	Msh5	Blvra	Nt5dc3		Xylt1	Boc	Stbd1
123	Syn2	Syn2	Gabrb2	Aqp4	Mt1m	Blvrb	Ntsr2		Zbtb37	Bok	Susd5
124	Ccn3	Ccn3	Mob1b	Foxg1	Mt2A	Bmp4	Nudt6		Zfp36	Brinp1	Tead1
125	Fosb	Fosb	Grm5	Spock3	Ncam2	Bmp6	Nufip2			Brinp3	Tenm4
126	Sqle	Sqle	Tenm4	Ppp1r17	Neurod4	Boc	Nwd1			Bspry	Tet3
127	Bcor	Bcor	Erbb4	Tead2	Nhlh1	Bok	Oprm1			Bub1	Thbs1
128	Hba-a1	Hba-a1	Zfp26	Cd81	Nrxn1	Brinp1	Pacsin3			Bub1b	Thoc2
129	Hba-a2	Hba-a2	Dennd4c	Sema4c	Nt5dc3	Brinp3	Pag1			C1ql1	Thoc2l
130	Hbq1b	Hbq1b	Mecp2	Lamp2	Ntsr2	Bspry	Pbrm1			C1qtnf5	Ttll4
131	Tacc3	Tacc3	Nfib	Hebp1	Nwd1	Bub1	Pcsk4			C1r	Tuba1c
132	Zfp365	Zfp365	Pdpk1	Tacc3	Nxph4	Bub1b	Pde1c			C2cd4c	Txnip
133	Dlx1	Dlx1	Stard4	Spryd3	Opalin	C1ql1	Pdlim1			C2h5orf34	Ubn2
134	Nwd1	Nwd1	Nrxn1	LOC497940	Pcdh1	C1qtnf5	Pdlim4			Cacna1i	Unc5d
135	Rgma	Rgma	Prkaa2	Mn1	Pclo	C1r	Pgam1			Cacng3	Vgf
136	Ncdn	Ncdn	Cfap44	Kif23	Pdlim4	C2cd4c	Pgap1			Cadm2	Vwa2
137	Golm1	Golm1	Lrch3	Gins2	Pla2g4b	C2h5orf34	Pgk1			Cadps2	Wnk3
138	Pax6	Pax6	Edem3	Ttyh1	Plp1	Cacna1i	Phip			Calb2	Xrn1
139	Sh3gl2	Sh3gl2	Dgki	Thy1	Pnrc1	Cacng3	Pik3r3			Caly	Zc3h12c
140	Add3	Add3	N4bp2	Ache	Ppp1r13l	Cadm2	Plaur			Camk1d	Zdbf2
141	Gmip	Gmip	Kmt2c	Entpd2	Ppp1r3c	Cadps2	Plcd3			Camk2a	Zfp397
142	Myo5b	Myo5b	Creb1	Npdc1	Prkca	Calb2	Plp1			Camk2d	Zfp518b
143	Pdgfra	Pdgfra	Slc9a7	Kdr	Psd3	Caln1	Pou2f1			Camkv	Zfp780b
144	Thrb	Thrb	Tmem170b	Rab15	Ptpn14	Caly	Ppp1r3b			Cap2	Zgrf1
145	Gipr	Gipr	Pak3	Mef2c	Rab27b	Camk1d	Ppp1r3c			Capg	Zic4
146	Slc6a7	Slc6a7	Ndst1	Ncaph	Rasd2	Camk2a	Ppp1r3g			Capn1
147	Auts2l1	Auts2l1	Slc35e2b	Palmd	Rasgrf2	Camk2d	Prss35			Car8
148	Lxn	Lxn	Cacna2d1	Fubp1	RGD1562726	Camkv	Psd4			Carmil3
149	Chst1	Chst1	Arfgef3	Gabbr2	Rnf213	Cap2	Rab26			Cartpt
150	Arap2	Arap2	Scn7a	Clstn3	Samd5	Capg	Rasal2			Casp2
151	Adap1	Adap1	Smg1	Rhoc	Sap30	Capn1	Rasd2			Cast
152	Epas1	Epas1	Mfap3l	Cpne4	Scarf2	Car8	Rasgrf2			Catip
153	Myo16	Myo16	Tulp4	Ampd3	Scn7a	Carmil3	Rc3h1			Cav2
154	Tpx2	Tpx2	Tanc2	Efnb1	Sdc4	Cartpt	Rictor			Cavin4
155	Cd81	Cd81	Nos1	Isl1	Sema3d	Casp2	Rif1			Cbln4
156	Phf21b	Phf21b	Tlcd4	B2m	Serinc2	Casp4	Rnf213			Cbr3
157	Pbxip1	Pbxip1	Stox2	Cdc25a	Slc16a7	Cast	Rsf1			Cbx2
158	Anxa6	Anxa6	Zdbf2	Dgat2	Slc1a2	Catip	RT1-CE1			Ccdc150
159	Pcsk2	Pcsk2	Hcfc1	Slc1a3	Slc24a2	Cav2	RT1-CE11			Ccdc85a
160	Slc16a14	Slc16a14	Tnr	Camk2a	Slc28a2	Cavin4	S1pr5			Cck
161	Enpp2	Enpp2	Atp8a2	Runx1t1	Slc4a4	Cbln4	Scai			Cckbr
162	Zfp184	Zfp184	Ralgapa2	Cxcl14	Slc7a11	Cbr3	Scarf2			Ccn1
163	Slc4a4	Slc4a4	Ptar1	Mcm7	Slc9a7	Cbx2	Sdc4			Ccn3
164	Kif15	Kif15	Pdxdc1	Cdk5r2	Slco1c1	Ccdc150	Sdsl			Ccna2
165	Gja1	Gja1	Reps2	Rasa3	Slco2b1	Ccdc85a	Sema3a			Ccnb1
166	Prmt8	Prmt8	Ank2	Mcm3	Smtnl2	Cck	Sema3d			Ccnb2-ps2
167	Itih3	Itih3	Prdm11	Adamts7	Snai1	Cckbr	Sestd1			Ccr5
168	Slc12a5	Slc12a5	Cfap43	Ppp2r2c	Spag6l	Ccn1	Setbp1			Cd101
169	Kif26a	Kif26a	Caln1	Rcn1	Spta1	Ccn3	Slc16a3			Cd34
170	Serpine2	Serpine2	Erc2	Dlx1	Stac2	Ccna2	Slc22a4			Cd63
171	Insig1	Insig1	Lyst	Mt3	Stard4	Ccnb1	Slc4a4			Cd81
172	Rnf122	Rnf122	Plekhm3	Cdon	Stc2	Ccnb2-ps2	Slc4a7			Cd83
173	Dact1	Dact1	Dnah6	Elf2	Tbx19	Ccr5	Slc7a11			Cd9
174	Dusp3	Dusp3	Lrp1b	Zfp521	Tfap4	Cd101	Slc8a1			Cd93
175	Itpr2	Itpr2	Hhip	Zcchc24	Tlcd4	Cd34	Slco1c1			Cdc20
176	Ncapd2	Ncapd2	Ncam2	Reln	Tm7sf2	Cd44	Slco2b1			Cdc25a
177	Cbx2	Cbx2	Frem2	Ppm1h	Tmco4	Cd63	Smtnl2			Cdc42bpg
178	Rgs4	Rgs4	Akap9	Atp6ap2	Tph2	Cd81	Soga1			Cdc42ep1
179	B2m	B2m	Map1b	Ebf1	Trib3	Cd83	Soga3			Cdc42ep2
180	Trim9	Trim9	Ldha	Acsbg1	Trim47	Cd9	Spr			Cdc6
181	Pgbd5	Pgbd5	Ptpn14	Prom1	Trim72	Cd93	Spta1			Cdca2
182	Plekhg2	Plekhg2	Nyap2	Tagln	Trpc5	Cdc20	Srebf1			Cdca3
183	Frmpd1	Frmpd1	Slc4a7	LOC690035	Trpm3	Cdc25a	Stac2			Cdca4
184	Gins2	Gins2	St6gal2	Fabp3	Trps1	Cdc42bpg	Stbd1			Cdca7
185	Grin1	Grin1	Cpeb2	Kif2c	Ttc39b	Cdc42ep1	Stc2			Cdca8
186	Phgdh	Phgdh	Herc2	Fam184b	Uhmk1	Cdc42ep2	Susd5			Cdh18
187	Atp6ap2	Atp6ap2	Atp11c	Dlgap5	Unc80	Cdc6	Tead1			Cdh20
188	Rcn1	Rcn1	Kif26b	Pgbd5	Vit	Cdca2	Tenm4			Cdh23
189	Clu	Clu	Il1rapl1	Mybl2	Xkr6	Cdca3	Tet3			Cdh24
190	Rasgrp2	Rasgrp2	Rc3h2	Sqstm1	Xrcc3	Cdca4	Thbs1			Cdh7
191	Cntn6	Cntn6	Ccser2	Hmgcs1	Xylt1	Cdca7	Thoc2			Cdh9
192	Nhlh2	Nhlh2	Ntsr2	Ptbp1	Zbtb37	Cdca8	Thoc2l			Cdhr2
193	Cttnbp2	Cttnbp2	Pou2f1	Cntn3	Zfp36	Cdh18	Tlcd4			Cdk1
194	Hmgb2	Hmgb2	Ankrd37	Ndrg4		Cdh20	Tmco4			Cdk18
195	Cgref1	Cgref1	Clcn5	Csgalnact1		Cdh23	Trib3			Cdk4
196	Ect2	Ect2	Megf9	Kif15		Cdh24	Trim47			Cdk5r2
197	Itgb5	Itgb5	Rab3c	Cenpe		Cdh5	Trpc5			Cdkl2
198	Abcg1	Abcg1	Dcbld2	Cbx2		Cdh6	Ttll4			Cdkn1a
199	Slc7a3	Slc7a3	Rasal2	Shfl		Cdh7	Tuba1c			Cdkn2aip
200	Gli2	Gli2	Lcor	Nqo1		Cdh9	Txnip			Cdon
201	Ppp1r14c	Ppp1r14c	Ttll4	Sox10		Cdhr2	Ubn2			Cds1
202	Sidt1	Sidt1	Hipk3	Grin1		Cdk1	Unc5d			Cdt1
203	Cst3	Cst3	Slitrk2	Ttk		Cdk18	Vgf			Ceacam1
204	Chst2	Chst2	Tbc1d32	Rasal1		Cdk4	Vit			Cecr2
205	Ehd3	Ehd3	Asxl3	Sidt1		Cdk5r2	Vwa2			Cela1
206	Syt13	Syt13	Ppm1e	Dll3		Cdkl2	Wnk3			Celsr1
207	Proser3	Proser3	Slc26a2	Afap1l2		Cdkn1a	Xrn1			Cemip
208	Rgs7	Rgs7	Hydin	Lin7b		Cdkn2aip	Zc3h12c			Cemip2
209	Lpl	Lpl	Tead1	Sparc		Cdon	Zdbf2			Cenpa
210	Cdc25a	Cdc25a	Thbs1	Ncald		Cds1	Zfp397			Cenpe
211	Aacs	Aacs	Unc80	Amph		Cdt1	Zfp518b			Cenpj
212	Gpc2	Gpc2	Akap5	Fancd2		Ceacam1	Zfp780b			Cenpn
213	Entpd2	Entpd2	Zdhhc21	Bub1		Cecr2	Zgrf1			Cenpo
214	Npdc1	Npdc1	Hmbox1	Pla2g7		Cela1	Zic4			Cenpt
215	Kif23	Kif23	Itgb8	Csrp1		Celsr1				Cenpu
216	Gfap	Gfap	Fat3	Abcc9		Cemip				Cenpw
217	Paqr7	Paqr7	Soga3	Syt1		Cemip2				Cep250
218	Tra2a	Tra2a	Cplane1	Brinp1		Cenpa				Cep55
219	Klf9	Klf9	Lpp	Top2a		Cenpe				Cep72
220	Gatm	Gatm	Trps1	Pbxip1		Cenpf				Cfap161
221	Lamp2	Lamp2	Fat4	Wdhd1		Cenpj				Cfap52
222	Chrm3	Chrm3	Slc16a3	Rab9b		Cenpn				Cfap70
223	Cdca7	Cdca7	Zim1	Ccnb1		Cenpo				Cfap90
224	Bcas1	Bcas1	Apoe	Mcm6		Cenpt				Cgref1
225	Snca	Snca	Oprm1	Frmpd1		Cenpu				Chac1
226	Nacc2	Nacc2	Lrp6	Tmem130		Cenpw				Chaf1b
227	Ppp1r17	Ppp1r17	Cdyl2	Sncb		Cep250				Chchd10
228	Padi2	Padi2	Arid2	Plxnb3		Cep55				Chdh
229	Atp2b2	Atp2b2	Dnah11	Myt1		Cep72				Chpt1
230	Msi1	Msi1	Fxyd1	Cd63		Cfap161				Chrm1
231	Gpr88	Gpr88	Fam135b	Kif22		Cfap52				Chrm3
232	Cdc20	Cdc20	Tmem245	Cpne8		Cfap70				Chrna3
233	Abcb9	Abcb9	Man1a2	Sik1		Cfap90				Chrna4
234	Kcna2	Kcna2	Cep350	S100a10		Cgref1				Chrna5
235	Mcm7	Mcm7	Pcdhb21	Doc2a		Chac1				Chst1
236	Dlx2	Dlx2	Mt1m	Rnf122		Chaf1b				Chst2
237	Lims2	Lims2	Mt2A	Igsf1		Chchd10				Chst5
238	Panx2	Panx2	Xiap	Foxp2		Chdh				Chst7
239	Nrbp2	Nrbp2	Zfp397	Smc4		Chpt1				Cited4
240	Casp2	Casp2	Epb41l5	Slc14a1		Chrm1				Ckmt1
241	Grm7	Grm7	Gabrg3	Abcb9		Chrm3				Cldn11
242	Nrp1	Nrp1	Adam22	Anxa7		Chrna3				Cldn15
243	Efnb1	Efnb1	Cox4i2	Matk		Chrna4				Cldn5
244	Vxn	Vxn	Shank2	Nap1l5		Chrna5				Clec2l
245	Acat2	Acat2	Dnajb14	Dchs1		Chst1				Clstn3
246	Pla2g7	Pla2g7	Ubr3	Jag1		Chst2				Clu
247	Ebf1	Ebf1	Tet3	Extl1		Chst5				Cmtm5
248	Rap1gap	Rap1gap	Stom	Optn		Chst7				Cnksr2
249	RGD1304884	RGD1304884	Rasd2	Shb		Cited4				Cnp
250	Dnm1	Dnm1	Lrriq1	Ehd3		Ckmt1				Cntn1
251	Foxm1	Foxm1	Faxc	Tpx2		Cldn11				Cntn2
252	Ndrg2	Ndrg2	Chl1	Csrp2		Cldn15				Cntn3
253	Mt1m	Mt1m	Hecw1	Rhof		Cldn5				Cntn4
254	Mt2A	Mt2A	Abca5	Metrn		Clec2l				Cntn5
255	Slc17a7	Slc17a7	Syt14	Vangl2		Clstn3				Cntn6
256	Lin7b	Lin7b	Nsd1	Rgs4		Clu				Cntnap1
257	Shb	Shb	Btbd7	Mcm10		Cmtm5				Cntrl
258	Tm7sf2	Tm7sf2	Minar1	Vamp2		Cnksr2				Coch
259	Arhgef28	Arhgef28	Ptprt	Timeless		Cnp				Col18a1
260	Cdon	Cdon	Dock10	Grem2		Cntn1				Col20a1
261	Brinp1	Brinp1	Grin2a	Gse1		Cntn2				Col22a1
262	Megf11	Megf11	Prkca	Smc2		Cntn3				Col26a1
263	Arhgap44	Arhgap44	Mal	Ncapd2		Cntn4				Col2a1
264	Cntn4	Cntn4	Atf7ip	Panx2		Cntn5				Col5a3
265	Rnd1	Rnd1	Dcaf17	Bicra		Cntn6				Col7a1
266	Dusp4	Dusp4	Htr1b	Ankrd13d		Cntnap1				Colgalt2
267	Prc1	Prc1	Znf780b	Nedd4l		Cntrl				Comtd1
268	Rbm4b	Rbm4b	St8sia3	Nusap1		Coch				Cpne4
269	Grem2	Grem2	Ago2	Mical1		Col16a1				Cpne7
270	Numa1	Numa1	Epop	Shc2		Col18a1				Cpne8
271	Cdh24	Cdh24	Kcna3	Slc17a7		Col20a1				Cpne9
272	Bicra	Bicra	Mdn1	Rrm2		Col22a1				Cpt1a
273	Nr3c1	Nr3c1	Unc5d	Tpd52		Col26a1				Crabp2
274	Crtc2	Crtc2	Kdm7a	Rgma		Col2a1				Cracdl
275	Nefl	Nefl	Tmem132b	Ccn3		Col5a3				Creb3l1
276	Abcc9	Abcc9	Fam199x	Rapgefl1		Col7a1				Creg1
277	Habp4	Habp4	Plxna4	Fbxo44		Colgalt2				Creg2
278	Pmp22	Pmp22	Adm	Mcm4		Comtd1				Cryab
279	Acsl4	Acsl4	Klhl28	Spag5		Cpeb1				Csgalnact1
280	Dock10	Dock10	St8sia4	Prrt2		Cpne4				Cspg5
281	Nsf	Nsf	Abl2	Ckmt1		Cpne7				Csrp1
282	Slc6a9	Slc6a9	Zfp780b	Mt1m		Cpne8				Csrp2
283	Tp73	Tp73	Scarf2	Mt2A		Cpne9				Cst3
284	Slc16a7	Slc16a7	Cdh6	Fbxo2		Cpt1a				Cth
285	Fam107b	Fam107b	Uhmk1	Fbn2		Crabp2				Ctsh
286	Mef2c	Mef2c	Klf12	Ppfibp1		Cracdl				Ctsk
287	Cyp46a1	Cyp46a1	Zfp518b	Sh3gl2		Creb3l1				Ctsl
288	Pacsin1	Pacsin1	Cpeb3	Npas2		Creg1				Cttnbp2
289	Wif1	Wif1	Smcr8	Sox11		Creg2				Cx3cl1
290	Stx1a	Stx1a	Cenpf	Pax6		Cryab				Cx3cr1
291	Synpr	Synpr	Srebf1	Tfap2c		Csgalnact1				Cxcl14
292	Map1a	Map1a	Jmy	Rcan2		Cspg5				Cyb561
293	Lmbr1l	Lmbr1l	Zfp106	Caly		Csrp1				Cyb5r2
294	Baalc	Baalc	Cep85l	Creg1		Csrp2				Cyp1b1
295	Ntng2	Ntng2	Fras1	Adgrf5		Cst3				Cyp2d4
296	Reep5	Reep5	Pfkl	Bend6		Cth				Cyp2j10
297	Hepacam	Hepacam	Chd9	S100b		Ctsh				Cyp46a1
298	Rasal1	Rasal1	Apc2	Myoz3		Ctsk				Cyp4v3
299	Kndc1	Kndc1	Lss	Synpo		Ctsl				Cystm1
300	Dgkb	Dgkb	Larp1b	Dusp4		Cttnbp2				Cyyr1
301	Fabp3	Fabp3	Dpy19l4	Dsn1		Cx3cl1				Dact1
302	Cpt1a	Cpt1a	Bend4	Ntsr2		Cx3cr1				Dbf4
303	Timp3	Timp3	Gfod1	Rasd2		Cxcl14				Dbi
304	Boc	Boc	Strn	Prkcb		Cyb561				Dbx2
305	Adora1	Adora1	Mgarp	Espl1		Cyb5r2				Dcaf12l1
306	Abhd3	Abhd3	Tm7sf2	Cavin4		Cyp1b1				Dclk3
307	Myrip	Myrip	Tmod2	Dusp15		Cyp2d4				Dct
308	Rrm2	Rrm2	Dnah5	Tmem131l		Cyp2j10				Dctd
309	Osbpl1a	Osbpl1a	Nhsl2	Snph		Cyp46a1				Ddit4l
310	ND5	ND5	Birc6	Slc38a3		Cyp4v3				Ddn
311	Ryr2	Ryr2	Hdx	RGD1306556		Cystm1				Depdc1
312	Abat	Abat	Tcp11l1	Lhfpl2		Cyyr1				Depdc1b
313	Runx1t1	Runx1t1	Zap70	Slc1a4		Dach1				Dgat2
314	Cemip	Cemip	Plvap	Cldn5		Dact1				Dgkb
315	Tead2	Tead2	Ghrl	Vwf		Dbf4				Dgkg
316	Kif18b	Kif18b	Usp31	Dtna		Dbi				Dhrs4
317	Tcf3	Tcf3	Macf1	Kifc1		Dbx2				Dlgap3
318	Msh2	Msh2	Celf2	Rab3b		Dcaf12l1				Dlgap5
319	Slc6a1	Slc6a1	Rara	Hspb8		Dclk3				Dll3
320	Nsdhl	Nsdhl	Ston2	Ppp1r10		Dct				Dll4
321	Mtmr10	Mtmr10	Pdlim4	Kif11		Dctd				Dlx1
322	Lhfpl2	Lhfpl2	Rasgrf2	Tspan12		Ddit4l				Dlx2
323	Cavin4	Cavin4	Dmxl1	Kcnj4		Ddn				Dlx5
324	Sgsm1	Sgsm1	Phldb2	Mdga1		Depdc1				Dmrtb1
325	Gse1	Gse1	Phc3	Noct		Depdc1b				Dmtn
326	Pla2g4b	Pla2g4b	Kcnq3	Pdgfra		Dgat2				Dnm1
327	Cep250	Cep250	Pde4d	Syngr3		Dgkb				Doc2a
328	Kcnk9	Kcnk9	Zyg11b	Hnrnpdl		Dgkg				Dock9
329	Prrt1	Prrt1	Lrp2	Icam5		Dhrs4				Dok3
330	Tmem131l	Tmem131l	Atp23	Nuak1		Dlgap3				Dpp10
331	Shfl	Shfl	Bnip3	Klhl26		Dlgap5				Dpy19l1
332	Slc6a17	Slc6a17	Kcnk9	E2f2		Dll3				Drc3
333	Mid2	Mid2	Slc7a14	Ppip5k2		Dll4				Dscc1
334	Ndc80	Ndc80	Pgk1	Kntc1		Dlx1				Dsn1
335	Sirpa	Sirpa	Zfp536	Nkx2-1		Dlx2				Dtna
336	Gpc4	Gpc4	Narf	Troap		Dlx5				Dusp15
337	Rap1gap2	Rap1gap2	Rnf213	Cldn11		Dmrtb1				Dusp26
338	Parvb	Parvb	Sox6	Cdkn2aip		Dmtn				Dusp3
339	Dtna	Dtna	Apc	Chmp2b		Dnm1				Dusp4
340	Arf3	Arf3	Gpr158	Nckap5		Doc2a				Dynlt3
341	Sncb	Sncb	Adam12	Ppp2r5a		Dock10				E2f2
342	Ptma	Ptma	Pik3r3	Iqgap3		Dock9				E2f7
343	Gda	Gda	Neb	Sorbs2		Dok3				E2f8
344	Mfap3l	Mfap3l	Psd4	Cmtm5		Dpp10				Ebf1
345	Tpd52	Tpd52	Gpr21	Emc7		Dpy19l1				Ebf3
346	Cd9	Cd9	Vgf	Dact1		Drc3				Ect2
347	Cfap52	Cfap52	Slc24a2	Timp3		Dscc1				Ednrb
348	Ninl	Ninl	Purg	C2h4orf3		Dsn1				Efcab6
349	Foxg1	Foxg1	Slc7a11	Zfp365		Dtna				Efhd1
350	Slitrk3	Slitrk3	Gls2	Rrm1		Dusp15				Efna4
351	Cnp	Cnp	Txnip	Ets2		Dusp26				Efnb1
352	Csrp2	Csrp2	Sema3d	Adam15		Dusp3				Egflam
353	Cdh7	Cdh7	Gli3	Plxna2		Dusp4				Ehd3
354	Optn	Optn	Slc4a8	Cd44		Dynlt3				Elf2
355	Bdh1	Bdh1	Pnrc1	Chst1		E2f2				Elfn1
356	Hdac7	Hdac7	Amn	Larp6		E2f7				Ell2
357	Kcnj4	Kcnj4	LOC102553760	Tmem117		E2f8				Emcn
358	Slc14a1	Slc14a1	Dnah7	Ablim2		Ebf1				Eme1
359	Cacng3	Cacng3	Gjc3	Slc30a3		Ebf3				Emilin2
360	Palmd	Palmd	Rab30	Aldh5a1		Ect2				Endod1
361	Cdh20	Cdh20	Pde1c	Prmt8		Ednrb				Enkur
362	Hnrnpa1	Hnrnpa1	Avl9	Kif18b		Efcab6				Enpp2
363	Vcam1	Vcam1	Mxi1	Fam210b		Efhd1				Entpd2
364	Metrn	Metrn	Crispld1	Arap2		Efna4				Entpd3
365	Amph	Amph	Lifr	Zic1		Efnb1				Entrep1
366	Nhlh1	Nhlh1	Lancl3	Col5a3		Egflam				Eomes
367	Glcci1	Glcci1	Clic6	Clec2l		Egfr				Epas1
368	Arhgef26	Arhgef26	Akap6	Cntn6		Ehd3				Epb41l4b
369	E2f2	E2f2	F5	Syp		Eif4ebp1				Epcam
370	Snx10	Snx10	Samd5	Slc1a6		Elf2				Epha10
371	Asrgl1	Asrgl1	Pcdh19	Tgfb2		Elfn1				Ephb4
372	Cspg5	Cspg5	Eea1	Tie1		Ell2				Ephx1
373	Efcab6	Efcab6	Opalin	Cenpj		Emcn				Erap1
374	Dlgap5	Dlgap5	Thsd7a	Syt6		Eme1				Erg
375	Isl1	Isl1	Higd1a	Saraf		Emilin2				Esam
376	Camk1d	Camk1d	Galk1	Lmna		Endod1				Espl1
377	Kif22	Kif22	Kif24	Arl6ip6		Eng				Esyt3
378	Mical2	Mical2	Aldoa	Serpine2		Enkur				Etnk2
379	Sp9	Sp9	Asxl2	Igsf21		Enpp2				Ets2
380	Slc2a13	Slc2a13	Col8a1	LOC120098166		Enpp6				Exo1
381	Tgfbr1	Tgfbr1	Cntnap3	LOC120098167		Entpd2				Extl1
382	C2h5orf34	C2h5orf34	Nav3	Pcdha1		Entpd3				Extl2
383	Gabra5	Gabra5	Emp1	Pcdha13		Entrep1				Eya2
384	Cntn2	Cntn2	Luzp2	Pcdha2		Eomes				Ezh2
385	Clec2l	Clec2l	LOC100362738	Pcdha3		Epas1				F3
386	Lmo7	Lmo7	Acat2	Pcdha4		Epb41l4b				Fa2h
387	Grin3a	Grin3a	Adgrv1	Pcdha5		Epcam				Fabp3
388	Gria3	Gria3	Fbxl18	Pcdha6		Epha10				Fads6
389	Ache	Ache	Nr2c2	Pcdha8		Ephb4				Fam107a
390	Ldb1	Ldb1	Rsl1	Pcdhac2		Ephx1				Fam149a
391	Pde9a	Pde9a	Sv2c	Sphkap		Erap1				Fam184b
392	Rab3b	Rab3b	Abca1	Ccna2		Erg				FAM187A
393	Dpp10	Dpp10	C14h4orf50	Cds1		Esam				Fam210b
394	Cd63	Cd63	Clstn2	Chchd10		Espl1				Fam43b
395	Kif11	Kif11	Sesn3	Uap1l1		Esyt3				Fam81a
396	Scoc	Scoc	Vegfa	Nwd1		Etnk2				Fam89a
397	Lonrf3	Lonrf3	Ak9	Camkv		Ets2				Fanca
398	Rtn4rl1	Rtn4rl1	Amer2	Anxa11		Exo1				Fancd2
399	Mblac2	Mblac2	Zfp300	Bub1b		Extl1				Fas
400	Rims4	Rims4	Ipcef1	Spc25		Extl2				Fbln1
401	Afap1l2	Afap1l2	Jun	Cap2		Eya2				Fbln5
402	Egr1	Egr1	Dnah12	Syne2		Ezh2				Fbn2
403	Lynx1	Lynx1	Dbp	Nr3c1		F3				Fbxl2
404	Bub1b	Bub1b	Pag1	Myrf		Fa2h				Fbxo2
405	Sparc	Sparc	Trpm3	Lgi3		Fabp3				Fbxo5
406	Ppp1r1a	Ppp1r1a	Mogat2	Bcan		Fads6				Fgl2
407	H2az2	H2az2	Rab26	Rbm4b		Fam107a				Filip1
408	Pcdh20	Pcdh20	Zc3h12c	Zfp184		Fam149a				Fli1
409	Csgalnact1	Csgalnact1	Mobp	Sh3bp2		Fam184b				Flt1
410	Gyg1	Gyg1	Trpc5	Plppr5		FAM187A				Flt3
411	Msmo1	Msmo1	Sestd1	Cdkl2		Fam210b				Flt4
412	Slc36a1	Slc36a1	Cyct	Kank1		Fam43b				Flywch2
413	Slc41a2	Slc41a2	Pde11a	Poglut3		Fam81a				Fmnl1
414	Dlx5	Dlx5	Gpi	Zdhhc2		Fam89a				Fmnl3
415	Kif2c	Kif2c	Rrad	Nsf		Fanca				Fndc5
416	Cchcr1	Cchcr1	Bbx	Smarcc1		Fancd2				Folh1
417	S1pr1	S1pr1	Plcxd2	Ttc28		Fas				Foxg1
418	Acadl	Acadl	Cdkl5	Fmnl1		Fbln1				Foxm1
419	Ctsl	Ctsl	Tfap4	Tgfbr1		Fbln5				Frmd4b
420	Sema4c	Sema4c	Fzd3	Cenpf		Fbn2				Frmpd1
421	Fam184b	Fam184b	Ino80d	Gramd2b		Fbxl2				Frmpd4
422	Adgrf5	Adgrf5	Cercam	Col22a1		Fbxo2				Fsbp
423	LOC100359583	LOC100359583	Pcsk4	Serpinh1		Fbxo5				Fscn3
424	Kif3b	Kif3b	Ndufa4l2	Rbpj		Fgl2				Fst
425	Matk	Matk	Cdk6	Gpr61		Fign				Fuca2
426	Oxct1	Oxct1	Acaca	Cyb561		Filip1				Fxyd7
427	Mt3	Mt3	Ksr2	Gle1		Fli1				Fzd9
428	Npnt	Npnt	Xkr6	Foxm1		Flt1				Gabbr2
429	Sdc4	Sdc4	Hmox1	Kcnq5		Flt3				Gabra4
430	Slc30a3	Slc30a3	Pkm	Scoc		Flt4				Gabra5
431	Btg1	Btg1	Pdpr	Lig1		Flywch2				Gabrd
432	Crabp2	Crabp2	Kcne2	Ndc80		Fmnl1				Gabrg1
433	Arl6ip6	Arl6ip6	Slc4a4	Itpk1		Fmnl3				Gal3st1
434	Tmem38a	Tmem38a	Cebpb	Cgref1		Fndc5				Garnl3
435	Tfap2c	Tfap2c	Cyp51	Lipg		Folh1				Gas6
436	Erg28	Erg28	Ppp1r3c	Adamtsl2		Fosb				Gask1a
437	Omg	Omg	Mt1	Bcap29		Foxg1				Gatm
438	Arhgap19	Arhgap19	Itpr1	Grm7		Foxm1				Gbp5
439	Nuf2	Nuf2	Ddit4	Fez2		Frmd4b				Gcat
440	Diras1	Diras1	Zfp704	Megf11		Frmpd1				Gcgr
441	Ampd3	Ampd3	Slco5a1	Plagl2		Frmpd4				Gda
442	Sinhcaf	Sinhcaf	Zc3h12b	Synm		Fsbp				Gdf10
443	Ppfibp1	Ppfibp1	Cwh43	Gnaz		Fscn3				Gdpd2
444	Ing4	Ing4	Nek10	Cdca2		Fst				Gen1
445	Iqgap3	Iqgap3	Ccdc15	Hbe1		Fuca2				Gfap
446	Tspan18	Tspan18	Trim72	Pnp		Fxyd1				Gfra2
447	Tgfb2	Tgfb2	Cmtm4	Tppp3		Fxyd7				Ghr
448	Pex5l	Pex5l	Cfap65	Lpl		Fzd9				Gins1
449	Ugt8	Ugt8	Fth1-ps5	Sp9		Gabbr2				Gins2
450	Timeless	Timeless	Arid4b	Pcdh18		Gabra4				Gja1
451	Hmox1	Hmox1	Apln	Maml1		Gabra5				Gjd2
452	Uhrf1	Uhrf1	Psd3	Thbs1		Gabrd				Gli2
453	Tspan7	Tspan7	Egr4	Htra1		Gabrg1				Glipr2
454	Elf2	Elf2	Espn	Gabra5		Gal3st1				Glis3
455	Fancd2	Fancd2	Ppp1r9a	Itgb5		Garnl3				Glrb
456	Ablim2	Ablim2	Cpeb1	Prph		Gas6				Gltp
457	Frmpd4	Frmpd4	Bbox1	Plp1		Gask1a				Gmip
458	Neurod2	Neurod2	Btg3	Igdcc3		Gatm				Gmpr
459	Slc3a2	Slc3a2	Ifi27l2b	Pim2		Gbp5				Gnat1
460	Igf2bp1	Igf2bp1	Acta2	Fxyd7		Gcat				Gnaz
461	Npy1r	Npy1r	Fstl3	Nefl		Gcgr				Gng12
462	Wdhd1	Wdhd1	Fgf14	Rgs7		Gda				Gng7
463	Nqo1	Nqo1	Sap30	Mapkapk3		Gdf10				Golm1
464	Rasgrf2	Rasgrf2	Pcdhb2	Pcsk6		Gdpd2				Gpc2
465	Cntn3	Cntn3	Hspa1a	Sdc2		Gen1				Gpc4
466	Gpr61	Gpr61	Dnai3	Prickle1		Gfap				Gpr12
467	Ccnb1	Ccnb1	Deptor	Sdc4		Gfra2				Gpr146
468	Igsf21	Igsf21	Hk2	Kcnip4		Ghr				Gpr149
469	Rai14	Rai14	Fgd6	Pole		Gins1				Gpr156
470	Extl2	Extl2	Il17rd	Camk2d		Gins2				Gpr176
471	Mcm3	Mcm3	Ttc39b	Bag3		Gja1				Gpr37
472	Dmtn	Dmtn	Chic1	Aebp1		Gjd2				Gpr37l1
473	Pnma2	Pnma2	Tsx	Tmem132e		Gli2				Gpr6
474	Chrna4	Chrna4	Pygl	Pon2		Glipr2				Gpr61
475	Nusap1	Nusap1	Prss35	Bahcc1		Glis3				Gpr75
476	Smc4	Smc4	Adarb2	E2f7		Glrb				Gpr88
477	Wscd1	Wscd1	Sema3a	Dhx9		Gltp				Gpx3
478	Rims1	Rims1	Acvr1c	Rasgef1a		Gmip				Gramd2b
479	Vstm2a	Vstm2a	Tmtc2	Qpct		Gmpr				Grem1
480	Troap	Troap	Mvk	Chrm3		Gnat1				Grem2
481	Zfp202	Zfp202	Rab27b	Melk		Gnaz				Grid2ip
482	Vcl	Vcl	Tpi1	Txnrd3		Gng12				Grin1
483	Col16a1	Col16a1	Dnah3	Acsl4		Gng7				Grin2c
484	Pdgfa	Pdgfa	Pdpn	Ostf1		Golm1				Grin3a
485	Ccdc85a	Ccdc85a	Spr	Gda		Gpc2				Grk4
486	Vwf	Vwf	Pacsin3	Myo6		Gpc4				Grm4
487	Mybph	Mybph	Ppp1r15a	Brca1		Gpr12				Grm7
488	Spock3	Spock3	Ndst4	Ppp1r1a		Gpr146				Grp
489	Rcan2	Rcan2	Greb1l	LOC100910996		Gpr149				Gse1
490	Slc1a4	Slc1a4	Ak7	Smoc1		Gpr156				Gspt2
491	Nt5dc3	Nt5dc3	Myo5a	Myo1h		Gpr176				Gsta1
492	Stard4	Stard4	Mib1	Pold1		Gpr37				Gsta6
493	Slc24a3	Slc24a3	P4ha1	Garnl3		Gpr37l1				Gstt3
494	Kdr	Kdr	Angpt1	Blvrb		Gpr6				Gucy1b1
495	Atf5	Atf5	Vwa8	Usp43		Gpr61				Gucy1b2
496	Syngr3	Syngr3	Egln3	Cemip2		Gpr75				Gulo
497	Ltbp1	Ltbp1	Lox	Cep72		Gpr88				Gyg1
498	Larp6	Larp6	Ikzf2	Cdh5		Gpx3				H2az2
499	Rasd2	Rasd2	Cbl	Ticrr		Gramd2b				Habp4
500	Pou6f1	Pou6f1	Plpp2	Zfp646		Grem1				Hacd1
501	Serpinh1	Serpinh1	Ssx1	Mbp		Grem2				Hapln1
502	Ephx1	Ephx1	Pdk1	C2h5orf34		Grid2ip				Hbb
503	Fbn2	Fbn2	Rnu6-909	Arhgdib		Grin1				Hbb-b1
504	Camk2d	Camk2d	Prex2	Sinhcaf		Grin2c				Hbb-b2
505	Ctsh	Ctsh	Ak4	Dpp10		Grin3a				Hbb-bs
506	Rapgefl1	Rapgefl1	Cds2	Zfp462		Grk4				Hbe1
507	Igfbp5	Igfbp5	Gpat3	Nrg1		Grm4				Hbg1
508	Cenpe	Cenpe	Cfap46	Hunk		Grm7				Hcn2
509	Mdm1	Mdm1	Tmem212	Mki67		Grp				Hdac7
510	Chrm1	Chrm1	Galnt6	Aldoc		Gse1				Hebp1
511	Cd93	Cd93	Plcd3	Tns3		Gspt2				Hepacam
512	Icam5	Icam5	Nkpd1	Stil		Gsta1				Heph
513	Dbi	Dbi	Spaca5	Pde3b		Gsta6				Hjurp
514	Cdkn2aip	Cdkn2aip	Tbx19	Arhgap19		Gstt3				Hmgb2
515	Tmem100	Tmem100	Cfap206	Camk1d		Gucy1b1				Hmgcs1
516	Pcdh1	Pcdh1	Aspa	Dlgap3		Gucy1b2				Hmgcs2
517	Hebp1	Hebp1	Serpinf1	LOC100125362		Gulo				Hnrnph1
518	Dctd	Dctd	Cntnap5c	Dctd		Gyg1				Hpca
519	Cspp1	Cspp1	Rassf7	Ect2		H2az2				Hpcal4
520	Sun2	Sun2	Eif4ebp1	Paqr7		Habp4				Hrh1
521	Adcy1	Adcy1	Fmod	Stra6l		Hacd1				Hrob
522	LOC691995	LOC691995	Spag17	Sfrp1		Hapln1				Hs3st2
523	RGD1307443	RGD1307443	Mfrp	Gfra2		Hba-a1				Hs3st5
524	Sertm1	Sertm1	Pgam1	Flt1		Hba-a2				Hsd11b1
525	Thsd4	Thsd4	Sdc4	Sox5		Hba-a3				Hspb8
526	Rspo3	Rspo3	Pcdhb6	Cecr2		Hbb				Htr5a
527	Tom1	Tom1	Cps1	Mcu		Hbb-b1				Htra1
528	ND6	ND6	Phospho1	Prdm16		Hbb-b2				Hunk
529	Zswim4	Zswim4	Col1a1	Tmem100		Hbb-bs				Icam5
530	Myoz3	Myoz3	Tesc	Islr2		Hbe1				Ier5
531	Synpo	Synpo	Prrg4	Nrsn2		Hbg1				Igdcc3
532	Syne1	Syne1	Fscn2	Pola1		Hbq1b				Igf2bp1
533	Hspb8	Hspb8	Zfp395	Gde1		Hcn2				Igf2bp3
534	Adam15	Adam15	Ccnt1	Vrk1		Hdac7				Igfbp5
535	Vrk1	Vrk1	Arrdc4	Asah1		Hebp1				Igfbpl1
536	Prkd1	Prkd1	Exoc3l1	Arhgef3		Hepacam				Igsf1
537	Rit2	Rit2	Col4a6	Rph3a		Heph				Igsf21
538	Caly	Caly	Slc22a4	Rgs5		Hjurp				Ikbip
539	Zdhhc2	Zdhhc2	Slc1a2	Mid2		Hmcn1				Il12rb2
540	Cpne8	Cpne8	Kcng4	Incenp		Hmgb2				Il17rc
541	Ptpre	Ptpre	Fam162a	Cep55		Hmgcs1				Il34
542	Plec	Plec	Cd44	Baz2b		Hmgcs2				Inka2
543	Cdca8	Cdca8	Mss51	Dock11		Hmox1				Inpp1
544	Odf2l	Odf2l	Hba-a1	Smpdl3a		Hnrnph1				Inpp4b
545	Eps15	Eps15	Hba-a2	ND6		Hpca				Inpp5j
546	Smoc1	Smoc1	Hbq1b	Bok		Hpcal4				Iqgap3
547	Camk4	Camk4	Hp	Depdc1		Hrh1				Irf6
548	Cntrl	Cntrl	Gpr26	Glul		Hrob				Irgm
549	Dsn1	Dsn1	Eno3	Ddx5		Hs3st2				Isl1
550	Synm	Synm	Car3	Olfm2		Hs3st5				Itga1
551	Cdk4	Cdk4	Spta1	Necab2		Hs6st3				Itgb1bp2
552	Sesn2	Sesn2	RGD1561796	Gja1		Hsd11b1				Itgb4
553	Id3	Id3	Atp7b	Shisa5		Hspb8				Itgb5
554	Kntc1	Kntc1	Mast4	Sgo1		Htr5a				Itih5
555	Spc25	Spc25	LOC100125366	Slc7a11		Htra1				Itm2a
556	Sstr1	Sstr1	Dnase1l1	Cdh9		Hunk				Itpk1
557	LOC690035	LOC690035	Dennd1b	Pou6f1		Icam5				Itpka
558	Prickle1	Prickle1	Ermn	Tnfrsf1a		Ier5				Jag1
559	Map3k5	Map3k5	Stac2	Mif		Igdcc3				Jakmip3
560	Dhrs4	Dhrs4	Smtnl2	Tstd3		Igf2bp1				Kank1
561	Rexo5	Rexo5	Spata18	Plpp3		Igf2bp3				Kbtbd11
562	Cast	Cast	Muc2	Map3k5		Igfbp5				Kcna2
563	Epha6	Epha6	Cfap97d2	Alas2		Igfbpl1				Kcnab3
564	C1qtnf5	C1qtnf5	LOC120097655	Knstrn		Igsf1				Kcnc4
565	Plppr5	Plppr5	Iqca1	Syt17		Igsf21				Kcne5
566	Espl1	Espl1	Bhlhe40	Olig2		Ikbip				Kcnf1
567	Cdh9	Cdh9	Ppp1r3b	Map6d1		Il12rb2				Kcng2
568	Cdca2	Cdca2	Map3k20	Lhpp		Il17rc				Kcnh3
569	Lgi3	Lgi3	Ascl2	Fndc5		Il34				Kcnip3
570	Kifc1	Kifc1	Ddit3	Nfatc4		Inka2				Kcnip4
571	Mfap2	Mfap2	Hmcn1	Arhgef28		Inpp1				Kcnj12
572	Sox10	Sox10	Map3k21	Prkd1		Inpp4b				Kcnj4
573	Akap7	Akap7	RGD1563601	Slc6a1		Inpp5j				Kcnj8
574	Plk1	Plk1	Pdlim1	Pdlim4		Iqgap3				Kcnk15
575	Tspan12	Tspan12	Ptchd4	Kndc1		Irf6				Kcnk4
576	Cldn5	Cldn5	Eya4	Cdca8		Irgm				Kcnq5
577	Tmem196	Tmem196	Exoc3l2	Neurl1		Isl1				Kcns3
578	Adamtsl2	Adamtsl2	Spag6l	Chst2		Itga1				Kcnv1
579	Mki67	Mki67	Dynlrb2	Epb41		Itgb1bp2				Kdr
580	Tmem132e	Tmem132e	Slc28a2	Tgfa		Itgb4				Khk
581	Cep55	Cep55	Egr1	Hmcn1		Itgb5				Kiaa1755
582	Rasgef1a	Rasgef1a	Efna1	C1qtnf5		Itih3				Kif11
583	Tppp3	Tppp3	Zfp804b	Sertm1		Itih5				Kif15
584	Tgif2	Tgif2	Plod2	Scn1b		Itm2a				Kif18a
585	Dlgap1	Dlgap1	Fign	Abhd3		Itpk1				Kif18b
586	Myo6	Myo6	Lpcat2	Cdca4		Itpka				Kif20b
587	Rab7b	Rab7b	Csrnp1	Cast		Itpr2				Kif22
588	Hunk	Hunk	Mboat1	Baz1a		Itprid1				Kif23
589	Pcsk6	Pcsk6	Cfap47	Ptpre		Jag1				Kif26a
590	Mbd6	Mbd6	Ciart	Hjurp		Jakmip3				Kif2c
591	Pnrc1	Pnrc1	Map3k19	Stx1a		Kank1				Kif4a
592	Igf2bp2	Igf2bp2	Tagln2	Aurka		Kbtbd11				Kifc1
593	Tmem39b	Tmem39b	Maff	Slc38a5		Kcna2				Kiss1r
594	Camkv	Camkv	Ier3	Ppp1r3c		Kcnab3				Klf15
595	Uap1l1	Uap1l1	Kdm3a	Wscd1		Kcnc4				Klf5
596	Tmem200c	Tmem200c	Mirlet7b	Pard6g		Kcne5				Klf9
597	Sfxn5	Sfxn5	Sdsl	Gmip		Kcnf1				Klhl26
598	Ckmt1	Ckmt1	Adamts5	Tspan17		Kcng2				Klhl29
599	Mn1	Mn1	Apoc1	Dclk3		Kcnh3				Kndc1
600	Pcdh15	Pcdh15	Slc2a1	Dock9		Kcnip3				Knl1
601	Jakmip3	Jakmip3	Tmem30b	Fcgrt		Kcnip4				Knstrn
602	Rhoc	Rhoc	P4ha2	Npy1r		Kcnj12				Kntc1
603	Cfap90	Cfap90	Tmco4	Creb3l1		Kcnj4				Krt222
604	Stac2	Stac2	Adamts14	Cntn4		Kcnj8				Lag3
605	Zswim5	Zswim5	Nek5	Ankle1		Kcnk15				Lama1
606	Mogat2	Mogat2	Acp5	Cep76		Kcnk4				Lama4
607	Nxph4	Nxph4	Ccdc153	Ptprn		Kcnk9				Lamc2
608	Plxdc2	Plxdc2	Armc3	Dlx5		Kcnq5				Lamp2
609	Bag3	Bag3	Drc7	Irf6		Kcns3				Larp6
610	Kcnma1	Kcnma1	Tp53i13	Nell1		Kcnv1				Ldb1
611	Gng7	Gng7	Dcst2	Rab7b		Kdr				Lgi3
612	Fxyd7	Fxyd7	Fzd10	Otud7a		Khk				Lgr5
613	Dgat2	Dgat2	Frem1	Slc41a2		Kiaa1755				Lhfpl2
614	Ccna2	Ccna2	Kcng3	Slc24a3		Kif11				Lhpp
615	Ngef	Ngef	Nmnat3	Pnpla3		Kif15				Lhx1
616	Kcnip4	Kcnip4	Hapln2	Hnrnpr		Kif18a				Lhx8
617	Tmem130	Tmem130	Spef2	Tektip1		Kif18b				Lig1
618	Caln1	Caln1	Sytl5	Mex3a		Kif20b				Lims2
619	Pnp	Pnp	Zfp36	Sash1		Kif22				Lin7b
620	Cntrob	Cntrob	Fam174b	Nr2f2		Kif23				Lin9
621	Ebf3	Ebf3	Abca9	Wif1		Kif26a				Lingo2
622	Rab9b	Rab9b	Atf3	Nhsl1		Kif2c				Lingo3
623	Kcnq5	Kcnq5	Nudt6	Wscd2		Kif4a				Lipg
624	Fmnl3	Fmnl3	Trip10	Cd9		Kifc1				Lmna
625	Ankle1	Ankle1	Casr	Cdh7		Kiss1r				Lmnb1
626	Rhof	Rhof	Carns1	Myo1b		Klf15				LOC100125362
627	Tmem179	Tmem179	Col28a1	Phlda3		Klf5				LOC100134871
628	Tmem254	Tmem254	Ttr	Gmpr		Klf9				LOC100360821
629	Mis18bp1	Mis18bp1	Lrat	Tbr1		Klhl26				LOC100910088
630	Cntn5	Cntn5	Rtbdn	Pappa2		Klhl29				LOC100910996
631	Gcat	Gcat	Irf4	Slc16a14		Kndc1				LOC120094546
632	Stk36	Stk36	Dach1	Msi1		Knl1				LOC120095433
633	Spta1	Spta1	Crybg3	Ccnf		Knstrn				LOC120096111
634	Pbk	Pbk	Pabpc5	Ninl		Kntc1				LOC120096384
635	Cecr2	Cecr2	Phex	Baalc		Krt222				LOC120098166
636	Mvd	Mvd	Pi15	Map3k13		Lag3				LOC120098167
637	Pde1a	Pde1a	Sntb2	B3gnt5		Lama1				LOC300308
638	Scube3	Scube3	Evi2a	Psrc1		Lama4				LOC497940
639	Slc12a7	Slc12a7	Myo15b	Sox8		Lama5				LOC498265
640	Tlcd4	Tlcd4	Zgrf1	Fanca		Lamc2				LOC682102
641	Chchd10	Chchd10	Inhca	Lims2		Lamp2				LOC685203
642	Mical1	Mical1	Eda2r	F3		Lamp5				LOC690035
643	Hsd17b7	Hsd17b7	Lgi4	Dhrs4		Larp6				Lonrf3
644	Cck	Cck	Col6a1	Lgi4		Ldb1				Lpar2
645	Nkx2-2	Nkx2-2	Trim47	Rad54l		Lef1				Lpl
646	Arhgap17	Arhgap17	RGD1560402	Apcdd1		Lgals3				Lrrc3b
647	Scn2a	Scn2a	Gipr	Zfhx4		Lgi3				Lrrc73
648	Eng	Eng	Apod	Cck		Lgi4				Lrrtm4
649	Tmem117	Tmem117	Flacc1	Tceal6		Lgr5				Lrtm2
650	Tnfrsf1a	Tnfrsf1a	Asb12	Gabra4		Lhfpl2				Ltbp1
651	Pde3b	Pde3b	Sh2b3	Il12rb2		Lhpp				Ltk
652	Napb	Napb	Ttbk2	Mcm2		Lhx1				Lxn
653	Npas2	Npas2	Myh1	Qser1		Lhx5				Lyl1
654	F3	F3	Myh4	H2az2		Lhx8				Lynx1
655	Pdzd2	Pdzd2	Vwa2	Proser3		Lig1				Mab21l1
656	Shroom2	Shroom2	Gadd45g	Vstm2a		Lims2				Mag
657	Mfsd12	Mfsd12	Col25a1	Fbxo5		Lin7b				Mal2
658	Mdga1	Mdga1	Slc4a5	Usp2		Lin9				Manba
659	Prom1	Prom1	Cfap73	Slc3a2		Lingo2				Map3k5
660	Nrg1	Nrg1	Stbd1	Hagh		Lingo3				Map6d1
661	Cdhr2	Cdhr2	Dnaaf6	Dmac2l		Lipg				Map7
662	Rxfp1	Rxfp1	Adamts4	Ncdn		Lmna				Map7d2
663	Melk	Melk	Eno2	Atad5		Lmnb1				Mapkapk3
664	Rapgef4	Rapgef4	Ppp1r3g	Agtrap		LOC100125362				Marchf1
665	Pou3f3	Pou3f3	Krt1	Nrp1		LOC100134871				Marchf3
666	Cdh6	Cdh6	Snai1	Clspn		LOC100360821				Mas1
667	Nasp	Nasp	Acr	Sstr1		LOC100910088				Matk
668	Spag5	Spag5	Pfkfb3	Wipf1		LOC100910996				Matn4
669	Stil	Stil	Myom2	Racgap1		LOC120094546				Mbp
670	Pot1b	Pot1b	Tmprss5	Slc38a2		LOC120095433				Mc1r
671	Psrc1	Psrc1	Bche	Kdm5a		LOC120096111				Mcee
672	Igf2bp3	Igf2bp3	LOC108352348	Blm		LOC120096384				Mchr1
673	Zbtb17	Zbtb17	Susd2	Antkmt		LOC120098166				Mcm10
674	Txnrd3	Txnrd3	Nxph4	Scarf2		LOC120098167				Mcm3
675	Kif4a	Kif4a	Gdf15	Cyp1b1		LOC300308				Mcm5
676	Trpc5	Trpc5	Cfap144	Rapgef3		LOC497940				Mcm7
677	Sox5	Sox5	Tjp3	Fbln2		LOC498265				Mcrip2
678	Knstrn	Knstrn	Loxl2	Rab32		LOC682102				Mcu
679	Pim2	Pim2	Prss22	Ebf3		LOC685203				Mdfic
680	Snta1	Snta1	Stc2	Me3		LOC690035				Mdga1
681	E2f7	E2f7	Iqcg	Akna		Lonrf3				Me1
682	B3gnt5	B3gnt5	Spon2	Slc15a2		Lpar2				Me3
683	Slc28a2	Slc28a2	Tspan1	Tmem38a		Lpl				Mecom
684	Map7	Map7	Sdcbp2	Kcnc4		Lrrc3b				Mef2c
685	Cap2	Cap2	Trib3	Tnrc18		Lrrc73				Megf11
686	Mgll	Mgll	Hykk	Lratd1		Lrrtm4				Megf6
687	Lama5	Lama5	Scd4	Elfn1		Lrtm2				Meis2
688	Tmem255b	Tmem255b	Gpr139	Klhl29		Ltbp1				Melk
689	Myo1h	Myo1h	Car12	Rnf128		Ltk				Mertk
690	Tmcc3	Tmcc3	Sgcd	Nuf2		Lxn				Met
691	Fbxo2	Fbxo2	Aebp1	Resp18		Lyl1				Metrn
692	Ets2	Ets2	Dnah1	Cemip		Lynx1				Metrnl
693	Usp2	Usp2	Cchcr1	Tmem255b		Mab21l1				Mex3a
694	Gprc5b	Gprc5b	Folr1	Gdpd2		Mag				Mfng
695	Spock2	Spock2	Shc4	Gstt3		Mal2				Mfsd12
696	Tst	Tst	Slco1c1	Ikbip		Manba				Mfsd4a
697	St18	St18	Klf4	Mtbp		Map3k5				Mgll
698	Kcnh1	Kcnh1	Lamp5	Tubb2a		Map6d1				Mgmt
699	Stxbp6	Stxbp6	LOC120093965	Crebbp		Map7				Mgst1
700	Anxa11	Anxa11	Ppm1j	Fam149a		Map7d2				Mical1
701	Cenpj	Cenpj	LOC687707	Aox1		Mapkapk3				Mical2
702	Cdk1	Cdk1	Ldlrad1	Atf5		Marchf1				Mid2
703	Usp13	Usp13	Rnf223	Spata2L		Marchf3				Mir22
704	Lipg	Lipg	Mypn	Cntn5		Mas1				Mis18bp1
705	Mms22l	Mms22l	Ppp1r13l	Rnd1		Matk				Misp
706	Anxa7	Anxa7	Ccdc170	Sec11c		Matn4				Mitf
707	Kcnv1	Kcnv1	Prlhr	Kif20b		Mbp				Mki67
708	Depdc1	Depdc1	Grpr	Gyg1		Mc1r				Mlc1
709	Postn	Postn	Tgif1	Rprml		Mcee				Mmd2
710	Myorg	Myorg	Pla2g4b	Gjd2		Mchr1				Mme
711	Slc4a10	Slc4a10	Stag3	Rit2		Mcm10				Mmrn2
712	Pttg1	Pttg1	Cfap54	Cnksr2		Mcm3				Mms22l
713	Gpr37	Gpr37	Heatr1	Ajuba		Mcm5				Mn1
714	Fmnl1	Fmnl1	Rbp4	Rnf182		Mcm7				Mrap2
715	Racgap1	Racgap1	RT1-CE15	S1pr1		Mcrip2				Mreg
716	Ano3	Ano3	Igfbp1	Tril		Mcu				Mro
717	Flt1	Flt1	Myoc	Acadl		Mdfic				Mroh2a
718	Pcgf2	Pcgf2	Tmem176b	Nek2		Mdga1				Msi1
719	Kcnf1	Kcnf1	Nkain3	Smad5		Me1				Msrb3
720	Sema3c	Sema3c	Def6	LOC498265		Me3				Mt3
721	Lsm11	Lsm11	Odad2	Gins1		Mecom				Mtbp
722	Prrt2	Prrt2	Plaur	Anxa5		Mef2c				Mtfp1
723	Rgs7bp	Rgs7bp	Tacr1	Rbmx		Megf11				Mxra7
724	Grm5	Grm5	Dcdc1	Chrm1		Megf6				Mybl2
725	Atp2b4	Atp2b4	Ccdc188	Tspan11		Meis2				Mybph
726	Anxa5	Anxa5	Epo	Rxfp1		Melk				Myh6
727	Slco3a1	Slco3a1	Gjc2	Met		Mertk				Myo16
728	Tgfa	Tgfa	Neurod4	Mgll		Met				Myo1b
729	Pim1	Pim1	Lif	Robo1		Metrn				Myo1e
730	Rimbp2	Rimbp2	Ybx2	Fxyd1		Metrnl				Myo1h
731	Syt6	Syt6	RT1-CE1	Efhd1		Mex3a				Myo5b
732	Aox1	Aox1	LOC680875	Gpr176		Mfap3l				Myo6
733	Apba1	Apba1	Obscn	Cbfa2t2		Mfng				Myorg
734	Sash1	Sash1	C3h9orf50	Heatr6		Mfsd12				Myoz3
735	Cenpf	Cenpf	Ano1	Cdk1		Mfsd4a				Myrf
736	Ntrk2	Ntrk2	Bgn	Atad2		Mgll				Myrip
737	Cdh5	Cdh5	Odf3	LOC300308		Mgmt				Nacc2
738	Dynlt3	Dynlt3	Sostdc1	Tceal3		Mgst1				Napb
739	Lhpp	Lhpp	Phka2	Kif18a		Mical1				Nasp
740	Dlgap3	Dlgap3	LOC102557137	Cep250		Mical2				Nbl1
741	Col2a1	Col2a1	Tg	Cdc20		Mid2				Ncald
742	Dmrtb1	Dmrtb1	Fos	Nfia		Mir22				Ncapd2
743	Tmem158	Tmem158	Msh5	Acvr2b		Mis18bp1				Ncaph
744	Sh3d19	Sh3d19	Kcnq1	Cacng3		Misp				Ncdn
745	Dcaf12l1	Dcaf12l1	Prtg	Spdl1		Mitf				Nceh1
746	Cadm2	Cadm2	Dusp5	P2rx6		Mki67				Nckap5
747	Ostf1	Ostf1	Cd164l2	Rita1		Mlc1				ND6
748	Klc4	Klc4	Fn3k	Mllt3		Mmd2				Ndc80
749	Arhgap31	Arhgap31	Xrcc3	Pcdh20		Mme				Ndrg2
750	Cep72	Cep72	Ptprh	Slc43a3		Mmrn2				Ndrg4
751	Ttc28	Ttc28	Lgals3	Ahr		Mms22l				Necab2
752	Doc2a	Doc2a	Fgf11	Coch		Mn1				Nefh
753	Akap12	Akap12	Myh11	Atp6v1g2		Mobp				Nefl
754	Hs3st5	Hs3st5	Echdc2	Actr3b		Mrap2				Neil3
755	Chst7	Chst7	Lrrc74b	Cenpt		Mreg				Nek2
756	Ncam2	Ncam2	Gzmm	Dbi		Mro				Nell1
757	Ephb4	Ephb4	Capn6	Sec24d		Mroh2a				Neurl1
758	Pik3r1	Pik3r1	Cbs	Rgs10		Msi1				Neurod2
759	Serinc2	Serinc2	Kcnj13	Ralgps2		Msrb3				Neurod6
760	Mrc2	Mrc2	Smco4	Prodh		Mt1m				Neurog1
761	Rassf3	Rassf3	Rufy4	Carmil3		Mt2A				Neurog2
762	Sema3d	Sema3d	Npas4	Sspn		Mt3				Nfatc1
763	Pld1	Pld1	Myb	Slc6a11		Mtbp				Nfatc4
764	Klhl26	Klhl26	Lrp5	Pxdc1		Mtfp1				Nfe2l2
765	Kcna6	Kcna6	Fmn1	Aspm		Mxra7				Ngef
766	RGD1564053	RGD1564053	Adgb	Slc4a4		Mybl2				Nhlh2
767	Gpr176	Gpr176	Casp4	Mrap2		Mybph				Nin
768	G2e3	G2e3	Tmem270	Ryr2		Myh6				Ninl
769	Slc44a1	Slc44a1	Rdh12	Neurog2		Myo16				Nkain2
770	Il12rb2	Il12rb2	Mesp1	Sp3		Myo1b				Nkx2-1
771	Acss1	Acss1	Gys1	Tom1		Myo1e				Nkx2-2
772	Pappa2	Pappa2	Wsb1	Map2k1		Myo1h				Nlrc3
773	Snx8	Snx8	Htr1a	Lhx6		Myo5b				Nos3
774	Cenpt	Cenpt	Spata22	Rnf208		Myo6				Nox4
775	Baz1a	Baz1a	Tspo	St18		Myorg				Npas2
776	Kcnk15	Kcnk15	Spp1	Rgs13		Myoz3				Npdc1
777	Rnf213	Rnf213	RGD1565989	Efcab6		Myrf				Npnt
778	Pimreg	Pimreg	Ptgds	Pik3c2b		Myrip				Nptxr
779	Klf6	Klf6	Dnaaf11	Adcy2		Nacc2				Npy1r
780	Knl1	Knl1	Foxe1	Cracdl		Napb				Nqo1
781	Sstr4	Sstr4	Fam83f	Rassf3		Nasp				Nr3c1
782	Itgav	Itgav	Mesp2	Cnrip1		Nbl1				Nradd
783	Gpr26	Gpr26	P2ry6	Laptm4b		Ncald				Nrbp2
784	Bend6	Bend6	Baiap2l2	Slc12a5		Ncapd2				Nrg1
785	Mcm10	Mcm10	Tpbgl	Myo5b		Ncaph				Nrp1
786	Nkx2-1	Nkx2-1	Zfp69	Fzd9		Ncdn				Nsf
787	Lmna	Lmna	Nufip2-ps1	Fam131c		Nceh1				Nsl1
788	Pllp	Pllp	Scnn1a	Cilp2		Nckap5				Ntf3
789	Sec24d	Sec24d	Baat	Cacna1i		ND6				Nuak1
790	Aldoc	Aldoc	Adra1a	Slc39a1		Ndc80				Nuf2
791	Slc38a4	Slc38a4	Ddx43	Stxbp6		Ndrg2				Nusap1
792	Slc38a3	Slc38a3	Ccdc113	Dgkb		Ndrg4				Nwd2
793	Erap1	Erap1	Clhc1	Myo16		Necab2				Oas1b
794	Trank1	Trank1	Ccdc88b	Nsl1		Nefh				Olfml2b
795	Fam210b	Fam210b	Impa2	Erap1		Nefl				Olfml3
796	Cenpn	Cenpn	Crybg2	Cdk4		Neil3				Olig1
797	Nckap5	Nckap5	S1pr5	Kiaa1755		Nek2				Olig2
798	Gabra4	Gabra4	Ace2	Zfp41		Nell1				Omg
799	Kbtbd11	Kbtbd11	Gk5	Arhgef26		Neurl1				Optc
800	Prss53	Prss53	Bcl6b	E2f8		Neurod2				Optn
801	RGD1306556	RGD1306556	LOC120095776	Dcc		Neurod6				Osbp2
802	Cds1	Cds1	Spint3	Dbx2		Neurog1				Osbpl1a
803	Lrrtm4	Lrrtm4	Hpse	Kif4a		Neurog2				Osgin1
804	Kcnh3	Kcnh3	Prom2	Emid1		Nfatc1				Ostf1
805	Nfe2l2	Nfe2l2	Abcc3	Snta1		Nfatc4				Otud7a
806	Ppp1r3c	Ppp1r3c	Cmtm8	Cpne7		Nfe2l2				P2rx6
807	Fbxl2	Fbxl2	G0s2	Anxa6		Ngef				Pacsin1
808	Filip1	Filip1	Rad21l1	Timp4		Nhlh1				Padi2
809	Sspn	Sspn	G6pc1	Dlx2		Nhlh2				Pak6
810	Ajuba	Ajuba	Psme3	Skida1		Nin				Palmd
811	Astn2	Astn2	Eng	Mtfr1		Ninl				Panx2
812	Ube2c	Ube2c	Lef1	Lrrc73		Nkain2				Pappa2
813	Gstt3	Gstt3	Slc18a1	Spen		Nkx2-1				Paqr7
814	Htra1	Htra1	Spats1	Cd93		Nkx2-2				Parp9
815	Ptprj	Ptprj	Oprk1	Fign		Nlrc3				Parvb
816	Stra6l	Stra6l	Chct1	Akap13		Nos3				Pax6
817	Nuak1	Nuak1	Guca2a	Rttn		Nox4				Pbk
818	Cyb561	Cyb561	Ggt1	Pik3r3		Npas2				Pbxip1
819	Prodh	Prodh	Nrtn	Hpca		Npdc1				Pcdh12
820	Unc5c	Unc5c	Ch25h	Mtfp1		Npnt				Pcdh15
821	Itgb1bp2	Itgb1bp2	LOC120097664	Sycp2l		Nptxr				Pcdh20
822	Pxdn	Pxdn	Slc10a1	Fsbp		Npy1r				Pcdha1
823	Cep63	Cep63	C1qtnf3	Rad54b		Nqo1				Pcdha13
824	Pdha1l1	Pdha1l1	Fhad1	Grid2ip		Nr3c1				Pcdha2
825	Cpne7	Cpne7	Caps2	Tmem196		Nradd				Pcdha3
826	Lamc2	Lamc2	Wdr49	Rbl1		Nrbp2				Pcdha4
827	Ncaph	Ncaph	B3gnt3	Pld1		Nrg1				Pcdha5
828	Creb3l1	Creb3l1	Best1	Cdh4		Nrp1				Pcdha6
829	Usp43	Usp43	Diaph2	Svip		Nsf				Pcdha8
830	Ell2	Ell2	Unc5b	Acer3		Nsl1				Pcdhac2
831	Cadps2	Cadps2	Galr1	Neurod6		Nt5dc3				Pcsk2
832	Cdkn1a	Cdkn1a	Kcna7	Larp1b		Ntf3				Pcsk6
833	Wscd2	Wscd2	Tlr6	Plk4		Ntsr2				Pde3b
834	Tns3	Tns3	C10h17orf97	Tceal5		Nuak1				Pdgfa
835	Cmtm5	Cmtm5	Col16a1	Osbp2		Nuf2				Pdgfra
836	Itprid1	Itprid1	Tnfrsf4	Cav1		Nusap1				Pdgfrb
837	Slc38a5	Slc38a5	Itga2b	Mgst1		Nwd1				Pdyn
838	Celsr1	Celsr1	Tgm1	Npnt		Nwd2				Pdzd2
839	Atp2b1	Atp2b1	Cbx7	Fam174a		Oas1b				Pear1
840	Zbtb47	Zbtb47	Susd1	Trim9		Olfml2b				Pex5l
841	Fbxo5	Fbxo5	LOC120102490	Mcm5		Olfml3				Pgbd5
842	Hk2	Hk2	RT1-CE11	Sesn2		Olig1				Pgm2l1
843	Sox11	Sox11	Gprc5a	Aldoa		Olig2				Pgr
844	Tektip1	Tektip1	Mipol1	Pacsin1		Omg				Phactr4
845	Comtd1	Comtd1	Car9	Lingo3		Optc				Phf20l1
846	Slc24a2	Slc24a2	Pde4c	Ago1		Optn				Phf21b
847	Unc80	Unc80	Rassf9	Olig1		Osbp2				Phgdh
848	Gfra2	Gfra2	Susd5	Grm4		Osbpl1a				Phlda3
849	Zfp503	Zfp503	Prr15	Hic2		Osgin1				Phyhipl
850	Cdca4	Cdca4	Ankrd34c	Bard1		Ostf1				Pif1
851	Pgr	Pgr	Col3a1	Lrrtm4		Otud7a				Pim1
852	Adamts17	Adamts17	Ngfr	Phyhipl		P2rx6				Pim2
853	Psat1	Psat1	Tmem72	Pdgfa		Pacsin1				Pimreg
854	Elapor2	Elapor2	Cox6a2	Car8		Padi2				Pir
855	Pld2	Pld2	Daw1	Bend3		Pak6				Pla2g7
856	E2f8	E2f8	Hspb1	Exo1		Palmd				Plaat3
857	Dux4	Dux4	C2h3orf33	Prox1		Panx2				Plag1
858	Frrs1l	Frrs1l	Snord17	Lin9		Pappa2				Pld1
859	Pdgfrb	Pdgfrb	Lcp2	Crabp2		Paqr7				Plec
860	Nkain2	Nkain2	Gpr157	Pear1		Parp9				Plekhf1
861	Plxna2	Plxna2	Tbc1d8b	Setd1b		Parvb				Plekhg2
862	Akna	Akna	Spata31d1	Nkx2-2		Pax6				Plk1
863	Acp4	Acp4	Asgr1	Mfsd12		Pbk				Plk4
864	Plpp3	Plpp3	Mir675	Pnpo		Pbxip1				Pllp
865	Parm1	Parm1	Crlf1	Syt12		Pcdh12				Plpp3
866	Cyp1b1	Cyp1b1	Tgm2	LOC120096374		Pcdh15				Plpp4
867	Lgi4	Lgi4	Cep295nl	Cenpn		Pcdh20				Plppr4
868	Neurod6	Neurod6	Timp2	Adgrl4		Pcdha1				Plppr5
869	Inka2	Inka2	Myl3	Nos3		Pcdha13				Plxna2
870	Chaf1b	Chaf1b	Gpr20	Epha3		Pcdha2				Plxnb3
871	Mcu	Mcu	Gpr3	Slco1c1		Pcdha3				Pmel
872	Tppp	Tppp	Atp8b3	Atp2b2		Pcdha4				Pmp22
873	Cracdl	Cracdl	Cysrt1	Ankrd34b		Pcdha5				Pnck
874	Endod1	Endod1	Ager	Plk1		Pcdha6				Pnldc1
875	Lef1	Lef1	Man2b2	Nkain2		Pcdha8				Pnlip
876	Ccng1	Ccng1	Mrfap1	Stk36		Pcdhac2				Pnp
877	Neurog2	Neurog2	LOC500959	Capn1		Pcsk2				Pnpla3
878	Syt12	Syt12	Si	Cdt1		Pcsk6				Pnpo
879	Fam107a	Fam107a	LOC120097583	Agt		Pde3b				Pold1
880	Gspt2	Gspt2	Cldn2	Pmm1		Pdgfa				Pole2
881	Gabrg1	Gabrg1	Crb1	Cdca3		Pdgfra				Polq
882	Phyhipl	Phyhipl	Clcf1	Ube2c		Pdgfrb				Postn
883	Cyb561d1	Cyb561d1	Lemd1	Epdr1		Pdlim4				Pou3f3
884	Mybl2	Mybl2	Mustn1	Slc22a3		Pdyn				Pou6f1
885	Vangl1	Vangl1	Slc2a2	Pim1		Pdzd2				Ppargc1a
886	Gnal	Gnal	Lexm	Vsir		Pear1				Ppfibp1
887	Sgo1	Sgo1	Chi3l1	Rcc2		Pex5l				Ppm1h
888	Grk4	Grk4	Slc25a36l1	Tspan33		Pgbd5				Ppp1r14c
889	Klhl29	Klhl29	Abhd18	Tmem200c		Pgm2l1				Ppp1r17
890	Rad54l	Rad54l	Mir298	Tut4		Pgr				Ppp1r1a
891	LOC100910088	LOC100910088	Tinagl1	Ell2		Phactr4				Ppp1r3d
892	Dhrs3	Dhrs3	Dcp2	Pdzd2		Phf20l1				Ppp2r2c
893	Pold1	Pold1	Slc1a5	C3		Phf21b				Prc1
894	Gabrb1	Gabrb1	Edar	Ppp1r14c		Phgdh				Prdm1
895	Ttc16	Ttc16	Slc30a2	Dock10		Phlda3				Prickle1
896	Gltp	Gltp	Shbg	Fuca2		Phyhipl				Prickle2
897	Lrrc73	Lrrc73	Mr1	Fhl2		Pif1				Prkcb
898	Hmcn1	Hmcn1	Abhd15	Scrt2		Pim1				Prkd1
899	Nfatc4	Nfatc4	Kl	Zcchc14		Pim2				Prmt8
900	Coch	Coch	Tmem176a	Gltp		Pimreg				Prodh
901	Timp4	Timp4	Itga4	Inka2		Pir				Prom1
902	Dusp26	Dusp26	Kcnj5	Phf20l1		Pla2g7				Proser3
903	Osbp2	Osbp2	Capsl	Asic2		Plaat3				Prph
904	Mcm5	Mcm5	Cyp2d2	Kif19		Plag1				Prr11
905	Arhgef3	Arhgef3	Lrrc71	Chpt1		Pld1				Prr22
906	Ntsr2	Ntsr2	Slc25a45	Ccdc184		Plec				Prr32
907	Igdcc3	Igdcc3	Ttc29	Pir		Plekhf1				Prrt1
908	Col22a1	Col22a1	Tmem88b	Snx8		Plekhg2				Prrt2
909	Csmd1	Csmd1	Fgf1	Acta1		Plk1				Psrc1
910	Syne2	Syne2	Syne3	Acan		Plk4				Ptger3
911	LOC100910996	LOC100910996	Sptbn5	Prkd3		Pllp				Ptk2b
912	Scg2	Scg2	Mirlet7c2	Snca		Plp1				Ptpn3
913	Gnaz	Gnaz	Pof1b	Rasgrf2		Plpp3				Ptprb
914	Fsbp	Fsbp	RGD1565143	Itpka		Plpp4				Ptpre
915	Rad54b	Rad54b	Piezo1	Tp53bp2		Plppr4				Ptprr
916	Fads6	Fads6	Enpp3	Ppp1r3d		Plppr5				Pttg1
917	Hecw2	Hecw2	Ccdc187	Kcnk9		Plxna2				Qpct
918	Spata2L	Spata2L	Efhb	Adamts9		Plxnb3				Rab15
919	Fam149a	Fam149a	Catsperd	Cpne5		Pmel				Rab32
920	Ager	Ager	Tph2	Gpnmb		Pmp22				Rab3b
921	Aspm	Aspm	Rab20	Spsb1		Pnck				Rab6b
922	Cnksr2	Cnksr2	Slc44a3	Dach1		Pnldc1				Rab7b
923	Prkca	Prkca	Scp2d1	Pttg1		Pnlip				Rab9b
924	Tfap4	Tfap4	Trappc3l	Casp7		Pnp				Racgap1
925	Sh2d5	Sh2d5	Frmpd2	Mtus1		Pnpla3				Rad54b
926	Folh1	Folh1	Lsp1	Bace2		Pnpo				Rad54l
927	Ptprr	Ptprr	RGD1562726	Chd1		Pold1				Rai14
928	Ppargc1a	Ppargc1a	Impg2	Gap43		Pole2				Ramp1
929	Enkur	Enkur	Zfp296	Cenph		Polq				Rap1gap2
930	Cfap43	Cfap43	Wnt8b	Cyp4v3		Postn				Rap1gds1
931	Il6st	Il6st	Snora12	Col26a1		Pou3f3				Rapgef3
932	Plk4	Plk4	Adamtsl5	Cdc6		Pou6f1				Rapgefl1
933	Acyp2	Acyp2	Isg20	Csf1r		Ppargc1a				Rasal1
934	Itm2a	Itm2a	Clec2e	Ccser1		Ppfibp1				Rasgef1a
935	Gins1	Gins1	LOC120094985	Mbtd1		Ppm1h				Rasgef1c
936	Hs6st3	Hs6st3	Frmd7	Kcnk4		Ppp1r14c				Rasgrp2
937	LOC498265	LOC498265	Arhgap45	Cnot6		Ppp1r17				Rasgrp3
938	Alas2	Alas2	Zic4	Renbp		Ppp1r1a				Rasl12
939	Fscn3	Fscn3	Jchain	Cldn15		Ppp1r3c				Rassf3
940	Vax1	Vax1	Sox7	Nudt18		Ppp1r3d				Rbl1
941	Kcnc4	Kcnc4	Ero1a	Smim29		Ppp2r2c				Rbm11
942	Adamts7	Adamts7	Lama5	Enpp2		Prc1				Rbm46
943	Agtrap	Agtrap	Lmcd1	Chst7		Prdm1				Rbm4b
944	Klf4	Klf4	Fgf3	Tor3a		Prickle1				Rbpjl
945	Svip	Svip	Grhl3	Ninj1		Prickle2				Rcan2
946	Xrcc3	Xrcc3	Wfikkn2	Mag		Prkcb				Rcn1
947	Scly	Scly	Cd27	Fmnl3		Prkd1				Rec8
948	Bahcc1	Bahcc1	Fes	Cpeb1		Prmt8				Recql4
949	Cdca3	Cdca3	Tex21	Recql4		Prodh				Reln
950	Arhgdib	Arhgdib	Glra3	Ptprr		Prom1				Renbp
951	C2cd4c	C2cd4c	Fcgr3a	Zswim5		Proser3				Resp18
952	Ticrr	Ticrr	Slc5a4	Thsd4		Prph				Ret
953	Pir	Pir	Trh	Tppp		Prr11				Retreg1
954	Arhgap26	Arhgap26	Hba-a3	Usp1		Prr22				Rflnb
955	Elfn2	Elfn2	C3ar1	Sult4a1		Prr32				Rgcc
956	Atad2	Atad2	Ssc5d	Tmem50b		Prrt1				RGD1306556
957	Depdc1b	Depdc1b	Rad51b	Extl2		Prrt2				RGD1307443
958	Cd44	Cd44	Wnt2b	Kcnj12		Psrc1				RGD1308065
959	Gem	Gem	Abca12	Bcor		Ptger3				RGD1564053
960	Acr	Acr	Rnase4	Cst3		Ptk2b				RGD1565166
961	Aurka	Aurka	RGD1564149	Inpp5j		Ptpn3				Rgma
962	Fndc5	Fndc5	Thrsp	Eme1		Ptprb				Rgs10
963	Epha10	Epha10	Anxa2	Parvb		Ptpre				Rgs13
964	Elfn1	Elfn1	C4bpb	Ptger3		Ptprr				Rgs14
965	Jmjd7	Jmjd7	Plp1	Ethe1		Pttg1				Rgs4
966	Tie1	Tie1	Vit	Epb41l4b		Qpct				Rgs5
967	Slc38a2	Slc38a2	Prkcd	Gabrd		Rab15				Rgs7
968	Lgr4	Lgr4	Lgals9	St8sia5		Rab32				Rgs7bp
969	Mx2	Mx2	Igf2	Eif4ebp1		Rab3b				Rhoc
970	Lypd1	Lypd1	Coro6	Nab2		Rab6b				Rhof
971	LOC120095433	LOC120095433	Emp3	Steap2		Rab7b				Rhpn2
972	Pdlim5	Pdlim5	Tex43	Zeb2		Rab9b				Rimbp2
973	Rapgef3	Rapgef3	Spdef	Dcaf12l1		Racgap1				Rims3
974	Samd9	Samd9	Fcna	Shroom3		Rad54b				Rims4
975	Resp18	Resp18	Hspg2	Hs6st2		Rad54l				Riox2
976	Scn1b	Scn1b	Il6r	Flrt2		Rai14				Rit2
977	Extl1	Extl1	LOC689065	Kcna2		Ramp1				Rnd1
978	Bmp4	Bmp4	Rhoh	Brinp3		Rap1gap2				Rnf122
979	Dbx2	Dbx2	Tnfrsf14	Ephx1		Rap1gds1				Rnf128
980	Lingo3	Lingo3	Gal	Arhgap44		Rapgef3				Rnf207
981	Akap2	Akap2	Rspo1	Kif26b		Rapgefl1				Rph3a
982	Slc39a1	Slc39a1	Irx1	Slc4a10		Rasal1				Rprml
983	Matn4	Matn4	Gsap	Kcnk3		Rasd2				Rrm2
984	Col20a1	Col20a1	Sele	Eif5a2		Rasgef1a				Rsph1
985	Inpp5j	Inpp5j	Tuba1c	Pgm2l1		Rasgef1c				Rspo2
986	Brinp3	Brinp3	Ccno	Slc7a3		Rasgrf2				Rspo3
987	Gadd45g	Gadd45g	Bcl2l15	Napb		Rasgrp2				RT1-M3-1
988	Oard1	Oard1	RT1-M6-1	Adamts17		Rasgrp3				Rtn4rl1
989	Hs3st2	Hs3st2	RT1-M6-2	Gpr88		Rasl12				Runx1t1
990	Pdlim4	Pdlim4	Dnali1	Itm2a		Rassf3				Rxfp1
991	Nek2	Nek2	Kazald1	Cdc42bpg		Rbl1				Ryr2
992	Chpt1	Chpt1	Wnt10b	B3gnt7		Rbm11				S100a1
993	Bhlhe40	Bhlhe40	Fam228a	Grem1		Rbm46				S100a10
994	Cryab	Cryab	Cyp4b1	Sh2d5		Rbm4b				S100a16
995	Jag1	Jag1	LOC120093944	Olfml3		Rbpjl				S100b
996	Mpig6b	Mpig6b	Amhr2	Grk4		Rcan2				S1pr1
997	Zrsr2-ps1	Zrsr2-ps1	Dusp9	Mms22l		Rcn1				Samd9
998	Tceal6	Tceal6	Elf4	Kcnk15		Rec8				Sash1
999	Ccn1	Ccn1	Fosb	Cdc73		Recql4				Sass6
1000	Tspan17	Tspan17	Rnf212	Setbp1		Reln				Scg2
1001	Zhx3	Zhx3	Wbp2nl	Mro		Renbp				Scn1b
1002	Rasl10b	Rasl10b	Cyp11b2	Slc4a1		Resp18				Scoc
1003	Grid2	Grid2	Deup1	Atp2b4		Ret				Scrt2
1004	Sh3bp2	Sh3bp2	Slc2a3	Pou3f4		Retreg1				Scube3
1005	Ermp1	Ermp1	Lmntd2	Sstr4		Rflnb				Sec24d
1006	Psph	Psph	Vax2	Asns		Rgcc				Selenop
1007	Hbe1	Hbe1	Cdhr3	Cpt1a		RGD1306556				Sema4c
1008	Ikbip	Ikbip	Ctla4	Ednrb		RGD1307443				Serpine2
1009	Gpr12	Gpr12	LOC120095470	Gsta6		RGD1308065				Serpinh1
1010	Kcnk4	Kcnk4	Cldn3	Nin		RGD1564053				Sertm1
1011	Nin	Nin	Ggt5	Mical2		RGD1565166				Sesn2
1012	Clvs2	Clvs2	Atoh8	Gcat		Rgma				Sfxn5
1013	Lig1	Lig1	RGD1566189	Lynx1		Rgs10				Sgo1
1014	Nos3	Nos3	Rab25	Ier5		Rgs13				Sgo2
1015	Ret	Ret	Enpp6	Pllp		Rgs14				Sgsm1
1016	S100a1	S100a1	Them5	Grin2c		Rgs4				Sh2d5
1017	Spdl1	Spdl1	Tlk1	Cbln4		Rgs5				Sh3bp2
1018	Epb41l4b	Epb41l4b	Klhl40	Pigy		Rgs7				Sh3gl2
1019	Map6d1	Map6d1	Syt10	Acap1		Rgs7bp				Shb
1020	Rprml	Rprml	Serinc2	Blvra		Rhoc				Shfl
1021	LOC497940	LOC497940	Pgf	Eno1		Rhof				Shh
1022	Nkd1	Nkd1	Sgk2	Hapln1		Rhpn2				Shisa2
1023	Cdh18	Cdh18	Cldn34e	Enkur		Rimbp2				Sidt1
1024	Syt17	Syt17	Steap1	Cdc42ep2		Rims3				Sik1
1025	B3gnt7	B3gnt7	Mt4	Arid5a		Rims4				Sinhcaf
1026	Rbl1	Rbl1	Epgn	Rasgrp3		Riox2				Sirpa
1027	Grem1	Grem1	Clec3b	Fancm		Rit2				Ska1
1028	Baz2b	Baz2b	Pmaip1	Akap9		Rnd1				Skida1
1029	Pnck	Pnck	Kctd19	Asrgl1		Rnf122				Slc12a5
1030	Fst	Fst	Atp10b	Mroh2a		Rnf128				Slc12a7
1031	Skida1	Skida1	Tmem89	Grp		Rnf207				Slc13a5
1032	Gpr158	Gpr158	Nox1	Mxra7		Rnf213				Slc14a1
1033	Klhl4	Klhl4	Plac8l1	Zswim6		Rph3a				Slc15a1
1034	Arid3b	Arid3b	Kansl2	Ankrd55		Rprml				Slc15a2
1035	Blvrb	Blvrb	Tgm7	Gpr6		Rrm2				Slc16a14
1036	Fuca2	Fuca2	Dmkn	Marchf3		Rsph1				Slc17a7
1037	Gnb4	Gnb4	Ush2a	Kcnf1		Rspo2				Slc1a3
1038	Eif4ebp1	Eif4ebp1	Nhlh1	Aqp11		Rspo3				Slc1a4
1039	Myh6	Myh6	RGD1562029	Fmnl2		RT1-M3-1				Slc1a6
1040	Tcerg1l	Tcerg1l	Zfp831	Thrb		Rtn4rl1				Slc22a3
1041	Vstm2l	Vstm2l	Dqx1	Mastl		Runx1t1				Slc24a3
1042	Otud7a	Otud7a	Tcam1	Slc12a7		Rxfp1				Slc25a18
1043	Lsr	Lsr	LOC367858	Gcgr		Ryr2				Slc25a3
1044	Ceacam1	Ceacam1	Cped1	Polq		S100a1				Slc2a13
1045	Tgfb1i1	Tgfb1i1	Lhx5	Hmox1		S100a10				Slc2a4
1046	Atp6v1g2	Atp6v1g2	Cdh5	Ltbp1		S100a16				Slc30a3
1047	Nradd	Nradd	C1qa	Ajm1		S100b				Slc35d3
1048	Atp8a1	Atp8a1	Edn3	Gli3		S1pr1				Slc35f4
1049	FAM120C	FAM120C	Ntrk1	Depdc1b		Samd9				Slc35g2
1050	Kcnip3	Kcnip3	Slc23a1	Cdh20		Sash1				Slc38a2
1051	Irf6	Irf6	Runx1	Smtn		Sass6				Slc38a3
1052	Acss2	Acss2	Wdr38	Mchr1		Scarf2				Slc38a4
1053	Nebl	Nebl	Spin2a	Kcnip1		Scg2				Slc38a5
1054	Rgs5	Rgs5	Slc38a8	Angptl4		Scn1b				Slc39a1
1055	Sycp2l	Sycp2l	Pou2af3	Pimreg		Scoc				Slc3a2
1056	Pear1	Pear1	Itprid1	Endod1		Scrt2				Slc41a2
1057	Mas1	Mas1	Akap3	Gpc2		Scube3				Slc43a3
1058	Fzd9	Fzd9	Serpine1	Mmrn2		Sdc4				Slc4a1
1059	Exo1	Exo1	Arhgap27	Grin3a		Sec24d				Slc4a10
1060	Rgs10	Rgs10	Grifin	Cip2a		Selenop				Slc5a2
1061	Cemip2	Cemip2	Tcf15	Tec		Sema3d				Slc6a1
1062	H1f10	H1f10	Fam181a	Azin2		Sema4c				Slc6a11
1063	Rims3	Rims3	Efcc1	Kcnh3		Serpine2				Slc6a7
1064	Rspo2	Rspo2	Cdhr4	Cfap90		Serpinh1				Slc7a3
1065	Mobp	Mobp	Adm2	Mdc1		Sertm1				Slc7a5
1066	Inpp1	Inpp1	LOC691254	Trim30d		Sesn2				Slc9a2
1067	Chst5	Chst5	Clcnkb	Trim5		Sfxn5				Slc9a9
1068	Mapkapk3	Mapkapk3	Dnajb7	Tenm4		Sgo1				Slco2a1
1069	Cystm1	Cystm1	LOC120093958	Medag		Sgo2				Slco4c1
1070	Ust	Ust	Fga	Rif1		Sgsm1				Slfn5
1071	Dnah12	Dnah12	Tnni3	Cpne6		Sh2d5				Slitrk3
1072	Ankrd34b	Ankrd34b	Ccdc81	Fam43b		Sh3bp2				Smc4
1073	Plagl1	Plagl1	Nepn	Vsig10l		Sh3gl2				Smoc1
1074	Zfp521	Zfp521	Trpv4	Ttf2		Shb				Smpdl3a
1075	Cntnap3	Cntnap3	Arrdc5	Il34		Shfl				Smtn
1076	Capn1	Capn1	Lmx1a	Arhgap31		Shh				Snap91
1077	Hsd11b1	Hsd11b1	Awat2	Acyp2		Shisa2				Snca
1078	Wfs1	Wfs1	LOC120103240	Mis18bp1		Sidt1				Sncb
1079	Acot1	Acot1	Hils1	Map1lc3a		Sik1				Sned1
1080	Lin9	Lin9	Fam83g	Anxa4		Sinhcaf				Snph
1081	Aqp11	Aqp11	Pgam1-ps1	Rimbp2		Sirpa				Snta1
1082	Mro	Mro	Slco2b1	Nt5dc3		Ska1				Snx10
1083	Itih5	Itih5	Col6a2	Sowaha		Skida1				Snx22
1084	Birc5	Birc5	C1rl	Lrfn2		Slc12a5				Snx8
1085	Itpk1	Itpk1	Liph	Tfdp2		Slc12a7				Sowaha
1086	Rnf128	Rnf128	Cym	Rab40b		Slc13a5				Sox10
1087	Htr5a	Htr5a	LOC120099525	Cabp1		Slc14a1				Sox11
1088	Mex3a	Mex3a	Epor	Bdh2		Slc15a1				Sox17
1089	Phlda3	Phlda3	Mcub	Fam83d		Slc15a2				Sox5
1090	Me3	Me3	RGD1566369	Phactr4		Slc16a14				Sox8
1091	C1ql1	C1ql1	Tmem106a	Cckbr		Slc17a7				Sp9
1092	Scrt2	Scrt2		Rgs14		Slc1a3				Spag5
1093	Bend3	Bend3		Fkbp1b		Slc1a4				Sparc
1094	Qpct	Qpct		Stac2		Slc1a6				Sparcl1
1095	Mme	Mme		Plod1		Slc22a3				Spata2L
1096	Hpca	Hpca		Entpd3		Slc24a3				Spata31f1
1097	Fezf2	Fezf2		Bnip3		Slc25a18				Spc24
1098	Myo1b	Myo1b		Chrna5		Slc25a3				Spc25
1099	Rgs13	Rgs13		Thnsl2		Slc2a13				Spdl1
1100	Wipf1	Wipf1		Kif14		Slc2a4				Sphkap
1101	Grid2ip	Grid2ip		Chaf1b		Slc30a3				Spock3
1102	Alpg	Alpg		Adhfe1		Slc35d3				Spon1
1103	Kif20b	Kif20b		Cdh18		Slc35f4				Spsb1
1104	Gdpd2	Gdpd2		Inf2		Slc35g2				Sptb
1105	Ccng2	Ccng2		Lcp1		Slc38a2				Sptssb
1106	Vit	Vit		Ntf3		Slc38a3				Ssbp3
1107	Ppp1r3d	Ppp1r3d		Kcnab3		Slc38a4				Sspn
1108	Lingo2	Lingo2		Pcnt		Slc38a5				Sstr1
1109	Krt222	Krt222		Ssh3		Slc39a1				Sstr4
1110	Usp49	Usp49		RGD1565166		Slc3a2				St18
1111	Cyp7b1	Cyp7b1		Mas1		Slc41a2				St8sia5
1112	Bdh2	Bdh2		Apc2		Slc43a3				Stac3
1113	Efhd1	Efhd1		Sass6		Slc4a1				Steap2
1114	Lrrc8b	Lrrc8b		Pbrm1		Slc4a10				Stil
1115	Aldh5a1	Aldh5a1		LOC100910088		Slc4a4				Stk36
1116	Mtfp1	Mtfp1		Pif1		Slc5a2				Stra6
1117	Dnah6	Dnah6		Znrf4		Slc6a1				Stra6l
1118	Gabrg3	Gabrg3		Zfhx3		Slc6a11				Stx1a
1119	Nsl1	Nsl1		Gng7		Slc6a7				Stxbp6
1120	Synj2	Synj2		RGD1307443		Slc7a11				Sv2b
1121	Kcnj12	Kcnj12		Nfe2l2		Slc7a3				Svip
1122	Acer3	Acer3		Chac1		Slc7a5				Sycp2l
1123	Cldn15	Cldn15		Eya2		Slc9a2				Syn2
1124	Creg2	Creg2		Pltp		Slc9a9				Syne2
1125	Phactr4	Phactr4		Tll2		Slco1c1				Syngr3
1126	Scn7a	Scn7a		Fbxl22		Slco2a1				Synj2
1127	Fbln1	Fbln1		Ckap2l		Slco2b1				Synm
1128	Fanca	Fanca		Gen1		Slco4c1				Synpo
1129	Ano1	Ano1		Alpg		Slfn5				Synpo2
1130	Gjd2	Gjd2		Kcnj8		Slitrk3				Synpr
1131	Spsb1	Spsb1		St6galnac6		Smc4				Syp
1132	Trim72	Trim72		Trank1		Smoc1				Syt1
1133	Smpdl3a	Smpdl3a		Usp49		Smpdl3a				Syt12
1134	S100a10	S100a10		Zfp236		Smtn				Syt13
1135	Zfhx3	Zfhx3		Lrtm2		Smtnl2				Syt17
1136	Cdt1	Cdt1		Selenop		Snap91				Syt6
1137	Slc43a3	Slc43a3		Creg2		Snca				Tacc3
1138	Rgcc	Rgcc		Tmco4		Sncb				Tagln
1139	Chdh	Chdh		Zgrf1		Sned1				Tap1
1140	Kcna4	Kcna4		Ajap1		Snph				Tbx6
1141	Phf20l1	Phf20l1		Nfib		Snta1				Tbxa2r
1142	Col5a3	Col5a3		C2cd4c		Snx10				Tceal3
1143	Tns1	Tns1		Sgo2		Snx22				Tceal6
1144	Acrbp	Acrbp		Draxin		Snx8				Tcerg1l
1145	Sowaha	Sowaha		Hs3st2		Sowaha				Tead2
1146	Gnat1	Gnat1		Fst		Sox10				Tec
1147	Myo1e	Myo1e		St8sia1		Sox11				Tek
1148	Cfap70	Cfap70		Gli2		Sox17				Tektip1
1149	Gpr6	Gpr6		Arc		Sox5				Tex15
1150	Grp	Grp		Myh6		Sox8				Tfap2c
1151	Fxyd1	Fxyd1		Sgsm1		Sp9				Tfeb
1152	Nox4	Nox4		Rec8		Spag5				Tgfa
1153	Hsd3b7	Hsd3b7		Lrrc3b		Sparc				Tgfb1i1
1154	Nrxn1	Nrxn1		Myorg		Sparcl1				Tgfb2
1155	Zfp385d	Zfp385d		Gbp2		Spata2L				Tgfbr1
1156	Zfp663	Zfp663		Fen1		Spata31f1				Tgif2
1157	Ajm1	Ajm1		Zfp488		Spc24				Thnsl2
1158	LOC120094818	LOC120094818		Cdh24		Spc25				Thrb
1159	Tipin	Tipin		RGD1564053		Spdl1				Thsd4
1160	Angptl4	Angptl4		Gls2		Sphkap				Thy1
1161	St8sia5	St8sia5		Lag3		Spock3				Tiam2
1162	Recql4	Recql4		Pole2		Spon1				Ticrr
1163	Steap2	Steap2		Gpr156		Spsb1				Tie1
1164	Drd1	Drd1		Ceacam1		Spta1				Timeless
1165	Rasgrp3	Rasgrp3		LOC120096384		Sptb				Timp3
1166	Csrp1	Csrp1		Tgfb1i1		Sptssb				Timp4
1167	Kiaa1755	Kiaa1755		Plec		Ssbp3				Tll2
1168	Itpka	Itpka		Lonrf3		Sspn				Tmem100
1169	Sipa1	Sipa1		Plcd1		Sstr1				Tmem117
1170	Mindy2	Mindy2		Cystm1		Sstr4				Tmem130
1171	Dll3	Dll3		Hbb		St18				Tmem131l
1172	Ptger3	Ptger3		Hbb-b1		St8sia5				Tmem132e
1173	Lrp1b	Lrp1b		Hbb-b2		Stac2				Tmem144
1174	Egflam	Egflam		Hbb-bs		Stac3				Tmem158
1175	Slc1a6	Slc1a6		LOC100134871		Stc2				Tmem179
1176	Kif18a	Kif18a		Egln3		Steap2				Tmem196
1177	Cyp4v3	Cyp4v3		Tst		Stil				Tmem200c
1178	Ctsk	Ctsk		Nkiras1		Stk36				Tmem204
1179	Hjurp	Hjurp		Rgcc		Stra6				Tmem255b
1180	Dbf4	Dbf4		LOC682102		Stra6l				Tmem35b
1181	Abtb1	Abtb1		Znf48		Stx1a				Tmem38a
1182	Retreg1	Retreg1		Manba		Stxbp6				Tmem50b
1183	Zfp622	Zfp622		Dusp26		Sv2b				Tmem88
1184	Hapln1	Hapln1		Jakmip3		Svip				Tmie
1185	Grin2c	Grin2c		Lhx5		Sycp2l				Tmpo
1186	Acan	Acan		Vangl1		Syn2				Tnfaip2
1187	Col6a1	Col6a1		Cp		Syne2				Tnfaip6
1188	P2rx6	P2rx6		Vstm2l		Syngr3				Tnfrsf11a
1189	Cfap44	Cfap44		Dgkg		Synj2				Tnfrsf1a
1190	Cldn11	Cldn11		Rspo3		Synm				Tnfrsf25
1191	Trpm3	Trpm3		Ldha		Synpo				Tns3
1192	Eme1	Eme1		Slc13a5		Synpo2				Tom1
1193	Rbm38	Rbm38		Slfn5		Synpr				Top2a
1194	Wfikkn1	Wfikkn1		Nrbp2		Syp				Tp73
1195	Ltk	Ltk		Cntrl		Syt1				Tpd52
1196	Plxnb3	Plxnb3		Aadat		Syt12				Tppp
1197	Itgb4	Itgb4		Tmem144		Syt13				Tppp3
1198	Slc25a18	Slc25a18		Comtd1		Syt17				Tpx2
1199	Zbtb4	Zbtb4		Adrb1		Syt6				Trank1
1200	Adam8	Adam8		Abcd2		Tacc3				Tril
1201	Rec8	Rec8		Galnt18		Tagln				Trim21
1202	Tmem88	Tmem88		Acad11		Tap1				Trim30d
1203	Nbl1	Nbl1		Nde1		Tbx6				Trim5
1204	Vtn	Vtn		Rbm11		Tbxa2r				Trim7
1205	Znrf4	Znrf4		Frmpd4		Tceal3				Trim9
1206	Zfp462	Zfp462		Zc3h12c		Tceal6				Troap
1207	Adgrg6	Adgrg6		Lrch2		Tcerg1l				Tspan12
1208	Inpp4b	Inpp4b		Knl1		Tead2				Tspan17
1209	Trim66	Trim66		Slco4c1		Tec				Tspan18
1210	Uhmk1	Uhmk1		Bach1		Tek				Tspan33
1211	Abtb3	Abtb3		Chdh		Tektip1				Tspan7
1212	Eya2	Eya2		Rps6ka4		Tex15				Tst
1213	Klhl1	Klhl1		Efna4		Tfap2c				Tstd3
1214	Mag	Mag		Slc35d3		Tfeb				Ttc16
1215	Exph5	Exph5		Slc9a9		Tgfa				Ttc22
1216	Cyp2d4	Cyp2d4		Sema3d		Tgfb1i1				Ttc28
1217	Slc13a3	Slc13a3		Vgf		Tgfb2				Ttc7a
1218	Fam89a	Fam89a		Unc5d		Tgfbr1				Ttk
1219	Foxo1	Foxo1		Gspt2		Tgif2				Ttll8
1220	Slco2b1	Slco2b1		Adgrv1		Thnsl2				Ttyh1
1221	Antkmt	Antkmt		Parp9		Thrb				Tuba4a
1222	Entrep2	Entrep2		Etnk2		Thsd4				Txnrd3
1223	Apold1	Apold1		Tlcd4		Thy1				Uap1l1
1224	Cpeb1	Cpeb1		Mamdc4		Tiam2				Ube2c
1225	Chek2	Chek2		Zfhx2		Ticrr				Ugt8
1226	Gramd2b	Gramd2b		Chd7		Tie1				Uhrf1
1227	Tll2	Tll2		Flt4		Timeless				Usp2
1228	Adamts9	Adamts9		Esco2		Timp3				Usp43
1229	Gng12	Gng12		Acvrl1		Timp4				Usp49
1230	Igsf1	Igsf1		Esam		Tlcd4				Ust
1231	Met	Met		C1ql1		Tll2				Vangl1
1232	Zfhx4	Zfhx4		Adgrg6		Tmco4				Vax1
1233	Trim21	Trim21		Cfh		Tmem100				Vcl
1234	Necab2	Necab2		Esyt3		Tmem117				Vip
1235	Gabrd	Gabrd		Nmrk1		Tmem130				Vrk1
1236	Vsir	Vsir		Adamts3		Tmem131l				Vsig10l
1237	Igf2	Igf2		Mmd2		Tmem132e				Vsig2
1238	Dclk3	Dclk3		Pnck		Tmem144				Vsir
1239	Smtnl2	Smtnl2		Adcy1		Tmem158				Vsnl1
1240	Optc	Optc		Rims4		Tmem179				Vstm2a
1241	Lhx5	Lhx5		Gpr146		Tmem196				Vstm2l
1242	Sap30	Sap30		Soga3		Tmem200c				Vtn
1243	Tek	Tek		Pbk		Tmem204				Vwf
1244	Gen1	Gen1		Rasgef1c		Tmem255b				Vxn
1245	Lama4	Lama4		Bhlhe41		Tmem35b				Wdhd1
1246	Mreg	Mreg		Retreg1		Tmem38a				Wfikkn1
1247	Cacna1i	Cacna1i		Zfp622		Tmem50b				Wfs1
1248	Slco4c1	Slco4c1		Dll4		Tmem88				Wif1
1249	Zfp488	Zfp488		Cep290		Tmie				Wipf1
1250	Lag3	Lag3		Osbpl1a		Tmpo				Wnt5b
1251	Car8	Car8		Gpr161		Tnfaip2				Wscd1
1252	Acvr2b	Acvr2b		Riox2		Tnfaip6				Wscd2
1253	Adrb1	Adrb1		Cryl1		Tnfrsf11a				Zbtb7b
1254	Ttk	Ttk		Scube3		Tnfrsf1a				Zcchc24
1255	Cdc42bpg	Cdc42bpg		Zfp217		Tnfrsf25				Zdhhc2
1256	Gpr146	Gpr146		Tshr		Tns3				Zfhx3
1257	Tstd3	Tstd3		Shisa2		Tom1				Zfhx4
1258	Drc3	Drc3		Mcee		Top2a				Zfp184
1259	Pif1	Pif1		Stard10		Tp73				Zfp185
1260	P4htm	P4htm		Pgr		Tpd52				Zfp217
1261	Tceal3	Tceal3		Msrb3		Tppp				Zfp365
1262	Bok	Bok		Fbxl2		Tppp3				Zfp385d
1263	Ebpl	Ebpl		Bspry		Tpx2				Zfp462
1264	Nr3c2	Nr3c2		Rhpn2		Trank1				Zfp488
1265	Entpd3	Entpd3		Kif13b		Trib3				Zfp521
1266	Mchr1	Mchr1		Flywch2		Tril				Zfp622
1267	Aplf	Aplf		Mt1		Trim21				Zic1
1268	Mfng	Mfng		Cfap52		Trim30d				Zmynd15
1269	Tspan33	Tspan33		Galm		Trim47				Znrf4
1270	Mgst1	Mgst1		Sat1		Trim5				Zswim4
1271	Hrh1	Hrh1		Egflam		Trim7				Zswim5
1272	Mroh2a	Mroh2a		Cdca5		Trim9
1273	Slc4a1	Slc4a1		Cdk18		Troap
1274	Chrna5	Chrna5		Ccnb2-ps2		Trpc5
1275	Gpr156	Gpr156		Cadm2		Tspan12
1276	Bspry	Bspry		Optc		Tspan17
1277	Adgra1	Adgra1		Cd83		Tspan18
1278	Acap1	Acap1		Ercc6l		Tspan33
1279	Drc1	Drc1		Mreg		Tspan7
1280	Gprin3	Gprin3		Ccn1		Tst
1281	Flt4	Flt4		Igf2bp3		Tstd3
1282	Mbp	Mbp		Vsig2		Ttc16
1283	Zbtb37	Zbtb37		Hmgb2		Ttc22
1284	Kcnab3	Kcnab3		Zfp185		Ttc28
1285	Ipcef1	Ipcef1		Grik3		Ttc7a
1286	Adamts15	Adamts15		Rad51		Ttk
1287	Fam43b	Fam43b		Chadl		Ttll8
1288	Smtn	Smtn		Slitrk3		Ttyh1
1289	Kcne5	Kcne5		Hdac7		Tuba4a
1290	Stra6	Stra6		RGD1308065		Txnrd3
1291	Foxj1	Foxj1		Pcdh15		Uap1l1
1292	Glis3	Glis3		LOC120096422		Ube2c
1293	Prune2	Prune2		Ikzf1		Ugt8
1294	Vsig2	Vsig2		Zfp518b		Uhrf1
1295	Plcd4	Plcd4		Enpp6		Usp2
1296	Parp9	Parp9		Cdkn1a		Usp43
1297	Arl4d	Arl4d		Slco2b1		Usp49
1298	Esam	Esam		Lhx1		Ust
1299	Pnpla3	Pnpla3		Dbp		Vangl1
1300	Sptb	Sptb		Rab26		Vax1
1301	Slc35d3	Slc35d3		Casp4		Vcl
1302	Hmgcs2	Hmgcs2		Wnt5b		Vip
1303	Lmo2	Lmo2		Ramp3		Vit
1304	Cntnap1	Cntnap1		Dpf3		Vrk1
1305	Mfsd4a	Mfsd4a		Tgif2		Vsig10l
1306	Mtbp	Mtbp		Pou2f1		Vsig2
1307	Rem2	Rem2		Vax1		Vsir
1308	Trim30d	Trim30d		Cryab		Vsnl1
1309	Trim5	Trim5		Rtn4r		Vstm2a
1310	Entrep1	Entrep1		Tnfrsf11a		Vstm2l
1311	Acvrl1	Acvrl1		Col7a1		Vtn
1312	Scml2	Scml2		Cyba		Vwf
1313	Gpx3	Gpx3		Plekhf1		Vxn
1314	Kcnj6	Kcnj6		Olfml2a		Wdhd1
1315	Fign	Fign		Drc3		Wfikkn1
1316	Plpp4	Plpp4		Mme		Wfs1
1317	Cav2	Cav2		Ltk		Wif1
1318	Ska1	Ska1		Gbe1		Wipf1
1319	Slc22a3	Slc22a3		Kcns3		Wnt5b
1320	Selenop	Selenop		Tmem158		Wscd1
1321	Renbp	Renbp		Ptpn3		Wscd2
1322	Nrm	Nrm		Anln		Zbtb7b
1323	Ppp1r18	Ppp1r18		Phip		Zcchc24
1324	Itpr3	Itpr3		Tnrc6c		Zdhhc2
1325	Sned1	Sned1		Plpp4		Zfhx3
1326	LOC300308	LOC300308		Pgam1		Zfhx4
1327	Mrap2	Mrap2		S100a1		Zfp184
1328	Ttc39b	Ttc39b		Bmp4		Zfp185
1329	Lama1	Lama1		Tp73		Zfp217
1330	Ccnb2-ps2	Ccnb2-ps2		Tmem35b		Zfp365
1331	LOC120096384	LOC120096384		Bhlhe40		Zfp385d
1332	Plp1	Plp1		Gpr37		Zfp462
1333	Nell1	Nell1		Lgals3		Zfp488
1334	Klf15	Klf15		Kbtbd11		Zfp521
1335	Ttc7a	Ttc7a		Fgl2		Zfp622
1336	Lmntd2	Lmntd2		Pcdh12		Zic1
1337	Ccdc150	Ccdc150		Trpc5		Zmynd15
1338	Igsf9	Igsf9		Rspo2		Znrf4
1339	Nfatc1	Nfatc1		Htr5a		Zswim4
1340	Zfp36	Zfp36		Ttc16		Zswim5
1341	Gsta1	Gsta1		Colgalt2
1342	Marchf1	Marchf1		Slc15a3
1343	Riox2	Riox2		Lrp6
1344	Fhod1	Fhod1		Celf2
1345	Cflar	Cflar		Tspan18
1346	Egfr	Egfr		Ptprb
1347	Kcns3	Kcns3		Nabp1
1348	Dll4	Dll4		Inpp4b
1349	Lrtm2	Lrtm2		Abo
1350	Manba	Manba		Txnip
1351	Creg1	Creg1		Bptf
1352	Tmie	Tmie		Nacc2
1353	Misp	Misp		C1r
1354	Rab27b	Rab27b		Pdgfrb
1355	Dscc1	Dscc1		Btbd7
1356	Stac3	Stac3		Tmem205
1357	Reln	Reln		Shpk
1358	Vwc2l	Vwc2l		Gpr12
1359	Xylt1	Xylt1		Fth1-ps5
1360	Aadat	Aadat		Itpr2
1361	Wnt4	Wnt4		Dscc1
1362	Ajap1	Ajap1		Kiss1r
1363	Wnt5b	Wnt5b		Cbr3
1364	Asic4	Asic4		Vwa2
1365	Grin2a	Grin2a		Fscn3
1366	Mmrn2	Mmrn2		Wfs1
1367	Il1rapl1	Il1rapl1		Omg
1368	Dok3	Dok3		Cdc42ep1
1369	Opcml	Opcml		Arid4b
1370	Acadm	Acadm		Eng
1371	Arap3	Arap3		Ccdc85a
1372	Col28a1	Col28a1		Pdlim1
1373	Dlk1	Dlk1		Gng12
1374	Lamp5	Lamp5		Rbpjl
1375	Gsap	Gsap		Trib3
1376	Gucy1b2	Gucy1b2		Phgdh
1377	Gsta6	Gsta6		Nradd
1378	RGD1308065	RGD1308065		Postn
1379	Tex15	Tex15		Itgb4
1380	Mboat1	Mboat1		Rsf1
1381	Cbln4	Cbln4		Gnat1
1382	Synpo2	Synpo2		Npl
1383	Lhx1	Lhx1		Foxn3
1384	Pcdh12	Pcdh12		Cenpu
1385	Dnai3	Dnai3		Emilin2
1386	Prph	Prph		Dtl
1387	Ptpn3	Ptpn3		Synj2
1388	Rhpn2	Rhpn2		Zfp385d
1389	Cdh23	Cdh23		Higd1a
1390	Cdc6	Cdc6		Gdf10
1391	Hydin	Hydin		Ttc7a
1392	Heph	Heph		Cdhr2
1393	Rgs14	Rgs14		Gsta1
1394	Chac1	Chac1		Plcd3
1395	Slc5a2	Slc5a2		Tek
1396	Rarres1	Rarres1		Atp10d
1397	Iqcc	Iqcc		Mcrip2
1398	Dusp15	Dusp15		Rell2
1399	Col1a1	Col1a1		Crlf1
1400	Zic1	Zic1		Aplnr
1401	Irgm	Irgm		Metrnl
1402	Clic6	Clic6		Prrg1
1403	Bhlhe41	Bhlhe41		Gucy1b2
1404	Shisa2	Shisa2		Acot2
1405	LOC685203	LOC685203		Ngfr
1406	Pnpo	Pnpo		Myb
1407	Dgkg	Dgkg		Paox
1408	Il33	Il33		Rc3h1
1409	Trpm2	Trpm2		Grm6
1410	Maob	Maob		Cramp1
1411	Zfp185	Zfp185		Cenpa
1412	Casp4	Casp4		Vtn
1413	Tbx6	Tbx6		Cartpt
1414	Capg	Capg		Entrep1
1415	Tnfaip6	Tnfaip6		Folh1
1416	Blvra	Blvra		Thoc2l
1417	Sntb1	Sntb1		Dct
1418	Fbln5	Fbln5		Rrh
1419	Nalcn	Nalcn		Thoc2
1420	Pdyn	Pdyn		Rbm46
1421	Dusp10	Dusp10		Gpx3
1422	Bmp6	Bmp6		Dbf4
1423	Tmem132d	Tmem132d		Cav2
1424	Polq	Polq		Piwil2
1425	Tnfrsf11a	Tnfrsf11a		Zdbf2
1426	Lsamp	Lsamp		N4bp2
1427	Stc2	Stc2		Srebf1
1428	Cbr3	Cbr3		Vcl
1429	Cybrd1	Cybrd1		Cyyr1
1430	Bace2	Bace2		Itih5
1431	Slc35f4	Slc35f4		C10h17orf58
1432	Rcan3	Rcan3		Oas1b
1433	Fgl2	Fgl2		Map7
1434	Cenpu	Cenpu		Ephx2
1435	Ppp1r13l	Ppp1r13l		Slc4a7
1436	Asb4	Asb4		Ccdc150
1437	Nherf1	Nherf1		Heph
1438	Dach1	Dach1		Klf5
1439	Egfl7	Egfl7		Mertk
1440	Cyb5r2	Cyb5r2		Cntnap1
1441	Fa2h	Fa2h		Ska1
1442	Mgmt	Mgmt		Sfxn5
1443	Ccdc153	Ccdc153		Mab21l1
1444	Slc4a11	Slc4a11		Lyz2
1445	Rasgef1c	Rasgef1c		Osgin1
1446	Kiss1r	Kiss1r		Fads6
1447	Slc35g2	Slc35g2		Gabrg1
1448	Myrf	Myrf		Fbln1
1449	Gmpr	Gmpr		Il17rc
1450	Nefh	Nefh		Pgk1
1451	Cps1	Cps1		Lama4
1452	Tmem144	Tmem144		Mfap3l
1453	Rbpjl	Rbpjl		Itga1
1454	Osgin1	Osgin1		Slc41a3
1455	Tec	Tec		Kif24
1456	Mfrp	Mfrp		Rnf207
1457	Pmel	Pmel		Hps6
1458	Olfml2b	Olfml2b		Acsbg3
1459	Fam135b	Fam135b		Kmt2a
1460	Shc3	Shc3		RT1-CE11
1461	Adgrl4	Adgrl4		Hsd11b1
1462	Frem2	Frem2		Ramp1
1463	Mab21l1	Mab21l1		Pnlip
1464	Sass6	Sass6		Ano3
1465	Olfml1	Olfml1		Klf15
1466	Ak9	Ak9		Ctsk
1467	Mecom	Mecom		Nox4
1468	Cyyr1	Cyyr1		Wfikkn1
1469	Tph2	Tph2		Tmem25
1470	Kcnj8	Kcnj8		Trim21
1471	Ptprb	Ptprb		Phf6
1472	Cyp2j10	Cyp2j10		Oip5
1473	Lgr5	Lgr5		Col20a1
1474	Rab32	Rab32		LOC120095433
1475	Ier5	Ier5		Ctsh
1476	Ptx3	Ptx3		Cenpw
1477	Prss23	Prss23		Tmem179
1478	Aspa	Aspa		Pacsin3
1479	Hhip	Hhip		Kcnip3
1480	Efna4	Efna4		Wdr76
1481	Trim7	Trim7		Bicd1
1482	Bin2	Bin2		Mgmt
1483	Cela1	Cela1		Gpr75
1484	Spc24	Spc24		Mecom
1485	Acot2	Acot2		Hrh1
1486	Dlg2	Dlg2		Abhd14a
1487	Ghr	Ghr		Rims3
1488	Khk	Khk		Gpi
1489	Ank2	Ank2		Adra1d
1490	Prickle3	Prickle3		Fa2h
1491	Ntf3	Ntf3		Mdfic
1492	Vsig10l	Vsig10l		Klhl36
1493	Hacd1	Hacd1		Tet3
1494	Thnsl2	Thnsl2		Ppargc1a
1495	Cdc42ep1	Cdc42ep1		Smtnl2
1496	Prr22	Prr22		Prr22
1497	Duox1	Duox1		Boc
1498	Col18a1	Col18a1		Zic4
1499	Pls1	Pls1		Plat
1500	Evi2a	Evi2a		Tcf4
1501	Bmpr1b	Bmpr1b		RT1-M3-1
1502	Map4k1	Map4k1		Myo1e
1503	Cenpa	Cenpa		Eno4
1504	Snord10	Snord10		Olfml2b
1505	Colgalt2	Colgalt2		Slc9a2
1506	Adhfe1	Adhfe1		Creb1
1507	Pnlip	Pnlip		Stac3
1508	Zfp217	Zfp217		Plekha4
1509	Tnfrsf25	Tnfrsf25		Acot4
1510	Epm2a	Epm2a		Col4a6
1511	Rflnb	Rflnb		Cd68
1512	Marchf3	Marchf3		Hrob
1513	Fstl4	Fstl4		Adcy4
1514	Slc2a4	Slc2a4		Tead1
1515	Gal3st1	Gal3st1		Krt222
1516	Ddit4l	Ddit4l		Cdh22
1517	Col26a1	Col26a1		Caln1
1518	Fas	Fas		Abat
1519	Cdh15	Cdh15		Rgs7bp
1520	Them6	Them6		Tnfaip2
1521	Rad51c	Rad51c		Cfap70
1522	Ttc21a	Ttc21a		Acot1
1523	Ppargc1b	Ppargc1b		Arid2
1524	Xkr6	Xkr6		Six3
1525	Il34	Il34		Brip1
1526	Cartpt	Cartpt		Matn4
1527	Cfap99	Cfap99		Cyp2d4
1528	Lrrc3b	Lrrc3b		Tcfl5
1529	B3glct	B3glct		LOC685203
1530	Zfp819	Zfp819		Pde5a
1531	Gpr75	Gpr75		Lingo2
1532	Cdc42ep2	Cdc42ep2		Kif17
1533	Pnldc1	Pnldc1		Bach2
1534	Flywch2	Flywch2		Cyb561d2
1535	Ptpn14	Ptpn14		Dennd11
1536	Cckbr	Cckbr		Dcbld2
1537	Plag1	Plag1		Fli1
1538	Ecm1	Ecm1		RT1-CE1
1539	Cth	Cth		Reep6
1540	Slc15a1	Slc15a1		Prss35
1541	Vip	Vip		Trim7
1542	Mal	Mal		Ciart
1543	Slc13a5	Slc13a5		Tap1
1544	Ahsp	Ahsp		Rictor
1545	Chrna3	Chrna3		Inpp1
1546	Acsbg3	Acsbg3		Srrm4
1547	Slc6a20b	Slc6a20b		Zbtb44
1548	Gask1a	Gask1a		Col2a1
1549	Sgo2	Sgo2		Tnfaip6
1550	Inhba	Inhba		Cib1
1551	C1r	C1r		Sned1
1552	RGD1565166	RGD1565166		Neil3
1553	Gpr149	Gpr149		Kcng2
1554	Cd34	Cd34		Slc5a2
1555	Slc9a2	Slc9a2		Pgap1
1556	Slc35f2	Slc35f2		Ddit4l
1557	Slc7a2	Slc7a2		Kcnh6
1558	Dnah5	Dnah5		Psd4
1559	Esr1	Esr1		Ccdc152
1560	Lyl1	Lyl1		Fzd6
1561	Enpp6	Enpp6		LOC102546572
1562	Arhgap6	Arhgap6		Chst5
1563	Lgals3	Lgals3		Mitf
1564	Cenpw	Cenpw		Arap3
1565	Rasl12	Rasl12		Stra6
1566	Kirrel2	Kirrel2		Prr11
1567	Msrb3	Msrb3		Fbxo4
1568	Hbb	Hbb		Gpr21
1569	Hbb-b1	Hbb-b1		Ppfibp2
1570	Hbb-b2	Hbb-b2		Slc38a4
1571	Hbb-bs	Hbb-bs		Shh
1572	LOC100134871	LOC100134871		Col18a1
1573	Zbtb7b	Zbtb7b		Tceal7
1574	Oas1b	Oas1b		Dmrtb1
1575	Agt	Agt		Nefh
1576	Gulo	Gulo		Atp11c
1577	Tmco4	Tmco4		Ghr
1578	LOC120094546	LOC120094546		LOC100360821
1579	Mpv17l	Mpv17l		Akap7
1580	Cd83	Cd83		Tmem204
1581	Cfap91	Cfap91		Sdsl
1582	Opalin	Opalin		Ttll8
1583	Trnp1	Trnp1		Adm
1584	Adra1d	Adra1d		Tjp2
1585	Rsph10b	Rsph10b		Plekhg2
1586	Adcy4	Adcy4		Khk
1587	Zbtb7c	Zbtb7c		RGD1563888
1588	Adora2b	Adora2b		Syndig1l
1589	Catip	Catip		Epha10
1590	Dtx3l	Dtx3l		Itgb1bp2
1591	Samd5	Samd5		Slc35f4
1592	Epcam	Epcam		Plag1
1593	Azin2	Azin2		Cyp2s1
1594	Slfn5	Slfn5		Pex5l
1595	Gcgr	Gcgr		Ptger1
1596	Cpne9	Cpne9		Hcfc1
1597	Grm4	Grm4		Gsn
1598	Ttc22	Ttc22		Slc8a1
1599	Slc9a9	Slc9a9		Spc24
1600	Gbp5	Gbp5		Cadps2
1601	Mdfic	Mdfic		Cpne9
1602	Esyt3	Esyt3		Sptb
1603	Plekhf1	Plekhf1		Lama1
1604	Slco2a1	Slco2a1		Bin2
1605	Zic3	Zic3		Cela1
1606	Aldh1a1	Aldh1a1		Sestd1
1607	Slc9a7	Slc9a7		Cebpb
1608	Slc1a2	Slc1a2		Kcnv1
1609	Prkcq	Prkcq		Kcns1
1610	Mertk	Mertk		Vxn
1611	Fxyd5	Fxyd5		Ndst3
1612	Itga1	Itga1		Endog
1613	Col8a1	Col8a1		Slc2a4
1614	Shh	Shh		Lamc2
1615	Jph1	Jph1		Itga4
1616	Epha2	Epha2		Slc16a3
1617	H6pd	H6pd		Adora2b
1618	Ftcd	Ftcd		Rflnb
1619	Spag6l	Spag6l		Epcam
1620	Ramp1	Ramp1		Gfra4
1621	Cenpq	Cenpq		Stk32a
1622	P2ry12	P2ry12		Gal3st1
1623	Gpr52	Gpr52		Crb1
1624	Mdh1b	Mdh1b		Zbtb7b
1625	Prr11	Prr11		Pld4
1626	Col7a1	Col7a1		Stc2
1627	Slco1c1	Slco1c1		Slc2a13
1628	Ccr5	Ccr5		Nlrc3
1629	Iqca1l	Iqca1l		Glis3
1630	Gjc3	Gjc3		Sfpq
1631	Col19a1	Col19a1		Slc41a1
1632	Tgfb1	Tgfb1		Ttll4
1633	LOC100360821	LOC100360821		Tk1
1634	Hyal1	Hyal1		Cenpo
1635	Abo	Abo		B3glct
1636	Il17rc	Il17rc		Arr3
1637	Ttll8	Ttll8		Laptm5
1638	Dnah11	Dnah11		Gulo
1639	Msh5	Msh5		Atxn7
1640	Maff	Maff		Anxa1
1641	Plaat3	Plaat3		Cd34
1642	Snai1	Snai1		Col16a1
1643	Tmem204	Tmem204		Cfap161
1644	Lrat	Lrat		Niban3
1645	Stpg1	Stpg1		Gdf15
1646	Mitf	Mitf		Trim47
1647	Mir22	Mir22		Cplx3
1648	Mepe	Mepe		Cyp2j10
1649	Neurod4	Neurod4		Pcsk4
1650	Slc27a5	Slc27a5		Ptpn7
1651	Matn2	Matn2		Myd88
1652	Pkp1	Pkp1		Igf2bp1
1653	Scarf2	Scarf2		Nbeal1
1654	Wdr97	Wdr97		Acr
1655	Mc1r	Mc1r		Pde3a
1656	Adam12	Adam12		Tmie
1657	Hrob	Hrob		Hacd1
1658	Rsph1	Rsph1		LOC120094546
1659	Ak7	Ak7		Plaat3
1660	Cx3cr1	Cx3cr1		Tcirg1
1661	Sdc1	Sdc1		Gask1a
1662	Aplnr	Aplnr		Zfp652
1663	LOC682102	LOC682102		Glipr2
1664	Adamts4	Adamts4		Fas
1665	Emilin2	Emilin2		Fbln5
1666	Cenpo	Cenpo		Ephb4
1667	Cdk18	Cdk18		Tes
1668	Cnn2	Cnn2		Vip
1669	Prdm1	Prdm1		Frmd7
1670	Hamp	Hamp		Wnk3
1671	Ifih1	Ifih1		Catip
1672	Dqx1	Dqx1		Ccr5
1673	RGD1562726	RGD1562726		Tfeb
1674	Car12	Car12		Pigb
1675	Lpar2	Lpar2		Hs3st5
1676	Tap1	Tap1		Dync1h1
1677	Bhmt	Bhmt		S1pr5
1678	Hbg1	Hbg1		Cdh23
1679	Nlrc3	Nlrc3		Lamp5
1680	Erg	Erg		Baiap2l2
1681	Arid5a	Arid5a		Ldaf1
1682	F5	F5		Cdk6
1683	Olfml3	Olfml3		Scai
1684	Ccl3	Ccl3		Rnf213
1685	Trps1	Trps1		Cavin1
1686	Pole2	Pole2		Nrg2
1687	Mcee	Mcee		Celsr1
1688	Mxra7	Mxra7		Tfap2d
1689	Glipr2	Glipr2		Amer1
1690	Cyp4f1	Cyp4f1		Abca1
1691	Cfap65	Cfap65		Col3a1
1692	Rbm46	Rbm46		Cyb5r2
1693	Fli1	Fli1		Adgra2
1694	Hnrnpa1-ps20	Hnrnpa1-ps20		Cep85l
1695	Rxfp3	Rxfp3		Tmem88
1696	Mcrip2	Mcrip2		Nudt6
1697	Tmem81	Tmem81		Lhx8
1698	Gpr34	Gpr34		Lyl1
1699	Etnk2	Etnk2		Rsph1
1700	Unc13c	Unc13c		Ppp1r3g
1701	Ldlrad1	Ldlrad1		Oprm1
1702	Zdhhc22	Zdhhc22		Cth
1703	Neil3	Neil3		Xrn1
1704	Lhx8	Lhx8		Egr4
1705	Tfeb	Tfeb		Ccdc50
1706	Cited4	Cited4		Neurog1
1707	Ctsc	Ctsc		Cplane1
1708	Nog	Nog		Niban1
1709	Cd101	Cd101		Mdm4
1710	Metrnl	Metrnl		Ccdc18
1711	Megf6	Megf6		Ust
1712	Ier3	Ier3		Zmynd15
1713	Kcng4	Kcng4		Hbg1
1714	LOC120096111	LOC120096111		Kdm7a
1715	Gask1b	Gask1b		Spta1
1716	Tal1	Tal1		Ecscr
1717	Gli1	Gli1		Rasal2
1718	Pclo	Pclo		Avl9
1719	Klf5	Klf5		Acp4
1720	Rnf207	Rnf207		Lgals4
1721	Vwc2	Vwc2		Kmt2c
1722	Spata31f1	Spata31f1		Misp
1723	Cfap57	Cfap57		Sptssb
1724	Npy5r	Npy5r		Brwd3
1725	Npy2r	Npy2r		Amn
1726	Rtl4	Rtl4		LOC120096111
1727	Gdf10	Gdf10		Fam221a
1728	Prr32	Prr32		Ngb
1729	Cfap161	Cfap161		Mylip
1730	Grin2b	Grin2b		Erg
1731	Kcna3	Kcna3		Rasgrf1
1732	FAM187A	FAM187A		Mob3b
1733	Itga5	Itga5		Tuba1c
1734	Dnah7	Dnah7		Lgr5
1735	Itgb8	Itgb8		Lpcat2b
1736	Emcn	Emcn		Ppp1r3b
1737	Cfap45	Cfap45		Casq1
1738	Dnajb13	Dnajb13		Lgals9
1739	Flt3	Flt3		Sema3a
1740	Prox2	Prox2		Susd5
1741	Prodh2	Prodh2		Ammecr1
1742	LOC120099525	LOC120099525		Hspb1
1743	Dct	Dct		Map3k2
1744	RT1-M3-1	RT1-M3-1		Dok3
1745	Trib3	Trib3		Cwh43
1746	Trim47	Trim47		Sdr42e1
1747	Slc2a10	Slc2a10		Cdh6
1748	Tbxa2r	Tbxa2r		S1pr3
1749	Nkx6-2	Nkx6-2		Mc1r
1750	Mansc1	Mansc1		Ebf2
1751	Styk1	Styk1		Rras
1752	Tbx19	Tbx19		Kcnt1
1753	Tmem35b	Tmem35b		Atp7a
1754	Sptssb	Sptssb		Nefm
1755	Kcng2	Kcng2		Klhl15
1756	Chrm2	Chrm2		Slc39a12
1757	Zmynd15	Zmynd15		Chi3l1
1758	Rcsd1	Rcsd1		Ccdc103
1759	Tal2	Tal2		Pnldc1
1760	Tnfaip2	Tnfaip2		Vit
1761	Neurl1	Neurl1		Barhl2
1762	Lcat	Lcat		Snx22
1763	Dmrt3	Dmrt3		Itprid1
1764	Rbm11	Rbm11		Synpo2
1765	Acot11	Acot11		Nbl1
1766	Sox17	Sox17		Ret
1767	Arhgap45	Arhgap45		Flt3
1768	Psd3	Psd3		Stac
1769	Kcnh5	Kcnh5		Dao
1770	Neurog1	Neurog1		Mfsd4a
1771	Snx22	Snx22		Cep112
1772	Arg1	Arg1		Cd101
1773	Scai			Slco2a1
1774	Pgap1			Soga1
1775	Taok1			Stbd1
1776	Tet1			Ccdc40
1777	Bmpr2			Pde1c
1778	Thoc2l			Sntg2
1779	Map3k2			Prdm1
1780	Rictor			Tlr13
1781	Vps13a			Irak4
1782	Kcnh7			Capg
1783	Zbtb20			Arhgap26
1784	Ccdc88a			Fsd1l
1785	COX2			Pag1
1786	Xkr4			Ttc22
1787	Nbeal1			Nppc
1788	Lmbrd2			Cfap73
1789	Bicd1			Rassf4
1790	Myo9a			Ddit4
1791	Grm3			Spata31f1
1792	Dync2h1			Fam89a
1793	Pcdh9			Gbp5
1794	Ubn2			Snord19b
1795	Rsf1			Pmel
1796	LOC102546572			Chrna3
1797	Dcc			Pdyn
1798	Ro60			Emcn
1799	Phip			Mthfd1l
1800	Scn1a			Dnase1
1801	Tln2			Ifi27l2b
1802	Dgkh			Sstr3
1803	Ubr1			Parpbp
1804	Stxbp5l			Tmem151a
1805	Xpr1			Egfr
1806	Hipk2			Micall2
1807	Gsk3b			Hmgcs2
1808	Mif			Cldn23
1809	Braf			Bmpr2
1810	Rif1			Zfp566
1811	Marchf6			Slc25a18
1812	Gan			Fezf1
1813	Dync1h1			Thbd
1814	Mga			Sox17
1815	Ago3			LOC100362216
1816	Wnk3			Cage1
1817	Slc8a1			Ppp1r14d
1818	Osbpl8			Nfatc1
1819	Nav1			Lpar2
1820	Nufip2			Stat3
1821	Wdfy3			Spata46
1822	Lrrc7			Marchf1
1823	Mysm1			Igsf6
1824	Lrrc58			Cited4
1825	Nexmif			Pter
1826	Csmd3			Megf6
1827	Thoc2			Fam107a
1828	Fsd1l			Upp1
1829	Tnks			Lef1
1830	Kmt2a			Stat5a
1831	Klhl11			Mis18a
1832	Vps13c			Tuba8
1833	Hycc1			Tbx6
1834	Fgd4			Mecp2
1835	Dok6			Fosb
1836	Mdm4			Psmb9
1837	Rfx3			Prr32
1838	Dpysl5			Tex15
1839	Ncoa2			Slc22a4
1840	RGD1306271			Kcnh8
1841	Igsf9b			Slc35g2
1842	Lca5			Ubn2
1843	Hook3			Apobec2
1844	Plcxd3			Id1
1845	Bltp1			Tubb6
1846	Pbrm1			Samd9
1847	Setbp1			Lhx9
1848	Huwe1			FAM187A
1849	Csrnp3			Klhl11
1850	Gucy1a2			Hs6st3
1851	Soga1			Zfp397
1852	Dock4			Parp3
1853	Agps			Cx3cr1
1854	Mmp16			Slc15a1
1855	Xrn1			Bbln
1856	Vcpip1			Filip1
1857	Pdp2			Ddo
1858	Skil			Bmp6
1859	Rc3h1			Gpr149
1860	Peak1			Tbxa2r
1861	Alg10			Mgarp
1862	Ddr2			Cys1
1863	Amer1			Lgals5
1864	Med12l			Fstl3
1865	Nf1			Rasl12
1866	Rabgap1l			Nsun7
1867	Brwd3			Pamr1
1868	Cacna1e			Asb4
1869	Gabrb2			Tcerg1l
1870	Mob1b			Mir22
1871	Tenm4			Nufip2
1872	Erbb4			Spr
1873	Zfp26			Mobp
1874	Dennd4c			Zfp780b
1875	Mecp2			Adra2c
1876	Nfib			Plaur
1877	Pdpk1			Esyt1
1878	Prkaa2			Tnfrsf25
1879	Lrch3			Chrne
1880	Edem3			Col23a1
1881	Dgki			Rmdn2
1882	N4bp2			Lxn
1883	Kmt2c			Cd180
1884	Creb1			Rsph6a
1885	Tmem170b			Gabpb2
1886	Pak3			Kcne5
1887	Ndst1			Unc13d
1888	Slc35e2b			Clstn2
1889	Cacna2d1			Lama5
1890	Arfgef3			Ddit3
1891	Smg1			Arhgef5
1892	Tulp4			Ccl2
1893	Tanc2			Irgm
1894	Nos1
1895	Stox2
1896	Zdbf2
1897	Hcfc1
1898	Tnr
1899	Atp8a2
1900	Ralgapa2
1901	Ptar1
1902	Pdxdc1
1903	Reps2
1904	Prdm11
1905	Erc2
1906	Lyst
1907	Plekhm3
1908	Akap9
1909	Map1b
1910	Ldha
1911	Nyap2
1912	Slc4a7
1913	St6gal2
1914	Cpeb2
1915	Herc2
1916	Atp11c
1917	Kif26b
1918	Rc3h2
1919	Ccser2
1920	Pou2f1
1921	Ankrd37
1922	Clcn5
1923	Megf9
1924	Rab3c
1925	Dcbld2
1926	Rasal2
1927	Lcor
1928	Ttll4
1929	Hipk3
1930	Slitrk2
1931	Tbc1d32
1932	Asxl3
1933	Ppm1e
1934	Slc26a2
1935	Tead1
1936	Thbs1
1937	Akap5
1938	Zdhhc21
1939	Hmbox1
1940	Fat3
1941	Soga3
1942	Cplane1
1943	Lpp
1944	Fat4
1945	Slc16a3
1946	Zim1
1947	Oprm1
1948	Lrp6
1949	Cdyl2
1950	Arid2
1951	Tmem245
1952	Man1a2
1953	Cep350
1954	Pcdhb21
1955	Xiap
1956	Zfp397
1957	Epb41l5
1958	Adam22
1959	Cox4i2
1960	Shank2
1961	Dnajb14
1962	Ubr3
1963	Tet3
1964	Stom
1965	Lrriq1
1966	Faxc
1967	Chl1
1968	Hecw1
1969	Abca5
1970	Syt14
1971	Nsd1
1972	Btbd7
1973	Minar1
1974	Ptprt
1975	Atf7ip
1976	Dcaf17
1977	Htr1b
1978	Znf780b
1979	St8sia3
1980	Ago2
1981	Epop
1982	Mdn1
1983	Unc5d
1984	Kdm7a
1985	Tmem132b
1986	Fam199x
1987	Plxna4
1988	Adm
1989	Klhl28
1990	St8sia4
1991	Abl2
1992	Zfp780b
1993	Klf12
1994	Zfp518b
1995	Cpeb3
1996	Smcr8
[truncated: 1,082 more rows]

## Sheet: 1g_Summary
Supplementary table 1. Summary of gene expresson profiles of 2D neuron, 3D neuMatrix and E18 cortex from RNA-seq
Supplementary table 1g. Summary of GSEA and GSVA results
Summary of GSEA results
Gene signature	SetSize	EnrichmentScore	NES	pvalue	p.adjust	Rank	Leading edge	Core enrichment
E18 cortex upregulated	463	0.406496	1.86771	1.12956e-10	1.12956e-10	1544	tags=21%, list=11%, signal=19%	Trim72/Hk2/Hba-a1/Hba-a2/Hbq1b/Igf2/Fos/Ppp1r13l/Ano1/Gipr/Zfp36/Hba-a3/Egr1/Klf4/Eng/Acr/Col6a1/Abcg1/Fosb/Itprid1/Col28a1/Lef1/Nxph4/Slc28a2/Cdh5/Mogat2/Vit/Gadd45g/Lhx5/Pnrc1/Igf2bp1/Serinc2/Nhlh1/Mboat1/Lmntd2/Xrcc3/Sap30/Gsap/Slco2b1/Tfap4/Cchcr1/Ager/Pla2g4b/Mpig6b/Neurog2/Scml2/Itpr3/Egfl7/Gem/Ntng2/Col2a1/Slc38a4/Sipa1/Stac3/Igf2bp2/Misp/Adam8/Gli2/Rem2/Slc4a11/Cyb561d1/Pot1b/Dux4/Apold1/…
E18 cortex downregulated	500	-0.385239	-1.72136	3.94427e-08	3.94427e-08	3321	tags=38%, list=24%, signal=30%	Grm7/Atp1a2/Atp1a1/Npnt/Arhgap44/Ntrk2/Extl2/Nefl/Rap1gap2/Npy1r/Tmem196/Usp13/Sh3gl2/Cnp/Chrm3/Cdh20/Slc4a10/LOC100125362/Tmem254/Tgfa/Erg28/Kcnv1/Rab7b/Gng7/Chst2/Gabbr2/Sash1/Trim9/Syn2/Oxct1/Sfxn5/Dpp10/Olig1/Camk1d/Megf11/Atp2b2/Pnma2/Sox8/Zfp365/Arhgef26/Kcnf1/Mfsd12/Rapgef4/Synm/Acsbg1/Pdha1/Pdgfra/Ppm1h/Ccn3/Mgll/Gpr37l1/Tmcc3/Vstm2a/Ppp2r2c/Slc2a13/Kcnh1/Bdh1/Ptpre/Myo6/Pdzd2/Myo16/Ptk2b…
Summary of GSVA results
Pathways	Mean rank of 3D	Mean rank of 2D	Mean rank of E18	3D vs. E18 p value	2D vs. E18 p value
neuron projection regeneration	7.500	7.000	2.500	0.009524	0.015873
regulation of synaptic transmission, glutamatergic	6.167	7.000	4.500	0.476190	0.015873
GABA-ergic synapse	4.833	7.000	6.500	0.476190	0.015873
regulation of postsynaptic membrane potential	4.500	7.000	7.000	0.257143	0.015873
positive regulation of cytosolic calcium ion concentration	4.667	7.000	6.750	0.352381	0.015873
ion channel complex	4.833	7.000	6.500	0.476190	0.015873
glial cell projection	7.500	7.000	2.500	0.009524	0.015873
cell-cell contact zone	7.500	7.000	2.500	0.009524	0.015873
cell junction assembly	4.667	7.000	6.750	0.352381	0.015873
gluconeogenesis	5.833	3.200	5.000	0.761905	0.031746
hexose metabolic process	7.500	3.200	2.500	0.009524	0.031746
glucose catabolic process	7.500	3.000	2.500	0.009524	0.015873
extracellular matrix organization	6.000	7.000	4.750	0.609524	0.015873

## Sheet: 1h_GSEA
Supplementary table 1. Summary of gene expresson profiles of 2D neuron, 3D neuMatrix and E18 cortex from RNA-seq
Supplementary table 1h. GSEA of representative differentially enriched gene sets between 3D neuMatrix and 2D neuron
GO/KEGG term	Description	Gene number	Gene enriched	-log10Pvalue	Gene upregulated	Gene downregulated	Enrichment score
GO:0061620	glycolytic process through glucose-6-phosphate	17	12	5.85387	12	0	0.845055
GO:0006007	glucose catabolic process	24	13	6.75203	13	0	0.805289
rno00010	Glycolysis / Gluconeogenesis	52	24	9.63451	24	0	0.739825
rno04066	HIF-1 signaling pathway	93	34	7.34294	34	0	0.593528
rno04370	VEGF signaling pathway	51	14	2.50164	14	0	0.499986
GO:0072593	reactive oxygen species metabolic process	195	46	5.3279	46	0	0.436361
GO:0045766	positive regulation of angiogenesis	148	35	3.9519	35	0	0.433026
GO:0022409	positive regulation of cell-cell adhesion	207	40	3.76237	40	0	0.381596
GO:0099172	presynapse organization	56	27	3.67889	0	27	-0.555117
GO:0006306	DNA Methylation	53	15	3.79592	0	15	-0.574013
GO:2001222	regulation of neuron migration	56	31	4.26841	0	31	-0.575312
GO:0019228	neuronal action potential	45	22	3.66384	0	22	-0.595942
GO:1900273	positive regulation of long-term synaptic potentiation	30	9	2.76956	0	9	-0.612516
GO:0007215	glutamate receptor signaling pathway	54	27	5.62893	0	27	-0.624638
GO:0048791	calcium ion-regulated exocytosis of neurotransmitter	24	14	2.60118	0	14	-0.632518
GO:0032291	axon ensheathment in central nervous system	29	10	3.14424	0	10	-0.636888
GO:0003351	epithelial cilium movement involved in extracellular fluid movement	40	13	6.00305	0	13	-0.692929
GO:0035235	ionotropic glutamate receptor signaling pathway	28	16	4.95468	0	16	-0.714076
