# Supplementary material for: Multiscale Organization of Neural Networks in a 3D Bioprinted Matrix
Source: Adv Sci (Weinh). 2025 May 28;12(30):e04455. doi: 10.1002/advs.202504455 (PMC12376583; doi:10.1002/advs.202504455)
Supplement: Supplementary file 4 — Supplemental Table 3 [file ADVS-12-e04455-s005.xlsx]

## Sheet: Summary
Supplementary table 3. Statistics of cell clusters and neuron subtypes
Supplementary table 3a. Statistics of 8 major cell types in scRNA-seq samples
Supplementary table 3b. Statistics of 7 subtypes for neurons in scRNA-seq samples
Supplementary table 3c. Statistics of cell cycle distribution for major cell types
Supplementary table 3d. Statistics of cell cycle distribution for subtype neurons
Supplementary table 3e. Statistics of 10 cell types in scRNA-seq samples after integrated with GSE185538 data
Supplementary table 3f. List of signature genes expressed for each 13 cell types between DIV 1 and DIV 7
Supplementary table 3g. Gene list of published neuron signatures and neuron subsets
Supplementary table 3h. Gene list of published GO terms

## Sheet: 3a_Major cell type
Supplementary table 3. Statistics of cell clusters and neuron subtypes
Supplementary table 3a. Statistics of 8 major cell types in scRNA-seq samples
	Sample	Astrocyte	Excitatory Neuron	Inmature Neuron	Inhibitory Neuron	Microglia	Oligodendrocyte	Oligodendrocyte progenitor cells	Neural Progenitor Cells
1	DIV 1	188	9419	4016	4626	68	30	185	1664
2	DIV 7	2233	3598	4894	3700	78	499	847	259
3	sum	2421	13017	8910	8326	146	529	1032	1923
Supplementary table 3a-1. Proportions of 8 major cell types in scRNA-seq samples
	Sample	Astrocyte	Excitatory Neuron	Inmature Neuron	Inhibitory Neuron	Microglia	Oligodendrocyte	Oligodendrocyte progenitor cells	Neural Progenitor Cells
1	DIV 1	0.0776539	0.723592	0.45073	0.555609	0.465753	0.0567108	0.179264	0.865315
2	DIV 7	0.922346	0.276408	0.54927	0.444391	0.534247	0.943289	0.820736	0.134685

## Sheet: 3b_Subgroups of Neurons
Supplementary table 3. Statistics of cell clusters and neuron subtypes
Supplementary table 3b. Statistics of 7 subtypes for neurons in scRNA-seq samples
	Sample	Excitatory Neuron L2/3	Excitatory Neuron L4	Excitatory Neuron L5	Excitatory Neuron L6	Inhibitory Neuron C	Inhibitory Neuron M	Inhibitory Neuron L
1	DIV 1	3435	933	2734	2317	3104	1384	138
2	DIV 7	1527	700	777	594	2334	851	515
3	sum	4962	1633	3511	2911	5438	2235	653
Supplementary table 3b-1. Proportions of 7 subtypes for neurons in scRNA-seq samples
	Sample	Excitatory Neuron L2/3	Excitatory Neuron L4	Excitatory Neuron L5	Excitatory Neuron L6	Inhibitory Neuron C	Inhibitory Neuron M	Inhibitory Neuron L
1	DIV 1	0.692261	0.571341	0.778696	0.795946	0.570798	0.619239	0.211332
2	DIV 7	0.307739	0.428659	0.221304	0.204054	0.429202	0.380761	0.788668

## Sheet: 3c_Properties of cells
Supplementary table 3. Statistics of cell clusters and neuron subtypes
Supplementary table 3c. Statistics of cell cycle distribution for major cell types
	Cell cycle	Astrocyte	Excitatory Neuron	Inmature Neuron	Inhibitory Neuron	Microglia	Oligodendrocyte	Oligodendrocyte progenitor cells	Neural Progenitor Cells
1	G1	1575	7677	3458	4056	67	334	326	67
2	S	471	2919	2322	2365	33	82	355	790
3	G2M	375	2421	3130	1905	46	113	351	1066
4	sum	2421	13017	8910	8326	146	529	1032	1923
Supplementary table 3c-1. Statistics of cell cycle distribution for different time points
	Sample	G1	S	G2M
1	DIV 1	7963	6013	6220
2	DIV 7	9597	3324	3187
3	sum	17560	9337	9407
Supplementary table 3c-2. Proportions of cell cycle distribution for different time points
	Sample	G1	S	G2M
1	DIV 1	0.453474	0.643997	0.66121
2	DIV 7	0.546526	0.356003	0.33879

## Sheet: 3d_Properties of neurons
Supplementary table 3. Statistics of cell clusters and neuron subtypes
Supplementary table 3d. Statistics of cell cycle distribution for subtype neurons
	Cell cycle	Excitatory Neuron L2/3	Excitatory Neuron L4	Excitatory Neuron L5	Excitatory Neuron L6	Inhibitory Neuron C	Inhibitory Neuron M	Inhibitory Neuron L
1	G1	2963	1076	1931	1707	2663	948	445
2	S	1087	309	828	695	1490	755	120
3	G2M	912	248	752	509	1285	532	88
4	sum	4962	1633	3511	2911	5438	2235	653

## Sheet: 3e_Cell cluster of integrated
Supplementary table 3. Statistics of cell clusters and neuron subtypes
Supplementary table 3e. Statistics of 10 cell types in scRNA-seq samples after integrated with GSE185538 data
	Sample	Astrocyte	Endothelial	Excitatory Neuron	Inmature Neuron	Inhibitory Neuron	Microglia	Oligodendrocyte	Oligodendrocyte progenitor cells	Neural Progenitor Cells	Perivascular Stromal Cell
1	DIV 1	757	31	6205	6697	5182	103	29	228	963	26
2	DIV 7	1841	21	3556	5034	3826	127	285	824	565	50
3	GSE185538	4947	82	6524	4331	4147	1492	181	1448	835	531
4	sum	7545	134	16285	16062	13155	1722	495	2500	2363	607
Supplementary table 3e-1. Proportions of 10 cell types in scRNA-seq samples after integrated with GSE185538 data
	Sample	Astrocyte	Endothelial	Excitatory Neuron	Inmature Neuron	Inhibitory Neuron	Microglia	Oligodendrocyte	Oligodendrocyte progenitor cells	Neural Progenitor Cells	Perivascular Stromal Cell
1	DIV 1	0.100331	0.231343	0.381025	0.416947	0.393919	0.0598142	0.0585859	0.0912	0.407533	0.0428336
2	DIV 7	0.244003	0.156716	0.21836	0.313411	0.29084	0.0737515	0.575758	0.3296	0.239103	0.0823723
3	GSE185538	0.655666	0.61194	0.400614	0.269643	0.315241	0.866434	0.365657	0.5792	0.353364	0.874794

## Sheet: 3f_signature of clusters
Supplementary table 3. Statistics of cell clusters and neuron subtypes
Supplementary table 3f. List of signature genes expressed for each 13 cell types between DIV 1 and DIV 7
Benjamini-Hochberg adjusted Wilcoxon rank-sum test, two-sided
Cell cluster	Gene	P value	avg_logFC	pct.1	pct.2	p_val_adj
Asc DIV 1	Ebf1	3.96e-12	1.99451	0.149	0.039	1.21e-07
Asc DIV 1	Hba-a2	1.04e-26	1.01583	0.213	0.038	3.17e-22
Asc DIV 1	Igfbpl1	5.76e-25	1.35783	0.484	0.194	1.76e-20
Asc DIV 7	Abca1	1.34e-26	-1.82724	0.138	0.558	4.08e-22
Asc DIV 7	Apoe	4.93e-63	-2.40439	0.213	0.87	1.51e-58
Asc DIV 7	Aqp4	4.96e-14	-1.20762	0.064	0.338	1.51e-09
Asc DIV 7	Arap2	7.45e-14	-1.21915	0.08	0.35	2.28e-09
Asc DIV 7	Brinp3	5.75e-11	-1.1208	0.021	0.228	1.76e-06
Asc DIV 7	Cacna2d3	8.07e-12	-1.12066	0.202	0.448	2.47e-07
Asc DIV 7	Cntn5	2.26e-18	-1.69029	0.25	0.579	6.89e-14
Asc DIV 7	Cntnap2	8.47e-11	-1.37052	0.287	0.531	2.59e-06
Asc DIV 7	Csmd1	2.87e-38	-1.50973	0.516	0.875	8.76e-34
Asc DIV 7	Cst3	3.76e-13	-1.09393	0.138	0.415	1.15e-08
Asc DIV 7	Dbi	2.99e-27	-1.27103	0.303	0.734	9.14e-23
Asc DIV 7	Dpp10	6.6e-11	-1.04853	0.298	0.532	2.02e-06
Asc DIV 7	Epha6	2.21e-07	-1.1065	0.112	0.284	0.00676399
Asc DIV 7	Frmpd4	2.26e-12	-1.383	0.09	0.333	6.9e-08
Asc DIV 7	Galntl6	2.73e-12	-1.74315	0.074	0.316	8.33e-08
Asc DIV 7	Gfap	3e-24	-1.57388	0.255	0.653	9.18e-20
Asc DIV 7	Gpc5	1.77e-20	-1.11985	0.287	0.657	5.4e-16
Asc DIV 7	Grm7	3.62e-14	-1.48048	0.122	0.4	1.11e-09
Asc DIV 7	Il1rapl1	1.34e-08	-1.16852	0.362	0.547	0.000408879
Asc DIV 7	Itih3	3.28e-13	-1.34779	0.016	0.252	1e-08
Asc DIV 7	Kcnip4	3.68e-17	-1.52868	0.223	0.56	1.12e-12
Asc DIV 7	Kirrel3	6.19e-18	-1.03608	0.447	0.741	1.89e-13
Asc DIV 7	Lrrtm4	9.56e-12	-1.21817	0.138	0.405	2.92e-07
Asc DIV 7	Nkain2	6.29e-09	-1.00328	0.431	0.635	0.000192336
Asc DIV 7	Nrxn1	6.01e-33	-1.27215	0.681	0.91	1.84e-28
Asc DIV 7	Prickle2	6.06e-13	-1.04531	0.186	0.458	1.85e-08
Asc DIV 7	Rora	2.04e-25	-1.22777	0.543	0.826	6.23e-21
Asc DIV 7	S100b	3.59e-21	-1.54799	0.096	0.464	1.1e-16
Asc DIV 7	Scd2	5.32e-21	-1.07444	0.399	0.757	1.62e-16
Asc DIV 7	Shisa9	2.34e-14	-1.225	0.074	0.351	7.14e-10
Asc DIV 7	Slc4a4	9.46e-22	-1.54972	0.186	0.56	2.89e-17
Asc DIV 7	Sorbs1	4.76e-19	-1.01989	0.58	0.813	1.45e-14
Asc DIV 7	Vegfa	1.15e-13	-1.4054	0.128	0.397	3.52e-09
ENL23 DIV 1	Actb	3.76e-227	1.26722	0.931	0.927	1.15e-222
ENL23 DIV 1	AY172581.24	4.58e-146	1.00484	0.997	0.999	1.4e-141
ENL23 DIV 1	Colec11	5.01e-56	1.08912	0.649	0.656	1.53e-51
ENL23 DIV 1	Cttnbp2	1.9e-103	1.41284	0.703	0.682	5.8e-99
ENL23 DIV 1	Ddx5	3.12e-137	1.2979	0.756	0.691	9.54e-133
ENL23 DIV 1	Dpy19l1	5.75e-41	1.08219	0.22	0.073	1.76e-36
ENL23 DIV 1	Eef1a1	1.44e-60	1.15874	0.604	0.551	4.4e-56
ENL23 DIV 1	Eif4a1	3.61e-41	1.11179	0.505	0.44	1.1e-36
ENL23 DIV 1	Erh	9.63e-24	1.03859	0.433	0.385	2.94e-19
ENL23 DIV 1	Frmd4b	1.36e-99	1.60683	0.41	0.134	4.16e-95
ENL23 DIV 1	Glra2	2.05e-31	1.17282	0.431	0.348	6.27e-27
ENL23 DIV 1	H3f3a	6.59e-131	1.27685	0.766	0.71	2.01e-126
ENL23 DIV 1	Hist3h2ba	1.5e-32	1.14508	0.428	0.345	4.57e-28
ENL23 DIV 1	Hmgn2	1.46e-23	1.07371	0.317	0.227	4.47e-19
ENL23 DIV 1	Hnrnpa1	3.13e-45	1.0919	0.546	0.502	9.56e-41
ENL23 DIV 1	Hs6st2	1.64e-110	1.82463	0.525	0.263	5.01e-106
ENL23 DIV 1	Igfbpl1	1.66e-163	1.94255	0.546	0.192	5.08e-159
ENL23 DIV 1	Jpt1	8.33e-150	1.16335	0.842	0.833	2.55e-145
ENL23 DIV 1	Mdk	5.4e-34	1.05496	0.248	0.115	1.65e-29
ENL23 DIV 1	Meis2	5.3e-61	1.10824	0.678	0.602	1.62e-56
ENL23 DIV 1	Mllt3	1.1e-158	1.27763	0.837	0.833	3.36e-154
ENL23 DIV 1	Neurod6	2.65e-89	1.37334	0.606	0.457	8.09e-85
ENL23 DIV 1	Nkain3	9.66e-19	1.09572	0.329	0.255	2.95e-14
ENL23 DIV 1	Nnat	1.2e-111	1.13159	0.763	0.739	3.66e-107
ENL23 DIV 1	Npm1	9e-25	1.01491	0.468	0.445	2.75e-20
ENL23 DIV 1	Plxna2	9.95e-43	1.1419	0.519	0.454	3.04e-38
ENL23 DIV 1	Prdx2	2.17e-46	1.14058	0.554	0.508	6.63e-42
ENL23 DIV 1	Ptma	7.99e-216	1.67224	0.818	0.678	2.44e-211
ENL23 DIV 1	Sema3c	1.36e-52	1.42702	0.38	0.205	4.17e-48
ENL23 DIV 1	Sox4	5.14e-59	1.18688	0.545	0.438	1.57e-54
ENL23 DIV 1	Stmn1	4.02e-201	1.01398	0.968	0.983	1.23e-196
ENL23 DIV 1	Tiam2	2.48e-117	1.45591	0.727	0.643	7.58e-113
ENL23 DIV 1	Tmsb10	2.42e-290	1.30156	0.985	0.977	7.38e-286
ENL23 DIV 1	Tpt1	8.89e-68	1.02518	0.712	0.72	2.72e-63
ENL23 DIV 1	Tuba1b	0	1.32674	0.997	1	0
ENL23 DIV 1	Tubb3	6.28e-95	1.07549	0.774	0.774	1.92e-90
ENL23 DIV 1	Tubb5	2.86e-251	1.48876	0.905	0.856	8.73e-247
ENL23 DIV 1	Ubb	6.47e-122	1.19407	0.805	0.797	1.98e-117
ENL23 DIV 7	Adgrb3	0	-2.35957	0.549	0.988	0
ENL23 DIV 7	Akap2	0	-1.61152	0.133	0.749	0
ENL23 DIV 7	Apoe	0	-1.92295	0.055	0.789	0
ENL23 DIV 7	Asic2	2.49e-150	-1.32686	0.265	0.675	7.62e-146
ENL23 DIV 7	Atp8a1	1.38e-262	-1.33502	0.22	0.752	4.2e-258
ENL23 DIV 7	Brinp3	1.99e-124	-1.37201	0.043	0.278	6.1e-120
ENL23 DIV 7	Cacna1e	1.98e-227	-1.10175	0.207	0.713	6.06e-223
ENL23 DIV 7	Cadps	2.96e-240	-1.21198	0.401	0.9	9.05e-236
ENL23 DIV 7	Caln1	0	-1.72229	0.077	0.652	0
ENL23 DIV 7	Ccdc85a	4.63e-264	-1.24029	0.049	0.461	1.41e-259
ENL23 DIV 7	Cdh13	1.14e-164	-1.25151	0.4	0.821	3.47e-160
ENL23 DIV 7	Cdh6	5.94e-182	-1.08256	0.066	0.404	1.82e-177
ENL23 DIV 7	Chrm3	0	-1.78413	0.098	0.605	0
ENL23 DIV 7	Chsy3	5.64e-227	-1.27178	0.346	0.849	1.72e-222
ENL23 DIV 7	Cntn3	2.31e-301	-1.78357	0.04	0.472	7.05e-297
ENL23 DIV 7	Cntn4	6.39e-189	-1.31342	0.096	0.469	1.95e-184
ENL23 DIV 7	Cntn5	0	-2.22636	0.57	0.967	0
ENL23 DIV 7	Cntn6	9.19e-283	-1.76314	0.07	0.521	2.81e-278
ENL23 DIV 7	Cntnap2	1.86e-242	-1.61952	0.403	0.877	5.69e-238
ENL23 DIV 7	Cntnap5a	6.82e-235	-1.47155	0.066	0.468	2.08e-230
ENL23 DIV 7	Cntnap5c	5.32e-172	-1.55961	0.144	0.523	1.63e-167
ENL23 DIV 7	Cpne4	7.87e-203	-1.16902	0.055	0.404	2.41e-198
ENL23 DIV 7	Csmd1	0	-1.65068	0.615	0.982	0
ENL23 DIV 7	Csmd2	0	-1.80787	0.137	0.734	0
ENL23 DIV 7	Csmd3	0	-2.10917	0.271	0.919	0
ENL23 DIV 7	Dgkb	9.52e-169	-1.34927	0.089	0.43	2.91e-164
ENL23 DIV 7	Dlg2	0	-1.15354	0.908	0.997	0
ENL23 DIV 7	Dlgap2	6.21e-203	-1.05807	0.185	0.648	1.9e-198
ENL23 DIV 7	Dock3	2.14e-204	-1.11294	0.437	0.885	6.55e-200
ENL23 DIV 7	Dock9	5.68e-286	-1.14725	0.083	0.567	1.73e-281
ENL23 DIV 7	Dpp10	5.28e-298	-2.47573	0.353	0.868	1.61e-293
ENL23 DIV 7	Dpyd	1.6e-130	-1.21975	0.182	0.527	4.89e-126
ENL23 DIV 7	Edil3	6.59e-161	-1.02612	0.246	0.678	2.02e-156
ENL23 DIV 7	Efna5	2.48e-231	-1.69093	0.141	0.589	7.58e-227
ENL23 DIV 7	Egfem1	4.66e-297	-1.9654	0.241	0.774	1.42e-292
ENL23 DIV 7	Epha6	3.04e-178	-1.71351	0.143	0.529	9.3e-174
ENL23 DIV 7	Fam135b	0	-1.50246	0.1	0.631	0
ENL23 DIV 7	Fgf12	1.65e-277	-1.36039	0.452	0.917	5.05e-273
ENL23 DIV 7	Fhod3	1.42e-226	-1.06576	0.089	0.51	4.34e-222
ENL23 DIV 7	Frmpd4	0	-2.67238	0.163	0.886	0
ENL23 DIV 7	Gabrb1	3.35e-261	-1.34029	0.162	0.675	1.02e-256
ENL23 DIV 7	Garnl3	0	-1.19724	0.076	0.586	0
ENL23 DIV 7	Glis3	1.18e-207	-1.64053	0.039	0.369	3.61e-203
ENL23 DIV 7	Gpc5	0	-3.30569	0.194	0.804	0
ENL23 DIV 7	Gpc6	1.4e-136	-1.40271	0.389	0.733	4.29e-132
ENL23 DIV 7	Gpm6b	5.17e-210	-1.0878	0.496	0.931	1.58e-205
ENL23 DIV 7	Gpr158	5.88e-180	-1.00504	0.074	0.418	1.8e-175
ENL23 DIV 7	Gria3	1.23e-219	-1.12272	0.078	0.478	3.76e-215
ENL23 DIV 7	Gria4	1.11e-141	-1.05509	0.304	0.711	3.41e-137
ENL23 DIV 7	Grid1	1.46e-212	-1.13115	0.326	0.819	4.45e-208
ENL23 DIV 7	Grid2	1.95e-259	-1.71639	0.152	0.642	5.96e-255
ENL23 DIV 7	Grm3	1.01e-213	-1.21593	0.162	0.62	3.1e-209
ENL23 DIV 7	Grm5	0	-2.00829	0.368	0.959	0
ENL23 DIV 7	Grm7	0	-2.89718	0.244	0.959	0
ENL23 DIV 7	Hdac9	2.13e-214	-1.27253	0.199	0.672	6.52e-210
ENL23 DIV 7	Hs3st2	8.81e-251	-1.17885	0.09	0.544	2.69e-246
ENL23 DIV 7	Hs3st5	3.53e-155	-1.1007	0.157	0.538	1.08e-150
ENL23 DIV 7	Il1rapl1	3.27e-180	-1.18845	0.528	0.894	9.99e-176
ENL23 DIV 7	Il1rapl2	3.18e-215	-2.94127	0.044	0.382	9.73e-211
ENL23 DIV 7	Kcnh7	3.33e-174	-1.00811	0.5	0.903	1.02e-169
ENL23 DIV 7	Kcnip4	0	-3.20835	0.323	0.951	0
ENL23 DIV 7	Kcnma1	0	-1.57717	0.245	0.846	0
ENL23 DIV 7	Kcnq5	2.74e-275	-1.46567	0.472	0.943	8.36e-271
ENL23 DIV 7	Kcnt2	8.31e-253	-1.23424	0.211	0.743	2.54e-248
ENL23 DIV 7	Kctd16	2.96e-187	-1.37501	0.111	0.494	9.06e-183
ENL23 DIV 7	Kirrel3	4.95e-69	-1.00782	0.549	0.787	1.51e-64
ENL23 DIV 7	Klhl1	6.42e-167	-1.41999	0.074	0.398	1.96e-162
ENL23 DIV 7	Lingo2	3.66e-286	-1.38282	0.036	0.45	1.12e-281
ENL23 DIV 7	Lrfn5	5.19e-264	-1.53137	0.376	0.875	1.59e-259
ENL23 DIV 7	Lrp1b	0	-2.20263	0.241	0.802	0
ENL23 DIV 7	Lrrtm3	7.2e-254	-1.2686	0.121	0.604	2.2e-249
ENL23 DIV 7	Lrrtm4	0	-3.29909	0.204	0.799	0
ENL23 DIV 7	Marchf4	2.29e-228	-1.0175	0.1	0.538	7e-224
ENL23 DIV 7	Mast4	0	-1.57289	0.145	0.69	0
ENL23 DIV 7	Mdga2	3.55e-225	-1.00625	0.639	0.976	1.09e-220
ENL23 DIV 7	Mef2c	1.6e-238	-1.21144	0.656	0.97	4.9e-234
ENL23 DIV 7	Myo16	1.51e-305	-1.34602	0.109	0.632	4.63e-301
ENL23 DIV 7	Ncald	0	-1.49922	0.061	0.559	0
ENL23 DIV 7	Ncam2	2.26e-258	-2.10856	0.22	0.703	6.91e-254
ENL23 DIV 7	Nebl	6.5e-285	-1.28373	0.065	0.52	1.99e-280
ENL23 DIV 7	Negr1	3.51e-304	-1.93862	0.287	0.823	1.07e-299
ENL23 DIV 7	Nkain2	0	-2.33159	0.53	0.986	0
ENL23 DIV 7	Nlgn1	2.18e-205	-1.19753	0.653	0.943	6.67e-201
ENL23 DIV 7	Nrg3	0	-1.09041	0.919	0.997	0
ENL23 DIV 7	Nrxn1	0	-1.10953	0.914	0.999	0
ENL23 DIV 7	Nwd2	0	-2.35209	0.053	0.766	0
ENL23 DIV 7	Pcdh11x	1.5e-177	-1.48913	0.1	0.458	4.59e-173
ENL23 DIV 7	Pcdh15	8.19e-281	-2.23936	0.076	0.525	2.5e-276
ENL23 DIV 7	Pcsk2	1.48e-232	-1.3503	0.124	0.576	4.53e-228
ENL23 DIV 7	Pdzd2	1.06e-263	-1.27438	0.059	0.485	3.24e-259
ENL23 DIV 7	Pex5l	1.49e-208	-1.3455	0.079	0.46	4.55e-204
ENL23 DIV 7	Pfkp	3.26e-280	-1.17611	0.148	0.684	9.96e-276
ENL23 DIV 7	Plcb1	2.42e-185	-1.03897	0.36	0.836	7.41e-181
ENL23 DIV 7	Prickle2	0	-1.64177	0.265	0.904	0
ENL23 DIV 7	Prkcb	0	-2.02272	0.083	0.785	0
ENL23 DIV 7	Ptprg	3.1e-176	-1.12919	0.217	0.648	9.47e-172
ENL23 DIV 7	Ptprt	6.37e-137	-1.21634	0.14	0.479	1.95e-132
ENL23 DIV 7	Ralyl	1e-150	-1.29156	0.595	0.923	3.06e-146
ENL23 DIV 7	RGD1564053	3.26e-295	-1.54339	0.095	0.591	9.98e-291
ENL23 DIV 7	Rgs6	3.48e-196	-1.08166	0.467	0.904	1.06e-191
ENL23 DIV 7	Rgs7	9.55e-209	-1.11473	0.308	0.801	2.92e-204
ENL23 DIV 7	Rora	2.49e-125	-1.4955	0.162	0.492	7.61e-121
ENL23 DIV 7	Rorb	1.71e-75	-1.0013	0.186	0.443	5.23e-71
ENL23 DIV 7	Ryr2	0	-1.58695	0.18	0.794	0
ENL23 DIV 7	Samd5	0	-2.18368	0.109	0.62	0
ENL23 DIV 7	Sash1	2.32e-196	-1.251	0.046	0.376	7.08e-192
ENL23 DIV 7	Schip1	5.92e-223	-1.58549	0.318	0.799	1.81e-218
ENL23 DIV 7	Sgcz	2.85e-126	-1.54525	0.259	0.605	8.71e-122
ENL23 DIV 7	Shisa9	0	-1.93413	0.06	0.659	0
ENL23 DIV 7	Slc9a9	4.86e-238	-1.06778	0.063	0.468	1.49e-233
ENL23 DIV 7	Slit3	7.4e-217	-1.37294	0.101	0.516	2.26e-212
ENL23 DIV 7	Sorcs1	8.67e-134	-1.25612	0.074	0.355	2.65e-129
ENL23 DIV 7	Sphkap	0	-1.53994	0.049	0.528	0
ENL23 DIV 7	Syn2	1.22e-284	-1.31912	0.04	0.457	3.72e-280
ENL23 DIV 7	Syt1	5.83e-283	-1.2992	0.576	0.966	1.78e-278
ENL23 DIV 7	Tafa1	1.52e-269	-2.22649	0.221	0.711	4.65e-265
ENL23 DIV 7	Tenm1	0	-2.33222	0.179	0.826	0
ENL23 DIV 7	Tjp1	2.06e-235	-1.08451	0.223	0.749	6.3e-231
ENL23 DIV 7	Tmeff2	7.7e-121	-1.11825	0.402	0.774	2.35e-116
ENL23 DIV 7	Trpc5	1.34e-290	-1.55601	0.057	0.507	4.09e-286
ENL23 DIV 7	Trpm3	3.35e-267	-1.18333	0.338	0.887	1.02e-262
ENL23 DIV 7	Unc5c	8.46e-208	-1.25713	0.131	0.566	2.59e-203
ENL23 DIV 7	Vwc2l	1.36e-223	-1.27486	0.006	0.293	4.17e-219
ENL23 DIV 7	Zfp804b	1.07e-156	-1.29797	0.033	0.294	3.27e-152
ENL4 DIV 1	Dcc	3.39e-44	1.29483	0.69	0.393	1.04e-39
ENL4 DIV 1	Epha3	1.18e-98	1.55781	0.924	0.647	3.6e-94
ENL4 DIV 1	Fat3	3.3e-28	1.0295	0.654	0.423	1.01e-23
ENL4 DIV 1	Igfbpl1	1.69e-43	1.12419	0.497	0.166	5.15e-39
ENL4 DIV 1	Rorb	3.91e-50	1.58036	0.636	0.297	1.2e-45
ENL4 DIV 1	Sorbs2	8.52e-50	1.05972	0.763	0.463	2.6e-45
ENL4 DIV 1	Sox5	2.33e-46	1.06279	0.766	0.467	7.13e-42
ENL4 DIV 7	Adamtsl1	7.18e-46	-1.85756	0.106	0.389	2.19e-41
ENL4 DIV 7	Apoe	5.13e-196	-2.67026	0.056	0.77	1.57e-191
ENL4 DIV 7	Atxn1	1.02e-33	-1.05902	0.262	0.517	3.13e-29
ENL4 DIV 7	Csmd1	4.26e-137	-1.6816	0.718	0.971	1.3e-132
ENL4 DIV 7	Csmd2	2.52e-44	-1.23968	0.221	0.524	7.7e-40
ENL4 DIV 7	Dbi	5.88e-62	-1.30458	0.193	0.571	1.8e-57
ENL4 DIV 7	Dpyd	1.08e-25	-1.12604	0.199	0.426	3.3e-21
ENL4 DIV 7	Egfem1	2.56e-34	-1.10315	0.376	0.647	7.81e-30
ENL4 DIV 7	Epha6	1.49e-32	-1.59541	0.14	0.379	4.54e-28
ENL4 DIV 7	Fabp7	1.36e-43	-1.08852	0.21	0.521	4.17e-39
ENL4 DIV 7	Fam135b	2.25e-42	-1.29646	0.179	0.479	6.89e-38
ENL4 DIV 7	Gabrb1	1.25e-49	-1.40074	0.106	0.414	3.81e-45
ENL4 DIV 7	Gabrg3	2.32e-45	-1.17834	0.322	0.631	7.09e-41
ENL4 DIV 7	Galntl6	2.13e-29	-1.12233	0.134	0.366	6.51e-25
ENL4 DIV 7	Glis3	3.46e-82	-1.96247	0.084	0.497	1.06e-77
ENL4 DIV 7	Kcnip4	4.16e-50	-1.08233	0.547	0.847	1.27e-45
ENL4 DIV 7	Kctd16	2.04e-50	-1.48088	0.105	0.409	6.22e-46
ENL4 DIV 7	Lrrtm4	1.01e-33	-1.53839	0.165	0.416	3.09e-29
ENL4 DIV 7	Nectin3	4.18e-31	-1.07903	0.148	0.379	1.28e-26
ENL4 DIV 7	Negr1	1.63e-39	-1.49288	0.195	0.47	4.99e-35
ENL4 DIV 7	Ralyl	4.17e-34	-1.06494	0.611	0.816	1.27e-29
ENL4 DIV 7	Rfx3	1.23e-50	-1.16629	0.591	0.796	3.76e-46
ENL4 DIV 7	Shisa9	3.95e-35	-1.21199	0.131	0.384	1.21e-30
ENL4 DIV 7	Thsd7a	4.85e-53	-2.25595	0.086	0.381	1.48e-48
ENL4 DIV 7	Tmeff2	1.1e-36	-1.15929	0.502	0.743	3.38e-32
ENL5 DIV 1	Cttnbp2	7.89e-24	1.03369	0.589	0.541	2.41e-19
ENL5 DIV 1	Ddx5	3.07e-70	1.20179	0.744	0.609	9.39e-66
ENL5 DIV 1	Frmd4b	1.92e-28	1.00735	0.476	0.314	5.88e-24
ENL5 DIV 1	Hba-a2	3.75e-22	1.11008	0.17	0.037	1.15e-17
ENL5 DIV 1	Hbb-b1	5.22e-21	1.07382	0.121	0.009	1.59e-16
ENL5 DIV 1	Igfbpl1	3.29e-76	1.74092	0.555	0.233	1.01e-71
ENL5 DIV 1	Mdk	3.98e-20	1.04016	0.237	0.098	1.22e-15
ENL5 DIV 1	Neurod6	7.1e-29	1.03895	0.523	0.396	2.17e-24
ENL5 DIV 1	Nfib	2.94e-66	1.15743	0.775	0.655	8.98e-62
ENL5 DIV 1	Nrg1	2.86e-62	1.38798	0.859	0.763	8.73e-58
ENL5 DIV 1	Ptma	2.98e-81	1.2533	0.795	0.653	9.1e-77
ENL5 DIV 1	Sema3c	8.42e-68	1.26309	0.717	0.449	2.57e-63
ENL5 DIV 1	Tiam2	1.65e-35	1.36726	0.584	0.495	5.05e-31
ENL5 DIV 1	Tubb5	8.58e-96	1.09451	0.899	0.831	2.62e-91
ENL5 DIV 7	Adamtsl1	5.03e-110	-1.48964	0.074	0.389	1.54e-105
ENL5 DIV 7	Adgrb3	3.16e-127	-1.47814	0.535	0.893	9.67e-123
ENL5 DIV 7	Ak5	6.32e-133	-1.13892	0.025	0.309	1.93e-128
ENL5 DIV 7	Akap2	4.07e-128	-1.25985	0.121	0.526	1.24e-123
ENL5 DIV 7	Apoe	0	-2.50926	0.048	0.784	0
ENL5 DIV 7	Asic2	6.42e-129	-1.57885	0.14	0.553	1.96e-124
ENL5 DIV 7	Atp8a1	7.29e-97	-1.11763	0.164	0.542	2.23e-92
ENL5 DIV 7	Bche	6.67e-113	-1.20186	0.064	0.382	2.04e-108
ENL5 DIV 7	Brinp3	1.81e-104	-1.57969	0.032	0.281	5.54e-100
ENL5 DIV 7	Cacna1e	1.36e-99	-1.03793	0.164	0.553	4.15e-95
ENL5 DIV 7	Cacnb2	1.81e-80	-1.15229	0.121	0.432	5.54e-76
ENL5 DIV 7	Caln1	8.99e-143	-1.37359	0.076	0.461	2.75e-138
ENL5 DIV 7	Camk1d	2.04e-103	-1.05204	0.087	0.416	6.23e-99
ENL5 DIV 7	Cdh12	1.34e-60	-1.56212	0.177	0.457	4.1e-56
ENL5 DIV 7	Cdh9	5.27e-51	-1.22021	0.043	0.21	1.61e-46
ENL5 DIV 7	Chrm3	2.07e-51	-1.12732	0.118	0.347	6.34e-47
ENL5 DIV 7	Cntn4	1.05e-93	-1.52097	0.058	0.328	3.2e-89
ENL5 DIV 7	Cntn5	4.25e-189	-2.2817	0.264	0.793	1.3e-184
ENL5 DIV 7	Cntn6	1.1e-75	-1.10405	0.047	0.27	3.35e-71
ENL5 DIV 7	Cntnap2	3.85e-94	-1.77992	0.309	0.704	1.18e-89
ENL5 DIV 7	Cntnap5a	6.91e-157	-1.89311	0.04	0.386	2.11e-152
ENL5 DIV 7	Cntnap5c	2.25e-100	-1.73665	0.127	0.474	6.88e-96
ENL5 DIV 7	Cpne4	5.54e-77	-1.24253	0.083	0.347	1.69e-72
ENL5 DIV 7	Csmd1	1.74e-223	-1.94507	0.459	0.936	5.32e-219
ENL5 DIV 7	Csmd3	2.97e-133	-1.60506	0.255	0.714	9.07e-129
ENL5 DIV 7	Dlg2	2.13e-112	-1.10532	0.786	0.951	6.52e-108
ENL5 DIV 7	Dlgap2	4.09e-105	-1.19365	0.147	0.529	1.25e-100
ENL5 DIV 7	Dpp10	2.47e-73	-1.21954	0.252	0.61	7.56e-69
ENL5 DIV 7	Dpp6	1.93e-144	-1.40527	0.4	0.87	5.89e-140
ENL5 DIV 7	Egfem1	1.15e-117	-1.75637	0.083	0.426	3.52e-113
ENL5 DIV 7	Epha6	3.83e-251	-2.67419	0.196	0.794	1.17e-246
ENL5 DIV 7	Fam135b	1.24e-205	-1.79618	0.08	0.565	3.79e-201
ENL5 DIV 7	Frmpd4	8.65e-103	-1.30774	0.112	0.461	2.64e-98
ENL5 DIV 7	Gabrb1	1.65e-92	-1.24063	0.225	0.609	5.05e-88
ENL5 DIV 7	Gabrg3	8.34e-120	-1.58668	0.156	0.565	2.55e-115
ENL5 DIV 7	Galntl6	4.08e-110	-1.66052	0.134	0.511	1.25e-105
ENL5 DIV 7	Gpc5	5.6e-109	-1.56059	0.117	0.488	1.71e-104
ENL5 DIV 7	Gpc6	3.33e-42	-1.14709	0.233	0.484	1.02e-37
ENL5 DIV 7	Gria1	4.05e-76	-1.10483	0.319	0.677	1.24e-71
ENL5 DIV 7	Gria4	5.72e-65	-1.03969	0.191	0.503	1.75e-60
ENL5 DIV 7	Grik1	2.5e-60	-1.40968	0.035	0.208	7.63e-56
ENL5 DIV 7	Grm5	7.3e-168	-1.87633	0.218	0.707	2.23e-163
ENL5 DIV 7	Grm7	2.95e-220	-2.53668	0.193	0.745	9.01e-216
ENL5 DIV 7	Il1rapl1	2.49e-89	-1.26284	0.463	0.824	7.62e-85
ENL5 DIV 7	Il1rapl2	2.71e-70	-1.14225	0.02	0.188	8.28e-66
ENL5 DIV 7	Kcnip4	2.75e-228	-2.71812	0.235	0.813	8.4e-224
ENL5 DIV 7	Kcnma1	6.84e-107	-1.24521	0.233	0.644	2.09e-102
ENL5 DIV 7	Kcnq5	5.88e-99	-1.30224	0.304	0.716	1.8e-94
ENL5 DIV 7	Lhfpl3	8.51e-65	-1.10054	0.14	0.431	2.6e-60
ENL5 DIV 7	Lingo2	1.15e-110	-1.20523	0.053	0.353	3.51e-106
ENL5 DIV 7	Lrfn5	9.47e-97	-1.31382	0.277	0.677	2.89e-92
ENL5 DIV 7	Lrp1b	4.3e-113	-2.00546	0.105	0.461	1.31e-108
ENL5 DIV 7	Lrrtm4	2.45e-42	-1.11369	0.249	0.514	7.48e-38
ENL5 DIV 7	Lsamp	4.37e-57	-1.13142	0.769	0.938	1.34e-52
ENL5 DIV 7	Mast4	4.29e-101	-1.13302	0.094	0.427	1.31e-96
ENL5 DIV 7	Mdga2	1.8e-150	-1.5578	0.395	0.849	5.51e-146
ENL5 DIV 7	Ncam2	7.27e-67	-1.54796	0.195	0.501	2.22e-62
ENL5 DIV 7	Nkain2	3.98e-124	-1.35574	0.491	0.893	1.22e-119
ENL5 DIV 7	Nlgn1	5.56e-85	-1.19317	0.623	0.883	1.7e-80
ENL5 DIV 7	Nr3c2	9.37e-51	-1.10429	0.049	0.223	2.86e-46
ENL5 DIV 7	Nrg3	3.99e-123	-1.25833	0.774	0.946	1.22e-118
ENL5 DIV 7	Nwd2	5.56e-177	-1.55703	0.025	0.373	1.7e-172
ENL5 DIV 7	Pcdh15	1.7e-95	-1.14466	0.064	0.35	5.21e-91
ENL5 DIV 7	Pex5l	1.53e-93	-1.35632	0.073	0.364	4.68e-89
ENL5 DIV 7	Prickle2	4.8e-117	-1.34627	0.151	0.552	1.47e-112
ENL5 DIV 7	Prkcb	1.75e-167	-1.38092	0.057	0.454	5.35e-163
ENL5 DIV 7	Ptprt	1.65e-62	-1.19323	0.172	0.465	5.05e-58
ENL5 DIV 7	Ralyl	5.1e-62	-1.02598	0.557	0.844	1.56e-57
ENL5 DIV 7	Ryr2	1.43e-100	-1.10597	0.108	0.45	4.38e-96
ENL5 DIV 7	Samd5	1.7e-148	-1.91031	0.081	0.475	5.18e-144
ENL5 DIV 7	Schip1	2.34e-93	-1.70981	0.251	0.619	7.15e-89
ENL5 DIV 7	Shisa9	2.92e-164	-1.3923	0.02	0.342	8.92e-160
ENL5 DIV 7	Slit3	2.22e-77	-1.05521	0.242	0.615	6.78e-73
ENL5 DIV 7	Sntg1	2.11e-93	-1.0547	0.129	0.48	6.44e-89
ENL5 DIV 7	Tafa1	3.49e-119	-1.64734	0.338	0.785	1.07e-114
ENL5 DIV 7	Tenm1	1.27e-78	-1.10232	0.147	0.472	3.88e-74
ENL5 DIV 7	Thsd7a	6.01e-90	-1.71313	0.177	0.529	1.84e-85
ENL5 DIV 7	Tshz2	3.71e-56	-1.56708	0.144	0.395	1.13e-51
ENL6 DIV 1	Adamts18	2.55e-20	1.06843	0.417	0.242	7.79e-16
ENL6 DIV 1	Dcc	1.65e-53	1.13074	0.826	0.653	5.05e-49
ENL6 DIV 1	Epha3	7.64e-25	1.09207	0.572	0.441	2.33e-20
ENL6 DIV 1	Hba-a2	2.27e-15	1.02017	0.155	0.035	6.94e-11
ENL6 DIV 1	Igfbpl1	7.04e-49	1.48127	0.506	0.207	2.15e-44
ENL6 DIV 1	Neurod6	1.06e-31	1.0699	0.539	0.338	3.24e-27
ENL6 DIV 1	Ptma	5.41e-51	1.11249	0.789	0.641	1.65e-46
ENL6 DIV 1	Rab3c	4.58e-28	1.00437	0.583	0.419	1.4e-23
ENL6 DIV 1	Robo1	3.31e-42	1.24867	0.893	0.848	1.01e-37
ENL6 DIV 1	Tubb5	1.19e-61	1.01652	0.889	0.816	3.63e-57
ENL6 DIV 7	Adamtsl1	2.03e-86	-1.52736	0.09	0.412	6.19e-82
ENL6 DIV 7	Adcy2	9.75e-113	-1.45709	0.076	0.444	2.98e-108
ENL6 DIV 7	Adgrb3	5.06e-112	-1.08193	0.827	0.985	1.55e-107
ENL6 DIV 7	Akap2	2.21e-72	-1.07012	0.227	0.601	6.75e-68
ENL6 DIV 7	Apoe	0	-2.35887	0.05	0.773	0
ENL6 DIV 7	Asic2	3.48e-107	-1.56219	0.449	0.843	1.06e-102
ENL6 DIV 7	Brinp3	1.54e-48	-1.54993	0.08	0.306	4.72e-44
ENL6 DIV 7	Caln1	3.72e-105	-1.33907	0.135	0.551	1.14e-100
ENL6 DIV 7	Cntnap5a	1.04e-127	-1.83607	0.088	0.498	3.17e-123
ENL6 DIV 7	Cntnap5b.1	2.94e-49	-1.20945	0.06	0.264	9e-45
ENL6 DIV 7	Cntnap5c	2.38e-67	-1.39449	0.142	0.458	7.27e-63
ENL6 DIV 7	Cpne4	4.61e-60	-1.64393	0.085	0.337	1.41e-55
ENL6 DIV 7	Csmd1	2.26e-139	-1.62595	0.548	0.939	6.92e-135
ENL6 DIV 7	Csmd2	3.56e-87	-1.23207	0.135	0.505	1.09e-82
ENL6 DIV 7	Dlc1	1.09e-124	-1.62149	0.041	0.379	3.32e-120
ENL6 DIV 7	Dscam	1.33e-59	-1.01811	0.307	0.657	4.06e-55
ENL6 DIV 7	Epha6	3.64e-108	-1.9002	0.124	0.522	1.11e-103
ENL6 DIV 7	Etl4	6.72e-258	-2.84067	0.073	0.684	2.06e-253
ENL6 DIV 7	Etv1	3.19e-45	-1.53817	0.071	0.269	9.76e-41
ENL6 DIV 7	Fam155a	7.65e-126	-1.30443	0.744	0.949	2.34e-121
ENL6 DIV 7	Frmpd4	3.7e-205	-2.62007	0.297	0.875	1.13e-200
ENL6 DIV 7	Gabrb1	1.57e-126	-1.64703	0.298	0.788	4.8e-122
ENL6 DIV 7	Gabrg3	3.17e-139	-1.95711	0.136	0.603	9.7e-135
ENL6 DIV 7	Gas7	2.62e-71	-1.0307	0.158	0.505	8.02e-67
ENL6 DIV 7	Gpc5	6.45e-87	-1.96673	0.155	0.525	1.97e-82
ENL6 DIV 7	Gria4	8.37e-83	-1.37107	0.132	0.485	2.56e-78
ENL6 DIV 7	Grin2a	5.25e-66	-1.07435	0.079	0.348	1.61e-61
ENL6 DIV 7	Grm7	3.33e-105	-1.93916	0.281	0.712	1.02e-100
ENL6 DIV 7	Kcnd2	3.41e-35	-1.40412	0.35	0.601	1.04e-30
ENL6 DIV 7	Mctp1	2.56e-47	-1.1963	0.077	0.291	7.82e-43
ENL6 DIV 7	Ncald	1.29e-78	-1.12691	0.107	0.439	3.95e-74
ENL6 DIV 7	Negr1	1.38e-116	-1.63178	0.331	0.791	4.21e-112
ENL6 DIV 7	Neto1	4.32e-72	-1.04904	0.034	0.258	1.32e-67
ENL6 DIV 7	Nkain2	2.03e-152	-2.04328	0.511	0.939	6.22e-148
ENL6 DIV 7	Nrxn3	1.45e-61	-1.08089	0.524	0.832	4.42e-57
ENL6 DIV 7	Pcdh15	3.02e-67	-1.17191	0.052	0.293	9.22e-63
ENL6 DIV 7	Pdzd2	2.5e-91	-1.31205	0.202	0.62	7.65e-87
ENL6 DIV 7	Prkcb	1.38e-153	-1.52236	0.099	0.579	4.22e-149
ENL6 DIV 7	Ptprt	6e-31	-1.31239	0.184	0.399	1.83e-26
ENL6 DIV 7	Samd5	3.19e-68	-1.64308	0.063	0.322	9.74e-64
ENL6 DIV 7	Sdk1	1.9e-36	-1.03888	0.109	0.316	5.8e-32
ENL6 DIV 7	Sema5a	7.1e-57	-1.00521	0.078	0.322	2.17e-52
ENL6 DIV 7	Sgcz	1.44e-30	-1.1743	0.298	0.544	4.4e-26
ENL6 DIV 7	Shisa9	5.58e-117	-1.47132	0.065	0.429	1.71e-112
ENL6 DIV 7	Slc35f3	5.04e-58	-1.11236	0.19	0.5	1.54e-53
ENL6 DIV 7	Tenm1	1.43e-85	-1.2766	0.238	0.653	4.37e-81
ENL6 DIV 7	Thsd7b	4.87e-67	-1.53013	0.088	0.36	1.49e-62
ENL6 DIV 7	Trpm3	9.9e-117	-1.32825	0.535	0.923	3.02e-112
ENL6 DIV 7	Vwc2l	1.42e-66	-1.13373	0.028	0.227	4.35e-62
IMN DIV 1	AY172581.24	6.65e-26	1.05031	0.999	0.999	2.03e-21
IMN DIV 1	Hba-a2	1.36e-167	2.88006	0.165	0.007	4.16e-163
IMN DIV 1	Hbb-b1	9.3e-135	2.61731	0.126	0.003	2.84e-130
IMN DIV 1	Igfbpl1	9.74e-272	1.62645	0.505	0.172	2.98e-267
IMN DIV 1	Mdk	8.01e-72	1.00487	0.24	0.102	2.45e-67
IMN DIV 1	Sema3c	3.37e-96	1.26684	0.207	0.062	1.03e-91
IMN DIV 7	Adgrb3	9.97e-182	-1.16195	0.305	0.594	3.05e-177
IMN DIV 7	Apoe	0	-3.59441	0.067	0.798	0
IMN DIV 7	Atp1b1	5.96e-117	-1.28694	0.091	0.287	1.82e-112
IMN DIV 7	B2m	6e-66	-1.02318	0.061	0.184	1.84e-61
IMN DIV 7	Bcas1	1.69e-85	-1.27744	0.017	0.129	5.18e-81
IMN DIV 7	Brinp3	3.18e-59	-1.01932	0.019	0.105	9.71e-55
IMN DIV 7	Cd63	2.5e-89	-1.09666	0.102	0.273	7.64e-85
IMN DIV 7	Cd9	1.38e-80	-1.21777	0.021	0.131	4.21e-76
IMN DIV 7	Cntn5	9.77e-274	-1.62495	0.208	0.574	2.98e-269
IMN DIV 7	Cntnap2	7.25e-142	-1.18406	0.201	0.453	2.22e-137
IMN DIV 7	Csmd1	6.25e-257	-1.53931	0.2	0.551	1.91e-252
IMN DIV 7	Csmd3	8.29e-94	-1.08975	0.128	0.313	2.53e-89
IMN DIV 7	Cst3	2.62e-119	-1.20231	0.139	0.353	8.02e-115
IMN DIV 7	Dbi	0	-1.68537	0.199	0.582	0
IMN DIV 7	Epha6	3.08e-113	-1.4117	0.051	0.22	9.41e-109
IMN DIV 7	Fabp7	2.69e-273	-1.59337	0.208	0.568	8.23e-269
IMN DIV 7	Frmpd4	1.02e-118	-1.41	0.057	0.236	3.12e-114
IMN DIV 7	Galntl6	4.4e-96	-1.10417	0.09	0.262	1.34e-91
IMN DIV 7	Gfap	2.05e-118	-1.50703	0.006	0.14	6.26e-114
IMN DIV 7	Gpc5	1.49e-273	-1.86541	0.089	0.426	4.54e-269
IMN DIV 7	Grm5	2.61e-106	-1.03033	0.172	0.386	7.97e-102
IMN DIV 7	Grm7	1.17e-162	-1.47159	0.102	0.351	3.58e-158
IMN DIV 7	Il1rapl2	5.1e-57	-1.06644	0.021	0.106	1.56e-52
IMN DIV 7	Kcnip4	0	-2.02786	0.126	0.574	0
IMN DIV 7	Lcn2	1.26e-155	-1.71	0.023	0.213	3.85e-151
IMN DIV 7	Lhfpl3	7.5e-72	-1.03447	0.062	0.194	2.29e-67
IMN DIV 7	Lrrtm4	3.26e-136	-1.35604	0.11	0.333	9.95e-132
IMN DIV 7	Mef2c	1.12e-110	-1.01323	0.225	0.452	3.41e-106
IMN DIV 7	Nkain2	1.9e-197	-1.14782	0.333	0.639	5.79e-193
IMN DIV 7	Pcdh15	8.74e-79	-1.1678	0.037	0.159	2.67e-74
IMN DIV 7	Prkcb	1.82e-81	-1.16841	0.03	0.15	5.57e-77
IMN DIV 7	Scd2	1.48e-181	-1.25247	0.263	0.552	4.52e-177
IMN DIV 7	Shisa9	3.55e-75	-1.14574	0.011	0.107	1.08e-70
IMN DIV 7	Sparcl1	3.44e-91	-1.27162	0.028	0.158	1.05e-86
IMN DIV 7	Tafa1	5.32e-88	-1.09321	0.101	0.27	1.63e-83
IMN DIV 7	Tenm1	7.81e-83	-1.13448	0.063	0.206	2.39e-78
INC DIV 1	Ebf1	6.69e-73	2.90218	0.189	0.03	2.04e-68
INC DIV 1	Igfbpl1	6.26e-125	1.34831	0.539	0.262	1.91e-120
INC DIV 1	Rarb	2.58e-45	1.24936	0.351	0.197	7.9e-41
INC DIV 7	AC125757.1	9.58e-70	-1.00141	0.318	0.541	2.93e-65
INC DIV 7	Adarb2	5.07e-100	-1.06298	0.545	0.806	1.55e-95
INC DIV 7	Apoe	0	-2.96343	0.049	0.774	0
INC DIV 7	Cntnap2	1.45e-75	-1.04724	0.453	0.692	4.42e-71
INC DIV 7	Cntnap5c	9.3e-80	-1.01009	0.235	0.478	2.84e-75
INC DIV 7	Cpne4	3.13e-79	-1.02882	0.051	0.223	9.57e-75
INC DIV 7	Csmd1	1.16e-122	-1.14528	0.276	0.601	3.53e-118
INC DIV 7	Csmd3	1.62e-94	-1.04306	0.192	0.457	4.95e-90
INC DIV 7	Dbi	9.3e-192	-1.36314	0.187	0.589	2.84e-187
INC DIV 7	Dpp10	2.75e-113	-1.16716	0.3	0.601	8.4e-109
INC DIV 7	Dpp6	2.84e-69	-1.1524	0.368	0.59	8.69e-65
INC DIV 7	Epha6	3.26e-127	-1.54141	0.114	0.389	9.95e-123
INC DIV 7	Fabp7	9.87e-198	-1.44835	0.165	0.562	3.02e-193
INC DIV 7	Frmpd4	7.93e-149	-1.68248	0.105	0.403	2.42e-144
INC DIV 7	Galntl6	4.75e-109	-1.31604	0.168	0.443	1.45e-104
INC DIV 7	Gpc5	1.93e-125	-1.13287	0.096	0.37	5.9e-121
INC DIV 7	Grik1	3.76e-62	-1.11747	0.031	0.159	1.15e-57
INC DIV 7	Grm7	9.81e-129	-1.42792	0.135	0.424	3e-124
INC DIV 7	Grm8	7.7e-67	-1.15948	0.14	0.337	2.35e-62
INC DIV 7	Il1rapl1	5.64e-179	-1.49356	0.429	0.766	1.72e-174
INC DIV 7	Il1rapl2	2.55e-46	-1.05194	0.055	0.177	7.79e-42
INC DIV 7	Kcnip4	5.27e-185	-1.63512	0.192	0.575	1.61e-180
INC DIV 7	Lrfn5	7.34e-93	-1.10174	0.167	0.419	2.24e-88
INC DIV 7	Lrrtm4	2.81e-81	-1.23148	0.279	0.538	8.57e-77
INC DIV 7	Nxph1	2.7e-47	-1.10551	0.256	0.444	8.25e-43
INC DIV 7	Pcdh15	2.09e-81	-1.01085	0.126	0.351	6.4e-77
INC DIV 7	Shisa9	3.79e-79	-1.08859	0.046	0.214	1.16e-74
INC DIV 7	Synpr	2.93e-183	-1.87007	0.069	0.384	8.96e-179
INC DIV 7	Tenm3	3.02e-33	-1.08701	0.404	0.561	9.23e-29
INL DIV 1	Ebf1	2.2e-12	1.67065	0.572	0.301	6.72e-08
INL DIV 1	Epha3	4.09e-07	1.00511	0.522	0.324	0.012497
INL DIV 1	Hbb-b1	3.54e-18	1.17858	0.152	0.002	1.08e-13
INL DIV 1	Kcnh8	1.67e-11	1.1434	0.493	0.237	5.1e-07
INL DIV 7	Adamts6	1.57e-08	-1.16861	0.145	0.4	0.000480863
INL DIV 7	Alcam	6.31e-09	-1.22242	0.196	0.46	0.000192685
INL DIV 7	Apoe	3.41e-43	-2.72872	0.043	0.765	1.04e-38
INL DIV 7	Dbi	2.86e-18	-1.53212	0.167	0.59	8.75e-14
INL DIV 7	Dgkb	1.72e-17	-1.98622	0.116	0.511	5.27e-13
INL DIV 7	Dpyd	9.71e-09	-1.09686	0.072	0.318	0.000296661
INL DIV 7	Epha6	8.74e-10	-1.25329	0.116	0.4	2.67e-05
INL DIV 7	Fabp7	2.81e-15	-1.36798	0.203	0.575	8.6e-11
INL DIV 7	Frmpd4	1.75e-08	-1.0401	0.203	0.466	0.000534215
INL DIV 7	Gabrb1	4.13e-16	-1.6968	0.138	0.526	1.26e-11
INL DIV 7	Gabrg3	6.22e-22	-1.65239	0.254	0.73	1.9e-17
INL DIV 7	Gpc5	5.33e-10	-1.22685	0.116	0.394	1.63e-05
INL DIV 7	Grm7	5.94e-15	-1.6291	0.384	0.697	1.82e-10
INL DIV 7	Lrp1b	2.52e-14	-1.05444	0.341	0.722	7.69e-10
INL DIV 7	Lrrtm4	2.52e-08	-1.03498	0.283	0.553	0.000769321
INL DIV 7	Negr1	3.75e-09	-1.11038	0.355	0.61	0.000114524
INL DIV 7	Neto1	9.52e-17	-1.31766	0.449	0.783	2.91e-12
INL DIV 7	Nlgn1	1.6e-07	-1.04934	0.319	0.553	0.00488352
INL DIV 7	Pcdh15	9.25e-11	-1.20028	0.21	0.513	2.83e-06
INL DIV 7	Samd5	2.36e-09	-1.07985	0.167	0.445	7.21e-05
INL DIV 7	Sgcz	9.08e-09	-1.31704	0.435	0.652	0.000277478
INL DIV 7	Slc24a2	2.51e-08	-1.14175	0.319	0.561	0.000766411
INL DIV 7	Slc4a4	6.64e-09	-1.25174	0.087	0.33	0.000202969
INL DIV 7	Synpr	9.41e-17	-1.68114	0.058	0.458	2.87e-12
INL DIV 7	Zfp385d	9.44e-09	-1.09582	0.094	0.35	0.00028852
INM DIV 1	Chn1	6.83e-23	1.20945	0.335	0.176	2.09e-18
INM DIV 1	Ddx5	3.74e-39	1.05996	0.652	0.55	1.14e-34
INM DIV 1	Hba-a2	8.67e-20	1.29827	0.161	0.039	2.65e-15
INM DIV 1	Hbb-b1	1.28e-22	1.41655	0.118	0.006	3.9e-18
INM DIV 1	Igfbpl1	5.42e-57	1.61388	0.481	0.192	1.66e-52
INM DIV 1	Ptma	8.66e-66	1.13668	0.797	0.649	2.65e-61
INM DIV 1	Tubb5	1.44e-80	1.06492	0.887	0.812	4.39e-76
INM DIV 7	AC125757.1	7.35e-71	-1.12642	0.171	0.558	2.25e-66
INM DIV 7	Akap2	3.32e-80	-1.14504	0.085	0.442	1.02e-75
INM DIV 7	Alcam	3.43e-48	-1.23552	0.1	0.358	1.05e-43
INM DIV 7	Apoe	3.91e-238	-2.46218	0.061	0.753	1.19e-233
INM DIV 7	Brinp3	9.69e-64	-1.44836	0.147	0.481	2.96e-59
INM DIV 7	Btbd11	4.85e-64	-1.01963	0.014	0.234	1.48e-59
INM DIV 7	Cdh10	3.96e-68	-1.39533	0.134	0.476	1.21e-63
INM DIV 7	Cdh9	8.86e-207	-3.3939	0.07	0.679	2.71e-202
INM DIV 7	Chrm3	5.67e-69	-1.37561	0.081	0.392	1.73e-64
INM DIV 7	Cntn3	4.84e-84	-1.52443	0.043	0.361	1.48e-79
INM DIV 7	Cntn4	5.55e-70	-1.40723	0.059	0.355	1.7e-65
INM DIV 7	Cntn5	8.08e-61	-1.0317	0.429	0.798	2.47e-56
INM DIV 7	Cntn6	7.5e-66	-1.281	0.064	0.353	2.29e-61
INM DIV 7	Cntnap2	1.09e-208	-2.73784	0.418	0.917	3.32e-204
INM DIV 7	Cntnap5c	1.97e-100	-2.12784	0.145	0.562	6.03e-96
INM DIV 7	Col25a1	3.79e-59	-1.291	0.025	0.246	1.16e-54
INM DIV 7	Csmd1	8.27e-91	-1.45523	0.302	0.743	2.53e-86
INM DIV 7	Dlgap1	9.11e-72	-1.00722	0.52	0.859	2.78e-67
INM DIV 7	Epha6	2.93e-136	-2.13956	0.208	0.726	8.95e-132
INM DIV 7	Etl4	6.89e-104	-2.11035	0.049	0.42	2.11e-99
INM DIV 7	Frmpd4	1.62e-58	-1.25078	0.053	0.31	4.96e-54
INM DIV 7	Galntl6	1.81e-169	-2.03891	0.521	0.931	5.54e-165
INM DIV 7	Gria3	9.88e-79	-1.38683	0.091	0.441	3.02e-74
INM DIV 7	Grid2	2.77e-44	-1.14506	0.11	0.365	8.47e-40
INM DIV 7	Grik1	3.72e-104	-2.02977	0.072	0.471	1.14e-99
INM DIV 7	Grm3	4.26e-112	-1.89698	0.107	0.545	1.3e-107
INM DIV 7	Grm5	7.91e-150	-1.91279	0.363	0.857	2.42e-145
INM DIV 7	Grm7	1.67e-63	-1.31382	0.068	0.355	5.1e-59
INM DIV 7	Il1rapl1	5.8e-129	-1.77972	0.564	0.928	1.77e-124
INM DIV 7	Kazn	1.94e-58	-1.11486	0.19	0.531	5.93e-54
INM DIV 7	Kcnd2	5.86e-52	-1.08638	0.365	0.696	1.79e-47
INM DIV 7	Kcnip1	5.59e-115	-1.59591	0.154	0.638	1.71e-110
INM DIV 7	Kcnip4	9.53e-75	-1.24872	0.212	0.633	2.91e-70
INM DIV 7	Limch1	7.58e-89	-1.25316	0.134	0.557	2.31e-84
INM DIV 7	Lrfn5	7.43e-74	-1.45763	0.145	0.512	2.27e-69
INM DIV 7	Lrrtm4	2.1e-86	-1.70588	0.227	0.644	6.43e-82
INM DIV 7	Lsamp	6.63e-77	-1.21156	0.598	0.89	2.03e-72
INM DIV 7	Luzp2	2.19e-103	-1.83087	0.05	0.425	6.69e-99
INM DIV 7	Mdga2	1.01e-56	-1.01371	0.31	0.664	3.09e-52
INM DIV 7	Nav2	2.84e-83	-1.36072	0.15	0.553	8.68e-79
INM DIV 7	Ncam2	2.36e-65	-1.70877	0.182	0.525	7.2e-61
INM DIV 7	Negr1	3.64e-113	-1.91989	0.303	0.749	1.11e-108
INM DIV 7	Nell1	1.84e-56	-1.31916	0.069	0.33	5.62e-52
INM DIV 7	Nlgn1	9.77e-69	-1.24811	0.251	0.631	2.99e-64
INM DIV 7	Nrxn1	6.85e-86	-1.00951	0.621	0.928	2.09e-81
INM DIV 7	Nwd2	6.19e-51	-1.06041	0.016	0.201	1.89e-46
INM DIV 7	Pcdh9	1.91e-68	-1.25046	0.658	0.902	5.85e-64
INM DIV 7	Pcsk2	7.4e-52	-1.07127	0.064	0.311	2.26e-47
INM DIV 7	Plcb1	5.69e-53	-1.06458	0.343	0.67	1.74e-48
INM DIV 7	Plppr1	7.25e-80	-1.22653	0.213	0.636	2.22e-75
INM DIV 7	Prickle2	2.4e-73	-1.32643	0.085	0.415	7.33e-69
INM DIV 7	Prkce	1.65e-65	-1.02851	0.139	0.498	5.03e-61
INM DIV 7	Ptchd4	3.02e-83	-1.30527	0.165	0.58	9.24e-79
INM DIV 7	Ptprg	7.43e-93	-1.5422	0.184	0.617	2.27e-88
INM DIV 7	Ptprm	1.96e-64	-1.08868	0.17	0.532	6e-60
INM DIV 7	Rbfox1	2.74e-152	-1.51291	0.783	0.979	8.38e-148
INM DIV 7	Rora	5.29e-46	-1.54318	0.229	0.525	1.62e-41
INM DIV 7	Samd5	5.35e-79	-1.61384	0.068	0.396	1.63e-74
INM DIV 7	Shisa9	1.13e-61	-1.30212	0.056	0.325	3.45e-57
INM DIV 7	Sphkap	1.72e-62	-1.07299	0.02	0.247	5.25e-58
INM DIV 7	Spock3	4.13e-84	-1.66774	0.184	0.584	1.26e-79
INM DIV 7	Syn2	9.98e-109	-1.56207	0.063	0.471	3.05e-104
INM DIV 7	Tenm1	1.05e-116	-1.92268	0.165	0.636	3.2e-112
INM DIV 7	Thsd7a	4.18e-56	-1.40757	0.3	0.62	1.28e-51
INM DIV 7	Tmeff2	3.4e-137	-2.03593	0.259	0.767	1.04e-132
INM DIV 7	Tmem132b	4.36e-90	-1.40519	0.092	0.477	1.33e-85
INM DIV 7	Trhde	1.15e-31	-1.0067	0.053	0.217	3.5e-27
INM DIV 7	Zfp804a	6.89e-88	-1.71333	0.245	0.664	2.11e-83
INM DIV 7	Zfp804b	3.5e-67	-2.06761	0.023	0.263	1.07e-62
MG DIV 1	Ccl3	7.17e-08	2.92532	0.426	0.064	0.00219178
MG DIV 1	Slfn4	1.17e-09	3.72207	0.441	0.026	3.59e-05
MG DIV 7	Apoe	2.55e-20	-3.08838	0.441	1	7.8e-16
MG DIV 7	C1qc	6.41e-10	-2.16818	0.118	0.615	1.96e-05
MG DIV 7	Csmd1	9.85e-07	-1.41576	0.265	0.654	0.0301084
MG DIV 7	Gpc5	7.5e-07	-1.7995	0.088	0.449	0.0229301
MG DIV 7	Igf1	8.9e-08	-1.95333	0.059	0.449	0.00272039
MG DIV 7	Ms4a4a	4.25e-10	-2.01704	0.059	0.551	1.3e-05
MG DIV 7	Slc1a3	1.01e-06	-1.36576	0.103	0.5	0.0307193
NPC DIV 1	Ccser1	6.37e-20	1.11309	0.732	0.529	1.95e-15
NPC DIV 1	Dcc	9.1e-25	2.14228	0.594	0.301	2.78e-20
NPC DIV 1	Epha3	7.75e-27	1.63642	0.639	0.344	2.37e-22
NPC DIV 1	Epha4	1.36e-13	1.09384	0.389	0.158	4.15e-09
NPC DIV 1	Foxp2	1.15e-11	1.46171	0.373	0.181	3.5e-07
NPC DIV 1	Hba-a2	1.02e-07	1.09687	0.158	0.035	0.00310258
NPC DIV 1	Hbb-b1	6.26e-09	1.55002	0.124	0.004	0.000191292
NPC DIV 1	Igfbpl1	1.16e-27	1.51588	0.561	0.193	3.54e-23
NPC DIV 1	Khdrbs2	3.06e-12	1.12738	0.395	0.185	9.36e-08
NPC DIV 1	Neurod6	1.17e-14	1.20914	0.311	0.081	3.58e-10
NPC DIV 1	Nkain3	1.2e-07	1.00481	0.297	0.147	0.00366821
NPC DIV 1	Nrg1	5.07e-18	1.84872	0.528	0.278	1.55e-13
NPC DIV 1	Nxph2	1.57e-10	1.15016	0.248	0.073	4.8e-06
NPC DIV 1	Plppr1	1.09e-07	1.19093	0.284	0.135	0.00333306
NPC DIV 1	Ptprd	4.08e-19	1.25926	0.891	0.857	1.25e-14
NPC DIV 1	Ralyl	7.8e-08	1.25495	0.484	0.359	0.00238217
NPC DIV 1	Sema3c	3.71e-11	1.11476	0.3	0.108	1.13e-06
NPC DIV 1	Tenm2	2.8e-14	1.13741	0.742	0.629	8.57e-10
NPC DIV 1	Unc5d	6.27e-08	1.32107	0.297	0.143	0.00191512
NPC DIV 7	Abca1	3.13e-88	-1.88009	0.029	0.378	9.57e-84
NPC DIV 7	Adcy2	6.47e-19	-1.15624	0.169	0.386	1.98e-14
NPC DIV 7	Add3	2.77e-22	-1.07248	0.075	0.266	8.48e-18
NPC DIV 7	Apoe	4.31e-206	-3.15641	0.074	0.822	1.32e-201
NPC DIV 7	Aqp4	2.8e-71	-1.2763	0.006	0.228	8.55e-67
NPC DIV 7	Arap2	7.22e-60	-1.23496	0.016	0.243	2.21e-55
NPC DIV 7	Arhgef26	2.06e-34	-1.15469	0.092	0.363	6.28e-30
NPC DIV 7	Chst9	4.88e-50	-1.28873	0.006	0.17	1.49e-45
NPC DIV 7	Cp	4.04e-36	-1.7385	0.062	0.301	1.24e-31
NPC DIV 7	Csmd1	2.38e-52	-1.79393	0.311	0.718	7.27e-48
NPC DIV 7	Dbi	7.51e-41	-1.40873	0.27	0.653	2.3e-36
NPC DIV 7	Dgkb	8.51e-43	-1.52407	0.135	0.467	2.6e-38
NPC DIV 7	Fabp7	4.17e-60	-1.59714	0.332	0.788	1.27e-55
NPC DIV 7	Gfap	6.01e-79	-2.01339	0.03	0.355	1.84e-74
NPC DIV 7	Glis3	3.35e-43	-1.41548	0.059	0.324	1.02e-38
NPC DIV 7	Gpc5	4.11e-31	-1.24149	0.209	0.529	1.26e-26
NPC DIV 7	Grm5	4.8e-52	-1.9078	0.346	0.745	1.47e-47
NPC DIV 7	Itih3	5.22e-58	-1.08609	0.002	0.17	1.59e-53
NPC DIV 7	Lcn2	8.96e-33	-1.13692	0.023	0.189	2.74e-28
NPC DIV 7	Lhfpl6	3.24e-33	-1.35482	0.142	0.432	9.89e-29
NPC DIV 7	Nhsl1	4.08e-23	-1.06923	0.178	0.432	1.25e-18
NPC DIV 7	Npas3	5.65e-34	-1.30575	0.638	0.846	1.73e-29
NPC DIV 7	Pde7b	1.48e-37	-1.40532	0.09	0.363	4.53e-33
NPC DIV 7	Pdlim5	1.63e-29	-1.07845	0.082	0.317	4.98e-25
NPC DIV 7	Pdzrn3	7.45e-18	-1.08264	0.195	0.417	2.28e-13
NPC DIV 7	Pfkfb3	1.25e-41	-1.15717	0.039	0.266	3.81e-37
NPC DIV 7	Phyhipl	2.86e-25	-1.06249	0.138	0.386	8.75e-21
NPC DIV 7	Plce1	9.03e-34	-1.20252	0.079	0.328	2.76e-29
NPC DIV 7	Ptprm	1.12e-23	-1.02988	0.143	0.386	3.42e-19
NPC DIV 7	Qk	1.97e-41	-1.19945	0.694	0.911	6.02e-37
NPC DIV 7	Rgs7	5.51e-13	-1.02769	0.234	0.413	1.68e-08
NPC DIV 7	Rora	8.68e-54	-1.84716	0.251	0.653	2.65e-49
NPC DIV 7	S100b	1.14e-96	-1.91506	0.037	0.429	3.49e-92
NPC DIV 7	Samd4a	3.9e-23	-1.18977	0.113	0.336	1.19e-18
NPC DIV 7	Scd2	4.03e-30	-1.23078	0.371	0.68	1.23e-25
NPC DIV 7	Shisa9	1.72e-45	-1.28082	0.028	0.243	5.26e-41
NPC DIV 7	Slc1a2	1.98e-33	-1.12987	0.097	0.367	6.04e-29
NPC DIV 7	Slc1a3	1.53e-38	-1.42025	0.176	0.525	4.67e-34
NPC DIV 7	Slc4a4	1.74e-44	-1.59314	0.126	0.459	5.33e-40
NPC DIV 7	Sorbs1	1.53e-18	-1.08225	0.391	0.602	4.66e-14
NPC DIV 7	Sorcs1	5.13e-17	-1.00466	0.392	0.622	1.57e-12
NPC DIV 7	Trim9	1.78e-28	-1.08537	0.101	0.344	5.43e-24
Olig DIV 1	Hba-a2	4.35e-07	1.02547	0.2	0.026	0.0133073
Olig DIV 1	Hbb-b1	5.32e-13	1.06203	0.133	0.002	1.62e-08
Olig DIV 1	Igf2bp1	2.75e-11	1.30347	0.233	0.018	8.41e-07
Olig DIV 1	Igfbpl1	7.95e-07	1.36676	0.5	0.172	0.0243009
Olig DIV 1	Mob3b	3.25e-07	1.81171	0.467	0.14	0.0099363
Olig DIV 1	Slit3	6.95e-07	1.66198	0.333	0.074	0.0212453
Olig DIV 7	Apoe	9.93e-13	-3.12906	0.033	0.792	3.04e-08
Olig DIV 7	Zbtb20	3.16e-07	-1.7114	0.367	0.768	0.00964706
OPC DIV 1	Egfr	6.95e-10	1.15985	0.351	0.162	2.12e-05
OPC DIV 1	Epha3	4.92e-15	1.18138	0.4	0.158	1.5e-10
OPC DIV 1	Hba-a2	6.89e-12	1.03658	0.168	0.037	2.1e-07
OPC DIV 1	Igfbpl1	6.64e-18	1.33262	0.443	0.172	2.03e-13
OPC DIV 7	Apoe	9.17e-58	-3.06255	0.059	0.764	2.8e-53
OPC DIV 7	Brinp3	3.86e-14	-1.31643	0.238	0.543	1.18e-09
OPC DIV 7	Csmd1	8.67e-30	-1.40295	0.465	0.865	2.65e-25
OPC DIV 7	Csmd3	3.72e-22	-1.14286	0.438	0.792	1.14e-17
OPC DIV 7	Dbi	6.62e-20	-1.26855	0.238	0.616	2.02e-15
OPC DIV 7	Dscam	1.22e-19	-1.43108	0.319	0.648	3.74e-15
OPC DIV 7	Dscaml1	2.64e-17	-1.29495	0.232	0.557	8.06e-13
OPC DIV 7	Galnt13	3.75e-12	-1.19982	0.259	0.541	1.15e-07
OPC DIV 7	Gpc5	7.03e-12	-1.26774	0.119	0.384	2.15e-07
OPC DIV 7	Grm7	1.82e-09	-1.12764	0.059	0.263	5.55e-05
OPC DIV 7	Il1rapl1	2.31e-21	-1.26727	0.476	0.796	7.05e-17
OPC DIV 7	Kcnip4	2.82e-12	-1.16108	0.195	0.457	8.62e-08
OPC DIV 7	Lcn2	5.47e-08	-1.03899	0.016	0.171	0.00167131
OPC DIV 7	Lrrtm4	2.73e-08	-1.01189	0.27	0.481	0.000834368
OPC DIV 7	Pcdh15	3.05e-21	-1.07692	0.459	0.813	9.32e-17
OPC DIV 7	Unc5c	4.84e-13	-1.37743	0.092	0.362	1.48e-08

## Sheet: 3g_Published signatures
Supplementary table 3. Statistics of cell clusters and neuron subtypes
Supplementary table 3g. Gene list of published neuron signatures and neuron subsets
signatures developed for the major celltype classification										signatures developed for the subset celltype classification
Chen, Zhong et al. iScience, 2022; Ma, Shuai et al. Cell, 2020; Cao, Guang-Zhao et al. Journal of ethnopharmacology, 2023										Kanton, Sabina et al. Nature, 2019; Bhaduri, Aparna et al. Nature, 2020; Rickner, Hannah Drew et al. Nat commun, 2022
Astrocyte	Endothelial	Excitatory Neuron	Inmature Neuron	Inhibitory Neuron	Microglia	Oligodendrocyte	Oligodendrocyte progenitor cells	Neural Progenitor Cells	Perivascular Stromal Cell	Excitatory Neuron L2/3	Excitatory Neuron L4	Excitatory Neuron L5	Excitatory Neuron L6	Inhibitory Neuron M	Inhibitory Neuron L	Inhibitory Neuron C
aqp4	cldn5	arpp21	fabp7	erbb4	ccl4	mbp	cspg4	nusap1	col1a1	cux1	rorb	bcl11b	foxp2	kcnc2	dach1	adarb2
gfap	flt1	neurod6	vim	gad1	c1qb	plp1	olig2	top2a		satb2			tle4	sox6	gnal	dlx1
slc1a2				gad2	itgam	ugt8	pdgfra

## Sheet: 3h_Published GO signatures
Supplementary table 3. Statistics of cell clusters and neuron subtypes
Supplementary table 3h. Gene list of published GO terms
Neuron phenotype
GO
neuron_projection	neuron_differentiation	synapse_assembly	neurotransmitter_secretion
Nav1	Ndnf	Syndig1	Cadps
Ndnf	Nav1	Syde1	Cadps2
Caly	Nav2	Snap91	Chrnb2
Mnx1	Nav3	Picalm	Chrna6
Smn1	Crim1	Phaf1	Chrna4
Zswim6	Mnx1	Lgi2	Chrna3
Nyap1	Gdf7	C1ql2	Chrna7
Nyap2	Smn1	Lrfn1	Cplx4
Pcdhac2	Syndig1	C1ql3	Cplx1
Lrp12	Neurod4	Elavl2	Doc2g
Robo3	Gdf5	Lrtm1	Rims4
Unc5a	Neurod6	Lrfn4	Rims3
Megf9	Gdf11	Cbln2	Cplx3
Kifbp	Neurod2	Icam5	Stxbp5l
Tmem222	Neurod1	Lrrc4b	Tacr2
Tmem185a	Gdf6	Slitrk3	Htr6
Chl1	Metrn	Cbln4	Doc2b
Alcam	Mmd	Lrrc4	Syt12
Scarf1	Mal	Il1rapl2	Baiap3
Emb	Cend1	Lrrtm2	Pnkd
Myot	Mal2	Lrrtm4	Rph3al
Gprin1	Mmd2	Cbln1	Stx1b
Cntn3	Tal1	Lrrc24	Syt1
Loxhd1	C11h21orf91	Lingo4	Syt10
Ceacam16	Fam151b	Lingo2	Unc13c
Morn4	Cyb5d2	ENSRNOG00000067759	Gpr158
Pkhd1l1	Zswim6	Lrrn1	Slc18a3
Boc	Lrp12	Lzts3	Slc18a1
Cntn5	Ankrd24	Vstm5	Snap23
Negr1	Pcdhac2	LRRTM1	Ptprn2
Btbd3	Clrn2	Lrfn3	Gabbr1
Col25a1	Boc	Arhgef9	Asic1
Nrn1l	Grxcr1	Slitrk4	Syn2
Diaph2	Kifbp	Clstn2	Cplx2
Cntn4	Megf9	Slitrk1	Tprg1l
Gap43	Gprin1	Lrrtm3	Syn1
Matn2	Cntn3	Slitrk2	Syt4
Baalc	Smim45	Lhfpl4	Sv2c
Kiaa1549	Cntn4	Pcdh17	Pdzd11
Scrg1	Btbd3	Ptprd	Syt8
Nell2	Col25a1	Nrxn2	Syt5
Fat3	Zc4h2	Iqsec2	Sv2a
Myo1b_v1	Tspan2	Adgrl3	Stx1a
Cntnap3	Tprn	Rps27	Syt9
Hepacam	Grxcr2	Nrxn3	Rph3a
Fam168b	Lhfpl5	Adgrl1	Doc2a
Pcdhgb1	Tmem132e	Nlgn2	Sv2b
Unc5d	Fuom	Lrfn5	Rab3a
Ankrd24	Nyap1	Clstn3	Slc18a2
Csmd3	Nyap2	Ntng2	Syt3
Nrcam	Foxg1	Mdga1	Rab15
Dscaml1	Ascl1	Nlgn1	Slc4a8
Ntng1	Tecta	Mdga2	Rab3b
Lama2	Efna3	Bsn	Snap25
Rtn4rl1	Chl1	Gpc4	Mctp2
Ntn3	Unc5d	Dlgap1	Fbxl20
Gfra3	Arhgef28	Adgrl2	Sncaip
Ncam2	Lamb3	Sipa1l1	Stxbp5
Crtac1	Brinp3	Rps10	Apba1
Efna3	Brinp2	Arhgef15	Stx4
Grxcr1	Lamb2	Nptx1	Unc13b
Arhgef28	Emb	Colq	Chrm3
Tsga10ip	Unc5a	Dlgap3	Syn3
Omg	Myot	Nrxn1	Lin7b
Hmcn1	Robo3	Il1rapl1	Apba2
Chn1	Lbx1	Cript	Ap3m2
Dcx	Cdhr1	Adgre5	Otof
Draxin	Matn2	Lrtm2	Ppfia3
Palmd	Cntn5	Cntn5	Lin7c
Strn4	Draxin	Amigo3	Lin7a
Sema3a	Gdpd5	Lzts1	Rims2
Or10a4	Alcam	Srpx2	Rab5al1
Lrtm2	Lingo1	Cdh9	Nrxn3
Arhgef25	Lama2	Hapln4	Drd4
Crppa	Bahcc1	Cep89	Sacm1l
Sult4a1	Efna2	Slitrk5	Porcn
Lamc2	Dock10	Slitrk6	Htr2c
Lamb3	Cfap418	Adgrb3	Snap29
Nrn1	Cabp4	Abi3bp	Unc13a
Raph1	Cdnf	Ptpn13	Snap47
Or8a1b	Ntn3	Asap1	Syt2
B4gat1	Gfra3	Cdh10	Syt7
Efna4	Lgi4	Nrg2	Rab3gap1
Dcc	Sema3a	Nlgn3	Hrh3
Ntng2	Slc25a46	Clstn1	Syngr3
Atxn10	Grcc10	Flrt3	Cltb
Ephb3	Gap43	Grid2	Cacna1b
Espnl	Lhx6	Rps25	Stxbp1
Elmod3	Nell2	Srgap2	Slc29a2
Prcd	Dcx	Il1rap	Mctp1
Celsr3	Isl2	Map4	Git2
Nfasc	Tctn1	Gpm6a	Cspg5
Grcc10	Id2	Dnajc6	Prepl
Abhd13	Scarf1	Amigo2	Trim9
Synj2_v2	Pdzd7	Adgrb2	Stxbp2
Synj2_v3	Triobp	Thbs2	Grm2
Atl1	Strc	Lrrn3	Rapgef4
Slitrk2	Nrtn	Shank1	Vamp2
Kirrel3	Or10a4	Sdk2	Rims1
Sdc2	Fscn2	Pkp4	Slc6a9
Actbl2	Lrtm2	Mpp2	Ppp1r9a
Syngap1	Arhgef25	Srcin1	Syt11
Lzts3	Crppa	Shank2	Napa
Metrn	Sult4a1	Abi2	Htr1d
Llph	Lamc2	Rab17	Slc44a4
Ssna1	Raph1	Sv2a	Chrm5
Rap1gap2	Or8a1b	Rpl23a	Nrxn2
Rtn4rl2	B4gat1	Rps5	Vamp1
Gas7	Efna4	Nrg3	Hrh2
Ntm	Scyl2	Lin7b	Sncg
Tprn	Uqcrq	Cdh8	Htr4
Grxcr2	Dclk2	Zdhhc12	P2ry2
Ntn4	Tbce	Pclo	Edn3
Lhfpl5	Lamc1	Rpl38	Nlgn1
Spock1	Tox	Ptprs	Kmo
Abitram	Farp2	Iqsec1	Abcc8
Ctnnd2	Neurog2	Erc2	Stxbp3
Abi1	Dscaml1	Psd	Dtnbp1
Cntn2	Fat3	Gphn	Tfr2
Tctn1	Ntng1	Dnm3	Npy1r
Unc5c	Pls3	Ppfia1	Rap1b
Epb41l3	Gbx1	Wasf3	Htr1b
Trim46	Dlx1	Magi2	Adora2a
Nrsn2	Miat	Gabra4	Npy
Eif4b	Ush2a	Farp1	Pclo
Klhl14	C1ql1	Negr1	Cacna1a
Ahcyl2	Olig2	Chd4	Rab8a
Fkbp15	Phox2b	Add2	Olfm2
Stoml3	Lhx8	Rpl6	Grm8
Elfn1	Casz1	Gap43	Syp
Cnnm1	Nrcam	Dlg5	Ppfia2
Cadm2	Diaph2	Efnb3	Kcnc3
Plxdc1	Hmcn1	Gabra6	Rhot1
Igsf8	Ntn4	Nptxr	P2ry4
Cdh4	Plppr4	Pfn1	Snapin
Sdc3	Chn1	Neurl1	Kalrn
Nrsn1	Slc4a10	Fcho2	Stx3
Tmem266	Slitrk4	Pdzd11	Slc6a1
Kif3c	Prex2	Adgrf1	Chrm1
Shisa9	Nrep	Gja10	Stxbp4
Dclk1	B4galt5	Erc1	Grik1
Trappc4	Foxb1	Homer1	Vps35
Igsf9	Prdm8	Ppp1r9a	Rap1a
Stmn4	B4galt6	Cntnap1	Drd3
Ncdn	Mir124_1	Synpo	Nlgn2
Vezt	Dpysl4	Numbl	Vps18
Klhl1	Brinp1	Cadps2	Ncs1
Nrtn	Nin	Unc13c	P2rx7
Slitrk4	Abi1	Pdlim5	Prkaca
Prex2	Pcp4	Epb41l3	Rab5a
Nin	Disp3	Cdh6	Cask
Drp2	Mfrp	Kirrel3	Synj1
Pcdhb22	Nepro	Flrt1	Cacna1e
Kncn	Dzank1	Gabrg1	Prkn
Cdnf	Scyl3	Mpdz	Slc30a1
Plxna4	Dbx1	Gprasp3	Bglap
Synpr	Mdga2	Shank3	Ghsr
Cdhr1	Herc1	Dnmbp	Prrt2
Map4	Nkx2_2	Espn	Ppt1
Map2	Emx1	Gabrg2	Erc1
Efna2	Spg11	Fbxo45	Nos1ap
Plppr4	Ttc8	Cyfip1	Cacna1f
Tbce	Pcare	Snap47	Stx2
Cfap410	Atoh1	Cntnap2	Erc2
Cdk5r2	Plxna4	Cdh2	Syde1
Dock10	Vxn	Dbnl	Stx7
Slitrk1	Bcl11b	Kctd12	Ptger4
Nexn	Syngap1	Kctd16	Snca
Rp1l1	Celsr3	Rps28	Drd2
Bloc1s1	Nap1l2	Gdi2	P2ry1
Crmp1	Rac3	Rps2	Kif5b
Tenm3	Bhlhe22	Rap2a	Arhgap44
C1ql1	Lmx1a	Cdh11	P2rx1
Flrt1	Plxna1	Itgb5	Camk2a
Tmem106b	Prom1	Tubb5	Grm1
Enah	Ncam2	Arhgap44	Prkcb
Tubb3	Crtac1	Nptn	Htr1a
Slit1	Negr1	Wasf2	Slc29a1
Sema4f	Nrn1l	Ston1	Nf1
Foxg1	Ptprz1	Gnpat	Sptbn2
Mob2	Slitrk1	Rpsa	Nrxn1
Ptpn9	Plxna3	Epn1	Hcrt
Pacsin1	Lhx3	Rph3a	Kcnc4
Nckipsd	Trio	Sptbn2	Fbxo45
Tsga10	Atl1	Napa	Kcnh1
Plxna1	Slitrk2	Vamp1	Scrib
Spg11	Sdc2	Prrt2	Slc6a4
Pcp4	Actbl2	Gabrb2	Braf
Tsc22d4	Cntn2	Gabra2	Myo6
Epha6	Gsx2	Sema4a	Rab11a
Lgi1	Fezf2	Rplp0	Rala
Epha10	Sema4f	Dlg4	Gper1
Amigo1	Rtn4rl1	Otof	Myo5b
Ptprz1	Dcc	Pls3	Slc38a2
Pvalb	Slitrk6	Eif1ax	Ly6e
Prph	Sema3e	Chn2	Dnm1l
Gldn	Tnn	Agrn	Pick1
Klhl17	Nrp2	Rtn3	Nos1
Tnn	Cdh4	Palm	Wnt7a
Fscn2	Tlx3	Lrp4	Dvl1
Dcdc2	Sema4b	Rims1	Grin2b
Shtn1	Lhx4	Epha7	Nr4a1
Trak2	Jag1	Actl9	Per2
Kidins220	Szt2	Actl9b	Dgki
Atcay	Cdh11	Asic2	Snap91
B3gnt2	Mir124_2	Slc25a46	Brsk1
Lgr6	Mcf2	Capzb	Ctbp2
Rpl24	Mospd4	Efnb1	Slc6a3
Artn	Bicdl1	Ptpro	Tspo
Lamc1	Snph	Septin7	Htr7
Tanc1	Ephb3	Nefh	Cacnb4
Espn	Tmc1	Arf6	Sphk1
Lca5	Gata2	Snap23	Prkcg
Klk8	Cntf	Flrt2	Pfn2
Nek3	Pls1	Gabra3	P2rx2
Acap3	S100b	Gabrg3	Kcnj8
Cobl	Nefh	Slit1	Atp2a2
Tenm2	Ctnnd2	Ephb3	Akap5
Mir124_1	Unc5b	Tpbg	Pip5k1c
Zfp804a	Ntng2	Gabre	Hap1
Clrn2	Nfasc	Gabra5	Ntrk2
Sncb	Omg	Gabra1	Nrg1
Cntn1	Nrn1	Caprin1	Git1
Pak6	B3gnt2	Actr3	Pak1
Gbx1	Lgr6	Cadps	Bcl2l1
Unc5b	Rpl24	Myo9a	Calm3
Lamb2	Artn	Kcna4	Calm1
Aplp2	Rpgrip1	Actg1l1	Xbp1
Plxna3	Nphp1	Actg1	Ngf
Auts2	Tanc1	Pdcd6ip	Calm2
Bcan	Dlx2	Caly	Prkca
Mcf2	Dab1	Rps14	Fmr1
Flrt3	Spock1	Lamc1	Psen1
Mospd4	Dclk1	Septin6	Park7
Mob4	Mink1	Lama5	Erbb4
Bicdl1	Zfp365	Pacsin2	Cdk5
Efnb3	Pou4f3	Atp6v1d	Lrrk2
Snph	Map2	Stxbp5	Mef2c
Lzts1	Faim2	Vdac3	Htr2a
Tanc2	Vcan	Vps35	Apoe
Strn	Pde6c	Lamb2
Map6	Bex1	Adgrb1
Trak1	Lhx9	Syt11
Sdccag8	Numbl	Eef2k
Nefl	Bloc1s5	Baiap2
Epha4	Ush1c	Sh3gl2
Pnoc	Vax1	Lpar1
Nrep	Unc5c	Dmtn
Spag6	Ssna1	Arpc2
Szt2	Cdk5r2	Cdh15
Prdm8	Nexn	Pfn2
Cdh11	Hes1	Myo6
Gpm6a	Sox5	Adam10
Nrp2	Ptprq	Efna5
Nefh	Notch3	Itgb4
Ctnna2	Sox1	Rims2
Sema4b	Sema5b	Myh10
Tspear	Mag	Nsg1
Gdpd5	Clic5	Nectin1
Actl9	Myo7a	Arc
Actl9b	Myo3b	Stx7
Map1s	Myo3a	Pak2
Ttc8	Clrn1	Actn2
Brinp3	Pcdh15	Dock7
Brinp2	Cdh23	Ablim1
Pcare	Slit1	Snap29
Cyth2	Trim46	Stx2
Ngef	Efnb3	Dclk1
Rsph9	Sh3gl3	Dbn1
Dync1i2	Vsx1	Rtn1
Plppr5	Slitrk5	Wnt7a
Numbl	Pitpna	Npas4
Vasp	Wnt3	St8sia2
Sez6	Scyl1	Amigo1
Cyfip1	Mdga1	Cadm1
Lpar3	Fbxo45	Napb
Diaph1	Grk1	Nefl
Sclt1	Trappc4	Ephb1
Ermn	Igsf9	Arpc5l
Srgap2	Stmn4	Unc13b
Kif5c	Gldn	Rab1b
Tmem108	Atxn10	Rab8a
Mir124_2	Ncdn	Hapln2
Zfp365	Klhl1	Kcna3
Sema5b	Llph	Cald1
Pdzd7	Kcnip2_v3	Ttyh1
Psd	Kcnip2_v2	Rps23
Triobp	Kcnip2_v1	Eif5b
Strc	Dtnb	Chmp2b
Vcan	Rp1l1	Snap25
Grm3	Il15ra	Ntrk3
Calb2	Tug1	Sigmar1
B4galt5	Actl9	Add3
Foxb1	Actl9b	Sptb
Slc25a46	Bcan	Setd5
B4galt6	Kndc1	Eps8
Celsr2	Lama1	Actn1
Trio	Epha4	Wasl
Slc4a10	Numb	Stau2
Slitrk5	Alg10	Rab11a
Pitpna	Epha6	Stx1a
Abi2	Astn1	Efnb2
Ankrd27	Tmem106b	Glra3
Epha7	Lgi1	Septin1
Cntf	Slitrk3	Eif5
Ust	Epha10	Clcn4
Shank1	Enah	Nfasc
Wdr47	Tubb3	Glra2
Epha3	Aplp2	Plxnd1
Slc9a6	Nkx2_1	Mtmr2
Dst	Fezf1	Itgb1
Fignl2	Sema6b	Disc1
Rtca	Sema3d	Afdn
Iqcb1	Sema6d	Map1lc3a
Tmem237	Sema4g	Ctsd
Fam161a	Sema3g	Clta
Dpysl5	Sema6c	Actr2
Fbxo45	Amigo1	Usp50
Kif5a	Cln8	Plxnb1
Cyfip2	Uncx	Trim9
Uchl1	Fgfr3	Plxnb2
Ranbp1	Cntnap1	Dst
Dnajc5	Sema4a	Ablim3
Isl2	Robo2	Palld
Mgarp	Nfix	Dkk1
Myo3b	Kirrel3	Numb
Myo3a	Adarb1	Syt7
Clrn1	Efnb2	Rbmx
Stmn2	Map1b	Tnik
Ryk	Wdr7	Cdkl5
Ocm	Trappc9	Gabrb3
Myo15a	Lnx2	Dtnbp1
Scgn	Ryk	Eif3i
Sema3f	Cntfr	Eif3b
Grip1	Pou4f1	Eif3l
Rgs7bp	Nfib	Eif3f
Frmpd4	Nhlh2	Cltc
Lrrc4	Nr2e1	Dnm2
Grid2ip	Cntn1	Ndufs7
Kcnip2_v3	Shtn1	Nufip1
Kcnip2_v2	Trak2	Tdrd6
Dlgap3	Sall3	Cttn
Kcnip2_v1	Rom1	Arf1
Dtnb	Lamb1	Ephb2
Emx1	Tsku	Bdnf
Phactr1	Rnf112	Stxbp1
Drgx	Celsr2	Dnajb1
Ush2a	Ush1g	Als2
Pjvk	Phactr1	P2rx3
Ark2c	Drgx	Crtc1
Slitrk3	Pjvk	Tenm2
Mpdz	Abitram	Rala
Septin6	Map1s	Cdc42
Ntf4	Ark2c	Fxr1
Eps8l2	Kidins220	Rps6
Nectin1	Ccdc66	Hap1
Epha8	Fat4	Hip1r
Pgrmc1	Dll1	Dctn1
Ap3s1	Ntf4	Sdcbp
Bloc1s4	Olig3	Six4
Ap3s2	Wdr47	Cfl1
Gpc2	Bnip2	Stx4
Dynlrb1	Unk	Kif3b
Lamp5	Cep85l	Eif3a
Ap3m1	C1qa	Nefm
Sgce	Igsf10	Rap1b
Nradd	Dpysl5	Eif3e
Actr10	Ppp2r2b	Hip1
Bloc1s5	Fgf20	Ap2b1
Ablim1	Lhx1	Eps15
Pls1	Vps54	Zdhhc2
Nefm	Arx	Unc13a
Tpbg	Prickle2	Ptk2b
Tbc1d24	Otx2	Synj1
Robo2	Dmrt3	Syt1
Scn1b	Prr7	Musk
Neurog2	Flrt3	Sema4d
Rac3	Sema3f	Ghrl
Bhlhe22	Zmiz1	Oxt
Sema3e	Nkx6_2	Dact1
Evl	Nefl	Actb
Sema6b	Csf1r	Dnm1
Pcdh9	Klk8	Prf1
Vamp9	Nek3	Sptan1
Tmprss11c	Gas7	Rs1
Omp	Atcay	Kcnc3
Nap1l4	Anks1a	Phactr1
LOC103690152	Bloc1s1	Srsf10
Sema3d	Crmp1	Gjc1
Gpr179	Strn	Pdlim4
Tmem50a	Tenm3	Stx12
Sema6d	Slit3	Git1
Spa17	Hoxd10	Tsc1
Npbwr1	Map6	Rpl5
Wasf1	Trak1	Rps19
N4bp3	Id4	Cdc20
Npy4r	Nkx6_1	Dvl1
Sema4g	Ephb1	Tmod2
Lgi3	Bdnf	Rpl10
Gpr19	Epha7	Rps15
Ulk2	Ubb	Nphs1
Sema3g	Rgs6	Pcdh15
Sema6c	Olfm3	Dpysl3
Arhgap35	Vwc2l	Nphp4
Pdyn	Rbp3	Spg11
Rpgrip1	Vwc2	Dlg1
Nphp1	Hes5	Rock1
Ndel1	Kctd11	Ogt
Cfap418	Dpf2	Kcnd1
Cdkl3	Jag2	Kcna6
Dpysl3	Mapk8ip3	Fchsd1
Arhgap33	Afdn	Ric3
Lifr	Otp	Septin8
Cspg5	Epb41l3	Rock2
Mapk8ip3	Pak6	Vamp2
Apbb1	Ctnna2	Gria2
Neo1	Shank1	Ntrk2
Als2	Fstl3	Arhgef7
Mink1	Zeb2	Ank2
Evx1	Irx5	Erbb4
Flrt2	Pafah1b1	Rnf112
Dip2a	Atxn2	Rac3
Slit3	Abi3bp	Kcnc4
Cckar	Rpgr	Ap2m1
S100b	Etv1	Kcnd2
Rp1	Vasp	Oxtr
Adarb1	Gngt1	Ube2v2
Atoh7	Hmg20b	Taok2
Mark2	Hapln2	Sptbn1
Ush1g	Slc7a10	Arf4
Rpgr	Dner	Ica1
Lhx9	Ntrk1	Cux2
Etv1	Eomes	Adnp
Lama1	Mef2c	Gria1
Lamb1	Aimp2	Robo1
Mycbp2	Dio3	Actc1
Tnr	Lmo4	Ywhaz
Kif13b	Ophn1	Pak3
Baiap2	En2	Tppp
L1cam	Ndp	Atg9a
Katna1	Lpar3	Rac1
Rtn4r	Ankrd27	Snx9
Map1b	Ulk2	Aurka
Ndn	Efnb1	Eif4g1
Cacna1f	Agtpbp1	Map1b
Nlgn1	Dtx1	Gsk3b
Map1a	Apbb1	Dag1
Igsf9b	Tnfrsf21	Vamp4
Impg1	Tbc1d24	Rab33b
Lrfn3	Uchl1	Eif3d
AC131360.2	Grip1	Eif2s2
Rrh	Pak3	Lamb1
Rogdi	Bmpr1b	Fmr1
Nup42	Cux1	Nrg1
Lrrc4c	Tenm4	Ntn1
Cetn3	Ntf3	Fgf13
Tbcc	Rnf220	Large1
Gng3	Retreg1	Zmynd8
Sptbn5	Cspg5	Nckap1
Herc1	Adam22	Pld1
Tspan2	Mcoln3	Ptpra
Pdc	Atp2b2	Mapt
Tecta	Pou4f2	Ckap5
Lmx1a	Nectin1	Kif3a
Lhx4	Slc9a6	Rab29
Ephb6	Kif5c	Flot1
Farp1	Epha8	Nck2
Cplx4	Als2	Fzd5
Prss12	Dcdc2	Ophn1
Maco1	Plxnd1	Cacna1a
Scamp1	Pgrmc1	Adcy8
Mpp4	Dst	Bcr
Pls3	Tmem100	Septin2
Spart	Phlda1	Ush1c
Septin7	Cecr2	Add1
Cdk5r1	Cacna1a	Ppp1r9b
Rab3ip	Sema4c	Diaph3
Dlg4	Ptpro	Cdh13
Anks1a	Tsc22d4	Ano6
Ptprf	Flrt1	Snca
Mag	Mpdz	Eif6
Pak3	Psd	Carmil2
Ift140	Actl6b	Kcnj8
Palm	Reln	Hspa8
Cspg4	Nrbp2	Rhoa
Abi3bp	Rtn3	Pten
Kndc1	Rtn1	Tiam1
Sipa1l1	Gli3	Chrnb2
Efnb2	Robo1	Cpeb1
Reln	Ctnnb1	Grin2b
Kremen1	Shh	Crkl
Srcin1	Pax6	Bin1
Pou4f3	Prox1	Crk
Gdf7	Ahi1	Kcna2
Plxnd1	Wnt7b	Chchd10
Grm4	Dlx5	Kcnd3
Llgl1	Wnt1	Asic1
Pip5k1c	Sec24b	Map2
Pcdh15	Wnt9b	Marcks
Crocc	Cdkl3	Tuba1a
Frmd7	Crb1	Snx4
Avil	Cnga3	Smcr8
Hap1	Spart	Sec22b
Anp32a	Cpne1	Vav3
Ptprg	Impact	Celf4
Fscn3	Ikzf1	S1pr2
Dennd5a	Chat	Arid1b
Prkcsh	Nptx1	Fchsd2
Retreg3	Gfra1	Gls
Amigo3	Adgrb3	Tdrd5
Ehd1	Abi2	Nde1
Septin2	Ogdh	Tdrd1
Ush1c	Rp1	Vcpip1
Lrig2	Lama5	Akap9
Ephb1	Neurog3	Ntrk1
Dab1	Vcl	Atp6v1b1
Neu4	Sdk2	Pmp22
Dip2b	Gli2	Ptk2
Arhgap4	Pdlim5	Grin1
Camsap2	Ulk4	Rab3a
Cdc14a	Egr2	Stx1b
Bcl11b	Sema6a	Fam107a
Fezf2	Runx3	Mycbp2
Ntn1	Prph2	Ache
Nlgn3	Gprasp3	Epha3
Itpka	Efhd1	Dscam
Slc30a3	Sclt1	Macf1
Robo1	Adgrf1	Rab5a
Spag6l	Gpc2	Flna
Notch3	Fry	Cdk5
St8sia2	Lst1	Pik3r1
Tnfrsf21	Clmn	Akap5
Fezf1	Cntnap4	Cdh1
Snx1	Cnn3	Ghsr
Dzank1	Mir125b1	Prkar1a
Numb	Dkk1	C1qbp
Nsmf	Cntnap2	Rdx
Snap91	Auts2	Nrp1
Elavl4	Evx1	Sorbs1
Lrp4	Cobl	Ccl21
Cntnap1	Tenm2	Rab3gap1
Kcnc4	Flrt2	Arhgef2
Stmn1	Kif5a	Htt
Lrrc7	Ablim1	Rap1a
Mpp2	Cyfip2	Braf
Shisa7	Dip2a	Itgb3
Gprasp3	Ndn	Arl8b
Klc3	Cacna1f	Cntn1
Vstm5	Tpbg	Myo7a
Ift56	Cckar	Dusp3
Chat	Shank3	Cyfip2
Nptx1	Hoxa2	Gpc1
Gfra1	Hey1	Vamp3
Kcnc3	Neo1	Prkcz
Kif17	Kcnq2	Coro1a
Ccdc66	L1cam	Pdpk1
Atxn2	Mtpn	Pafah1b1
Slitrk6	Zhx2	Pak1
Stmn3	Palld	Oprd1
Micall2	Notch1	Ncam1
Afdn	Ptn	Tlr2
Rnf6	Fgf8	Ezr
Syn1	Lrtomt	Rab13
Rgs10	Exoc6	Msn
Phlpp2	Tnr	RGD1359108
Tspoap1	Lif	Kcnj10
Spata7	Wnt5b	RT1_Da
Pde6a	Mycl	Slit2
Tiam1	Foxa1	Hras
Chst3	Foxn4	Vcp
Pde6b	Trip11	P2rx7
Sv2b	Etv4	Ctnnb1
Calu	Tshr	Prkca
Slc4a8	Rheb	Itga5
Ist1	Mycbp2	Prkcq
Zfyve27	Epha3	Drd1
Rnd2	Scn1b	Cln3
Vcl	Map4	Rps3
Actl6b	Syn1	Vamp7
Lingo1	Nes	Fzd1
Anks1b	Kcnma1	Dicer1
Septin11	Gbx2	Lrrk2
Abhd17c	Myh10	Abl2
Rtn3	Dscam	Rtn4
Rtn1	Sema7a	Rad51
Dnm3	Fbxo7	Ndufa13
Nrp1	Meis1	Cryab
Gabarapl1	Irx3	Psen1
Xylt1	Pals1	Mapk8
Ulk4	Ist1	Mecp2
Ocrl	Upf3b	Sgta
Cep250	Zfp335	Ninj1
Fzd3	Nbl1	Trpm7
Apba3	Cnp	Vdac2
Efhd1	Rpgrip1l	Skap1
Cttnbp2	Rnd2	Psmc5
Adgrf1	Fzd3	Kcnc1
Fry	Cyfip1	Ndel1
Ncam1	Isl1	Wnt3a
Lst1	Ntrk2	Cd2ap
Myl7	Rogdi	Cul3
Clmn	Acap3	Prnp
Prickle2	Nr4a2	Psen2
Cntnap4	Disc1	Hcn1
Gabbr2	Ndel1	Kcnj2
Cnn3	Adcy1	Elavl1
Ap3m2	Ephb6	Kcnb1
Arl8a	Llgl1	Diaph1
Gpr161	Mapk8ip2	Eif4ebp1
Dync1i1	Pip5k1c	Cck
Serpini1	Omp	Kcna1
Wnt3	Farp1	Slc1a2
Brinp1	Tulp1	Kcnc2
Ntrk1	Phox2a	Lgals3
Dbnl	Ulk1	Clu
Ppp1r9a	Cdk5r1	Sptbn4
Dynlt1	Rac1	Rab14
Dscam	Ncmap	Rab11fip3
Abi3	Smo	Syne1
Ngfr	Ext1	Eif2s1
Cacna1a	Ptprf	Nedd4
Scyl3	Nrp1	Apoe
Bdnf	Dicer1	Sh3glb1
Clic5	Wdpcp	Rab7a
Myo7a	Mir200c	Map3k7
Tulp1	Pacsin1	Mapk9
Cdh23	Srgap2	Atp7a
Dtnbp1	Iqcb1	Cav3
Itga1	Chst3	Nr4a1
Arc	Lifr	Atp2a2
Mir133b	Rnd1	Wnt5a
Efhc2	Calu	Myo5a
Kcnn3	Wnt3a	Dnm1l
Rasgrp2	Slc44a4	Prkaca
Mchr1	Basp1	Nr3c1
Psd2	Ntrk3	Mtor
Ptprm	Olig1	Src
Lama5	Ttc3	Cav2
Cnp	Gpm6b	Ptprj
Asap1	Sox8	Rapgef2
Sptbn4	Ntn1	App
Shank3	Spag6	Six1
Sema4c	Nova2	Kcnq3
Tsku	Mosmo	Kcnq2
Ptpro	Dpf3	Rab1a
Sema6a	S1pr5	Apoa4
Mosmo	Dmrta2	Trem2
Rtn4ip1	Lhx5	Prkcd
Ubb	Dlg4	Drd2
Disc1	Foxa2	Sirt2
Ulk1	Gpr37l1	Rapgef3
Grk1	Clcn2	Ank3
Sema7a	Tshz3	Opa1
Limk1	Bcl11a	Tac1
Lrp8	Whrn	Itga2
Plxnb1	Gnat2	Prkn
Rit2	Sall1	Apc
Cnga1	Prickle1	Dmd
Abhd17b	Map1a	Abl1
Zdhhc15	Diaph1	Myh9
Pafah1b1	Rtn4r	RT1_Db1
Neto1	Bmp7	Ssh1
Bex1	Ift20	Fgb
Syp	Edn3	Fgg
Tmc1	Rapgef2	Rpl13a
Arhgap32	Hmg20a	Card11
Rom1	Bend6	Stoml2
Wee1	Prdm13	Fus
Ugt8	Duoxa1	Slc2a1
Ppfia2	Rdh13	Wnk1
Myo1d	Mir96	Met
Myo16	Rest	Mfn2
Rph3a	Ascl2	Akt1
Atp9a	Barhl2	Icam1
Otx2	Rabl2	Ccl19
Phox2b	Naglu	Aqp1
Megf8	Myb	Hdac4
Rab8a	Bccip	Dab2ip
Myh10	Prdm1	Mef2c
Vax1	Rpl22	Tnf
Cpne1	Ngfr	Arrb1
Ncs1	Sptbn4	Ppp2ca
Efnb1	Arhgap35	Cd24
Impact	Baiap2	Pdgfb
Apbb2	Cdh2	Axin1
Usp33	Ptch1	Ext1
Adcy1	Tiam1	Fga
Mapk8ip2	Dixdc1	Bcl10
Mtmr2	Hoxc10	Vps11
Dlgap2	Il1rapl1	Ilk
Snapin	Arhgap32	Esr1
Dixdc1	Ripor2	Hdac6
Slc12a5	Lig4	Mapk3
Arl3	Atf5	Ins2
Tmem30a	Tbr1	Prkce
Crtc1	Adra2c	Cx3cl1
Uhmk1	Stmn1	Trpv1
Uhmk1l1	Apbb2	Park7
Rpgrip1l	Usp33
Bloc1s2	Dock7
Calb1	Shoc2
Lhx3	Bbs1
Cntnap2	Lsm1
Rapgef2	Tgif2
Guca2b	Cthrc1
Cngb3	Spag9
Arr3	Bag1
Lrrc4b	Gnaq
Rd3	Tmem108
Cdh9	Grm4
Rgs9bp	Tp73
Cetn1	Sema3c
Opn1mw	Pmp22
Adam22	Snap91
Cerkl	Elavl4
Sag	Nlgn3
Nectin3	Grid2
Reep6	Lrp4
Plxnb3	Fzd1
Myo10	Bhlha15
Cttn	Car2
Capzb	Vim
Dnaaf4	Ppp3ca
Nrdc	Fas
Cdh8	Abl2
Kcna3	Pax7
Syngr1	Sdccag8
Plxnc1	Grip2
Git2	Gpm6a
Hnrnpr	Axl
Kcna6	Ncam1
Ap1s1	Gsk3b
Btbd8	Slc4a7
Amph	Samd11
Kcnq5	Nrl
Blvrb	Samd7
Stx6	Crx
Sv2a	Brd1
Gdi1	Map7
Bbs1	Gdnf
Ror1	Tfap2a
Fscn1	Dmd
Itsn1	Rtn4
Dbn1	Erbb2
Pqbp1	Qki
Ift20	Sema5a
Clstn3	Atp7a
Usp9x	Hprt1
Efna5	Lrp8
Adcy10	Thrb
Rab17	Insm1
Map4k4	Ap3d1
Rufy3	Hs6st1
Olig3	Tdp2
Scn2a	Fscn3
Syn2	Adam21
Chrm2	Zfp521
Opn1sw	Osbp2
Chrm4	Ift88
Vti1a	Rb1
Zdhhc17	Runx1
Prmt3	Cit
Dpysl2	Megf8
Il1rapl1	Rnf6
Cc2d1a	Pou3f2
Dlg2	Mir9_3
Dvl1	Foxp1
Ttc3	Aspm
Slc9a5	Sox9
Canx	Gba2
Ddn	Manf
Fig4	Inha
Thoc2	Itgb1
Sf3a2	Gsdme
Alkal2	Mbd1
Trim67	Rbpj
Neu1	St8sia2
Alkal1	Nefm
Paqr3	Itga1
Minar1	Map2k4
Styxl1	Nrg1
Prag1	Jun
Cit	Spag6l
Tuba1a	Ss18l1
Dynll2	Afg3l2
Prph2	Camk1
Sigmar1	Ptprd
Gngt1	Ighmbp2
Nfib	Ptprm
Epha5	Lmx1b
Igf2bp1	Zdhhc17
Ppp1r9b	Evl
Mbp	Zfyve27
Ndrg4	Prmt3
Myo1a	Cc2d1a
Lmo4	Secisbp2
Arx	Barhl1
Wasf3	Tbcd
Sema5a	Ift27
Ngf	Spr
Wasl	Cxcr4
Sema3c	Wdr62
Htr5b	Kras
Hycc1	Creb1
Kif26a	Flnb
Glrx2	Bhlhe23
Brsk2	Trpm1
Rin1	Ngf
Mpst	Fev
Ano2	Stmn3
Sema4a	Micall2
Jph4	Zfp212
Plppr1	Septin14
Exoc6	Micall1
Tpm3	Camsap1
Htr1f	Hdgfl3
Rpl28	Plxnc1
Cmklr2	Pigt
Ahi1	Uba6
Klhl24	Vash2
Adam21	Nptxr
Exoc3	Six4
Lypd6	En1
Pygb	Mir133b
Klc2	Bmp4
Lynx1	Prkcz
Osbp2	Tfap2c
Pcsk2	Mdk
Cldn11	Mir200b
Klc1	Mir200a
Ica1	Magi2
Exoc8	Tyro3
Dtna	Trpc5
Tnik	Efna1
Glrx5	Sema4d
Gng13	Mlph
Atp1b2	Gpr149
Brsk1	Bcl6
Rgma	Limk1
Exoc7	Btg2
Rcvrn	Efna5
Phaf1	Prkci
Kcnn1	Erbb3
Vom2r44	Myo6
Prlhr	Dbnl
Dlgap4	Hap1
Begain	Sox12
Orai2	Kdm4a
Rgs11	Lgr4
Rgs12	Myo1e
Fez2	Ddx6
Efna1	Sorbs2
Cpne5	Ugcg
Wdpcp	Rock1
Rabl2	Ret
Grik2	Marveld2
Gfap	Agfg1
Rap1gap	Mgarp
Bbs7	Wasf1
Rab21	Alkbh1
Inpp5j	Mtmr2
Rtn4	Stmn2
Pmp22	Snx1
Chrnb2	Dlg2
Ntf3	Atoh7
Ntrk3	Mark2
Snap25	Adnp
Atp1a3	Fshr
Adnp	Pla2g3
Dmd	Bcl2
Mapt	Esrp1
Bmpr1b	Bmp2
Cck	Six1
Sh3gl2	Ngef
Nes	Nlgn1
Itga3	Nf1
Nrxn1	Jade2
Grm7	Aplp1
Atoh1	Homer1
Spast	Vax2
Zfp335	Plxnb1
Nbl1	Nkx2_8
Bsn	Gabra5
Neurog3	Rere
Kif20b	Fmn1
Map3k13	Psen1
Crb1	Nog
Agtpbp1	Actg1
Vps54	Vangl2
Jade2	Sufu
Hpca	Gfap
Ss18l1	Pitx3
Eif4g2	Fzd9
Kiaa0319	Gsx1
Nos1ap	Mrtfb
Palld	Plp1
Ddr1	Map2k1
Cdkl5	Sod1
Nr4a2	Mir18a
Mical1	Ihh
Adora2a	Sox2
Septin14	Sfrp1
Apba2	Itpka
Ppfia1	Arl3
Micall1	Nphp4
Ncmap	Gabrb1
Camsap1	Ift140
Ppp1r2	Dpysl2
Hdgfl3	Map3k13
Kcnd1	Casp7
Cald1	Top2b
Uba6	Cited1
Nrgn	Clcf1
Septin8	Diaph3
Vash2	Braf
Eea1	Kalrn
Nptxr	Crb2
Cecr2	Ttc21b
Stxbp1	Rab8a
Nr2e1	Dynlt1
Lpar1	Tuba1a
Nckap1	Nckap1l
Ptk6	Mef2a
Clip1	Foxo3
Myo5b	Myo9a
Pou4f1	Phgdh
Ift57	Drd1
Katnb1	Cbln1
Kif1a	Vsx2
Fez1	Parp2
Fchsd2	Mib1
Pde6g	Zeb1
Napa	Psap
Pde6h	Kdm1a
Cib2	Sox11
Pdlim5	Ror2
Tmc2	Xk
Gnb1	Casp8
Nherf2	Napa
Dock4	Wee1
Rimbp2	Prdx3
Ephb2	Ugt8
Iqgap1	Dip2b
Ripor2	Arhgap4
Casp6	Camsap2
Ophn1	Myo16
Actg1	Atp9a
Actb	Ngb
Taok2	Fig4
Kif3a	Thoc2
Ptprs	Septin2
RGD1359108	Kcnc4
Rab3a	Dpysl3
Itga4	Scn2a
Kcna4	Bmpr1a
Syndig1	Xrcc4
Cript	Il6st
Abhd17a	Wnt5a
Neurod4	Casp6
Cnih2	Nr3c1
Zfp212	Ap3b1
Nova2	Rora
Ccsap	Plec
Pacrg	Prmt1
Vldlr	Thy1
Vim	Pbx1
Atp8a2	Adgrv1
Camk2a	Golga2
Chodl	Lhx2
Tiam2	Ptprk
Dnmbp	Myo5b
Islr2	Stxbp1
Kalrn	Hoxa1
Armcx3	Ptprs
Synj2	Itga4
Washc5	Tnik
Tubb2b	Ilk
Kif1c	Casp3
Myo9a	Cdk5
Ift27	Klf7
Enc1	Gnat1
Eif4ebp2	Neurog1
Galr2	Zic2
Hsbp1	Nfatc4
Zc3h14	Cd2ap
Slc2a13	Tph1
Spg7	Ptk6
Gabrg1	Vgf
Gabra4	Syap1
Abhd12	Ctdsp1
Fut9	Tmigd1
Itm2c	Rspo2
Twf2	Adra2b
Dagla	Zfp536
Kcnh1	Ferd3l
Epor	Rara
Shisa6	Slc9b2
Arid1b	Fzd8
Slit2	Pde1b
Kif3b	Vhl
Snap29	Cd24
Gpr37	Vegfa
Dock7	Epha5
Rasgrf1	Usp9x
Aplp1	Septin7
Tor1a	Igf2bp1
Cdk16	Cck
Afg3l2	Slit2
Vax2	Chrnb2
Nkx2_8	Sod2
Camk2g	Dact1
Rere	Rbfox2
Fmn1	Fzd4
Cnga3	Mapk8
Shank2	Cebpb
Adra2c	Npr2
Kank1	Fbxw7
Mark4	Tsc1
Gbx2	Srf
Vangl2	Gak
Agrn	Camk4
Rac1	Rap1gap
Grid2	Mrtfa
Zpr1	Ppp1cc
Neurl1	Gp5
Golga2	Rufy3
Pou4f2	Opn3
Cnr1	Pex5
Ank3	Timp2
Abl2	Gabrb2
Alpk1	Gprc5b
Cers2	Tp63
Ift122	Ednra
Wdr19	Rhoa
Cep290	Samd4b
Cux1	Gdi1
Stk24	Exoc4
Ift52	Kiaa0319
Adam17	Nanos1
Adgrb3	Kcnab2
Map3k12	Ror1
Mapk8ip1	Adam17
Grip2	Grm7
Atp2b3	Shox2
Olig2	Gfi1
Cpeb4	Cdon
Alkbh1	Alms1
Bace1	Dtnbp1
Atp6v1d	Adora2a
Arf4	Grn
Eps8	Fgfr1
Ptn	Wnt7a
Mak	Dag1
Ift88	Nkx2_5
Zeb2	Cfh
Stau2	Inhba
Hoxa2	Emx2
Rapgef4	Pbx4
Magi2	Ston2
Wnt7b	Ctf1
Gria2	Klc3
Ece1	Ift56
Trpc5	Gnb3
Cdk5	Pacrg
Atp2b2	Smad4
Noto	Katna1
Kif5b	Adcy10
Thy1	Skor2
Htr7	Helt
Scn11a	AABR07063281.1
Kpna1	Abt1
Homer3	Drosha
Abca4	Cast
Olig1	Dync2h1
Pex6	Prex1
Sptan1	Ephb2
Myrip	Cflar
Clstn2	Id1
Manf	Dbn1
Ngb	Myoc
Guca1b	Rho
Gpm6b	Rab10
Dlg3	Hcn1
Cetn2	Stk25
Plcb4	Edn2
Prr7	Fgf2
Inha	Iqsec1
Oprl1	Slc12a5
Sema4d	Kif20b
Gli2	Uhmk1
Prom1	Arid1b
Pura	Uhmk1l1
Homer1	Bloc1s2
Cacng8	Cspg4
Shoc2	Sox4
Tox	Id3
Gabra6	Kcnq3
Gabra5	Brsk2
Camk1	Actb
Map2k4	Taok2
Inpp5f	Kif3a
Arhgap44	RGD1359108
Stk25	Rab3a
Adcy6	Spast
Sgip1	Brsk1
Tubb4a	Rgma
Unc13c	Ece1
Cplx2	Cxcl12
Cplx1	Add1
Tprg1l	Nolc1
Cplx3	Tbx1
Vdac3	Ina
Septin5	Camk2a
Slc32a1	Atg7
Hcn3	Hand2
Rab5al1	Fgfr2
Srsf10	Enpp1
Aak1	Hey2
Syt5	Hdac7
Ptprn2	Prpf19
Scn7a	Zpr1
Epn1	Hdac5
Vamp1	Prkca
Homer2	Trim32
Gria3	Stat3
Prrt2	Gba1
Elk1	Mapt
P2rx3	Picalm
Gria4	Prdx2
Ntrk2	Zfhx2
Arpc2	Sypl2
Taok3	Chodl
Kifap3	Tiam2
Gp5	Dok5
Mark1	Wnt2
Kcnc1	Pax3
Rab35	Islr2
Mt3	Sort1
Camk2b	Wnt8a
Dynll1	Pin1
Dnm2	Pde2a
Atp7a	Numa1
Itpr1	Rorb
Wls	Ttll1
Rnf112	Mir219a1
Tbr1	Wnt2b
Pals1	Wnt10a
Mapk8	Myef2
Nkx2_1	Coro1a
Lhx1	Mmp2
Grn	Tbx20
Adgrl1	Prkg1
Impa1	Gata3
Dennd1a	Prdm12
Copg2	Pak4
Txnrd2	Svbp
Sh3kbp1	Tbc1d23
Ntsr2	Washc5
Pcdh8	Galr2
Htr5a	Vdac3
Dctn2	Hsbp1
C4a	Nrdc
Plekhg5	Dgkg
Kcnj14	Fut9
Map9	Itm2c
Gc	App
Gabrr1	Large1
Nsg2	Iapp
Kcnip1	Mycn
Tubg1	Ccr1
Hapln2	Pitx2
Hdc	Wasf3
Acad9	Obsl1
Lhfpl4	Bmp6
Magee1	Il6
Gchfr	Snap25
Slc7a10	Wnt10b
Kcnj12	Mir124_3
Gabrp	Epop
Cnnm4	Fstl4
Ston2	Bok
Kcnb2	Adam10
Cnih3	Nrxn1
Copa	Ccnd1
Dner	Xrcc2
Ykt6	Rab21
Mlph	Kifap3
Gabrr3	Tmod2
Clip2	Pip4k2a
Cbarp	Ttc36
Trpm5	Mark1
Myh14	Rpl4
Cpne6	Fbxo31
Gabrq	Agbl4
Ric3	Mylk2
MAST1	Ptk2b
Slc38a7	Dlx3
Gpr149	Vldlr
Mark3	Atp8a2
Htr4	Cdkl5
Txn2	Scn11a
Kif21b	Rab13
Grk4	Slc11a2
Gnb3	Chrd
Ptgdr2	Tgif1
Arpc3	Dvl1
Rgs8	Clstn3
Inpp5a	Ppp1r9a
Kcnip4	Atf2
Scn4a	Irx6
Mir200b	Cul4b
Bcl11a	Pou3f4
Hoxa1	Mks1
Mir200a	Hexa
Stx3	Camsap3
Whrn	Srd5a2
Dlx5	Atn1
Map2k1	Mir99a
Fbxo7	Ldb1
Hprt1	Ccn3
Myo6	Mtor
Eef2k	Ptbp1
Edn3	Cdh1
Lhx2	Erbb4
Erbb3	Mertk
Mir124_3	Ctnna1
Ddx56	Adm
Il15ra	Folr1
P3h1	Trpc6
Zfp296	Calca
Scarb2	Capzb
Plk5	Tfap2b
Camk1d	Gpr37
Fbxo38	Mbp
Fstl4	Rasgrf1
Arsb	Kcnip2
Mylip	Rgs14
Utrn	Tor1a
Arpc5	Cdk16
Trpv2	Eif4g2
Mks1	Thap11
Dync2h1	Nos1ap
Itgb1	Ehd1
Marcks	Atf4
Atp8b1	Ezh2
Mboat1	Bloc1s6
Klk6	Sfrp2
Chrna7	B2m
Rock1	Dll4
Kcnq2	Scrib
Ilk	Nherf1
Ret	Hmgb1
Aurka	Foxq1
Picalm	Tbx21
Ache	Camk2b
Sgk1	Ank3
Nfix	Stk11
Arfgef2	Sin3a
Syt2	Nme2
Exoc4	Rptor
Chrm1	Lrp6
Kcnab2	Pdgfb
Ptprd	Ccl3
Grik4	Sstr1
Lrp1	Kdm4c
Arf6	Acadm
Etv4	Atp6ap1
Cacna1b	Cdc42
Egr2	Top2a
Adgrv1	Lrp2
Gprc5b	Fes
Ptpn5	Pias3
Slc30a1	Snapin
Rab10	Kcnb1
Nptn	Ppp1r9b
Slc1a2	Sh3gl2
Kcnb1	Fmr1
Prkci	Hdac6
Iqsec1	Ednrb
Nphp4	Tbx6
Ppt1	Gigyf2
Gabrb1	Hnrnpa2b1
Upf3b	Tet1
Rgs9	Ache
Eef1a1	Jam3
Ap2a1	Mfsd2a
Flna	Sgk1
Fgf13	Clu
Dctn1	Marcks
Slc11a2	Gas1
Fzd4	Itga8
Fgf8	Wasl
Cdc42	Foxd1
Kcnma1	Slc8a3
Camsap3	Atp8b1
AABR07063281.1	Slc1a3
Chrna3	Adam8
Prex1	Ambra1
Prdm12	Ripk1
Psmc2	Pdpk1
Fat4	Eif2ak4
Neurod6	Zfhx3
Pak4	Mpl
Svbp	Gpc1
Tbc1d23	Crkl
Apba1	Cd3e
Adgrl3	Ptpn11
Phgdh	Ppp2r3a
Ppp1r1b	Atp1a3
P2rx6	Cngb1
Dgkg	Eef2k
Pdlim4	Htr7
Trip11	Apc
Nfatc4	Aurka
Xk	Kif5b
Obsl1	Hdac1
Smo	Rxra
Fmr1	Elk1
Fbxw8	Dagla
Pak2	Mcl1
Grin3a	Epor
Oprd1	Mir19a
Myoc	Mir19b1
Ptprk	Mir17
Pcnt	Lrp1
Tnfrsf12a	Mir92a1
Clcn4	Ctsl
Ndp	Nfe2l1
Ucn	Ercc2
Map1lc3b	Mir137
Kcnk1	Lin28a
Sstr3	Six3
Spry3	Lgals1
Kirrel1	Rgs2
Cxcl12	Hspb1
Klf7	Eif2b2
Gas1	Chd5
Lgr4	Cldn5
Foxd1	Eya1
Kcna1	Bin1
Zic2	Bmpr2
Edn2	Actr3
Apod	Ptk2
Bmp7	Adgrg1
Fyn	Rps14
Actr2	Nfia
Tmem67	Plxnb2
Musk	Ank1
Cdh1	Nr4a3
Macf1	Lyn
Prkcg	Cttn
Grik5	Penk
Gjc2	Map4k4
Gnat3	Stx3
Fzd9	Gjc2
Ttc36	Myt1l
Clcn3	Taok3
Mtr	Bbs7
Tnc	Cers2
Gucy2d	Casp12
Atp6v0a1	Mtr
Rpl4	Tnc
Erc2	Rab35
Atp6v0d1	Acvrl1
Rhoc	Fzd5
Fbxo31	Pla2g10
Mylk2	Xbp1
Bbs4	Chrna7
Dmtn	Txnrd2
Mtpn	Met
Usp50	Ctnnd1
Kcnip2	Neurl1
Dnajb1	Stau2
Synpo	P2rx2
Rgs14	Gabrb3
Grk3	Nppc
Lsm1	Hdac4
Clstn1	Bbs4
Ighmbp2	Ugdh
Cxcr4	Pbx2
Cd2ap	Plxnb3
Prnp	Ywhag
Crp	Pbx3
Bbs2	Mfsd8
Dag1	Med1
Mir9_3	Tcf12
Npy	Socs2
Gnaq	Spink2
Ppp3ca	Cbfa2t2
Sybu	Ifrd1
Tacr3	Efemp1
Madd	Hes3
Ltk	Hoxd3
Bloc1s3	Olfm1
Arl8b	Caprin2
Hcn2	Sharpin
Trpc2	Nr2e3
Gabra3	Tle6
Gabrg2	Acan
Alk	Wnt16
Kcna2	Syne1
Stau1	Ak1
Gabrg3	Csnk1d
Nr2f1	Fadd
Rangap1	Slc30a1
Rab27b	Ifng
Chrna2	Sos1
Gabre	Nox1
Kcnab1	Npy
Plxnb2	Ptprr
Ank1	Hoxd1
Gabra1	Nnat
Gabra2	Nif3l1
Grm2	KIAA0319l
Coro1a	Ier2
Ptbp1	Wnt8b
Pick1	Cyp19a1
Hcn1	Hoxc8
Itga8	Mir15b
Gnao1	Il10
Adam10	Col6a1
Grik3	Tcf3
Top2b	Ufl1
Sptbn1	Bmp5
Bloc1s6	Rps6
Pax6	Mir183
Postn	Il18
Jam3	Pten
Pum2	Mecp2
Ptch1	Dnaaf4
Clu	Tacc3
Penk	Tubb2b
Wnt7a	Adgrl3
Pfn2	Reg1a
Lrp2	Dlg5
Psen1	Tnfrsf1b
Itga6	Eif4enif1
Inppl1	Areg
Ckap5	Cdkn1c
Fkbp4	Eif4e
Setx	Mir20a
Syne1	Syt2
Serpinf1	Camk2g
Stx1b	Pqbp1
Caprin1	Aifm1
Lrrk2	Pak2
Gsk3b	Grin3a
Mir200c	Ddr1
Ston1	Gper1
Ttll1	Bnip3
Efemp1	Slc8a1
Nox1	Flna
Opa1	Opa1
Wnt1	Akap5
Btg2	Mt3
Dab2ip	Cnr1
Prickle1	Ucn
Pla2g3	Tgfb2
Tsc1	Tgfb1
Fzd1	Bax
Braf	Ada
Akap5	Vps33b
Prkcz	Dhx36
Isl1	Cops2
Efhc1	Parp6
Rdx	Kcnq1
App	Ccr5
Erbb2	Crk
Igf1r	Epha2
Actr3	Dnmt1
Fas	Mir125a
Hdac6	Hnrnpu
Azin2	Mir21
Tph1	Abl1
Pnliprp2	Rock2
Nmnat3	Agrn
Chrna6	Ppp3r1
Slc5a7	Heyl
Kdm1a	Zfp385a
Lmtk2	Onecut2
Adcy9	Astn2
Glrx3	Pomgnt2
Cygb	Atat1
Klhl20	Fabp7
Atp6v1e1	Caprin1
Scn9a	Crp
Hrh4	Tubgcp2
Htr1d	Lpar1
Syap1	Wls
Sorbs2	Fgf13
Sstr5	Taok1
Ptbp2	Arhgef2
Cpt1c	Adcyap1
LRRTM1	Cul7
Ndrg2	Ercc3
Necab2	Hif1a
Slc6a2	Ltk
Camkk2	Mme
Opn4	Trpv2
Atp6v0a4	Bloc1s3
Snx18	Ube4b
Tmigd1	Alk
Chrm5	Fkbp8
Pi4k2a	Spire1
Vps16	Arfgef1
Fubp3	Usp21
Maf1	Vapa
Chrnb3	Kcnab1
Kcnj4	Gpx1
Skor1	Daxx
Doc2a	Serpine2
Mt_nd1	Ift172
Tpx2	Celf1
Brd1	Actn1
Arhgef15	Pard3
Ckb	Actn2
Syt8	Edn1
Adcyap1	Kdr
Adcy4	Iqgap1
Chrne	Itpr1
Tph2	Drd2
Basp1	Ccnd2
Map7	Tulp3
Cacna1i	Ero1a
Cyp46a1	Ptf1a
C4b	Ifngr1
Rin3	Ctbp1
Glra4	Hrh2
Rgs7	Hmbs
Scn3a	Ikbkb
Gabrd	Pick1
Gabrr2	Grm5
Ctsz	Arf4
Cnr2	Gnao1
Gars1	Itga3
Ube2v2	Nptn
Grm5	Kcna1
Zmynd8	Twf2
Cdh2	H19
Rab13	Mir132
Dact1	Crhr1
Sarm1	Apod
Arf1	Flot1
Tet1	Mettl14
Mef2a	Bap1
Rbfox2	Ifnb1
Nolc1	Fyn
Ptk2	Sirt1
Ptgs1	Pdgfra
Sec24b	Pgr
Gnb5	Ucp2
Mrtfa	Mir98
Bhlhe23	Musk
Gphn	Ager
Ppp1cc	Hdac2
Guca1a	Cd44
Tshr	Hdac3
Spta1	Ptger3
Tmod2	Nf2
Nsf	Ncoa1
Rheb	Fzd2
Topors	Calcr
Pip4k2a	Ybx1
Trpm1	Esr2
Camk2n1	Spta1
Mrtfb	Wdr19
Snap47	Wnt4
Opn3	Il6r
Rplp0	G6pd
Timp2	Nme1
Tenm4	Arrb2
Plp1	Pak1
Gabrb2	Casp2
Atp1a4	Rasa1
Cacng3	Lyar
Eno2	Ckap5
Scn8a	Hoxd9
Cabp1	Syt4
Gucy2f	C5ar1
Cngb1	Rab27a
Syt1	Bbs2
Slc8a2	Cyp11a1
Pclo	Hdac9
Rho	Smarcd3
Twf1	Nr2f2
Mme	Smarca4
Adgrg1	Dab2ip
Fstl3	Syt1
Ap2m1	Map3k5
Pcsk1	Sdc4
Ucn3	Srd5a1
Slc18a3	Cacna1s
Polg	Fxr1
Sncg	Rps19
Slc1a7	Ehmt2
Nmu	Epb41l5
Snap23	Bcr
Slc18a1	Star
Pnmt	Th
Gad1	Cib1
Stx7	Akap9
Atg7	Rap1a
Wnt5a	C3
Ext1	Sry
Eif2ak4	Kel
Crkl	Ywhaz
Crk	Prrx1
Grin2a	Postn
Drd1	Gabbr1
Folr1	Vdac1
Sod1	Pcsk9
Nog	Macf1
Flot1	Gnas
Cpeb1	Smad1
Nr4a3	Slc1a1
Kcnq3	Ccr4
Optn	Ndrg2
Gnat2	Eif4g1
Wnt3a	Foxp2
Fgfr3	Ireb2
Trim32	Cdk5rap2
Mmp2	Mfn1
Creb3l2	Map2k2
Dguok	Dnmt3b
Cbfa2t2	Cst3
Ifrd1	Cxadr
Ppp2r5b	Etv5
Gak	Hipk2
Atf1	Irx4
Cxcl6	Ptpru
Bag5	Noto
Snx3	Mettl5
Acp4	Smarce1
Caprin2	Tlx1
Slc6a6	Plxna2
Mir219a1	Tnfrsf12a
Rab5a	Ddit3
Slc1a1	Gorasp1
Arhgef7	Crabp2
Ccdc88a	Ap1s2
Nrg1	Chrdl1
Csf1r	Jam2
Npr2	Rpsa
Cacna1c	Golga4
Gdnf	Parl
Rap2a	Egr1
Nherf1	Smarca1
Tbx6	Sh3rf1
Hnrnpa2b1	Fkrp
Kif1b	Creb3l2
Gabbr1	Ctsb
Atp6ap2	Nr2f6
Pten	Fxr2
Dgki	Zbtb18
Slc8a3	Aldoc
Slc4a7	Tnk2
Syt11	Chrnb1
Gnrh1	Sox14
Sri	Slc6a6
Tsc2	Mapk1
Stk11	Hspa5
Htt	Tgfb3
Runx3	Grk2
Pla2g10	Tnf
Dkk1	Trem2
Plxna2	Drd3
Mlc1	Tf
Parp6	Nupr1
Gorasp1	Slc6a4
Crabp2	Spp1
Lcp1	Mir210
Golga4	Abi3
Slc17a8	Grin2a
Ap3d1	Dnm2
Thbs4	Vamp7
Ctnna1	Atm
Kcnk2	Atg5
Syt4	Actg1l1
Csnk1d	Smurf1
Kcnc2	Dmtn
Apc	Ncstn
Ptk2b	Msh2
Vamp7	Cfl1
Ikbkb	Epo
Rhoa	Cx3cr1
Fcgr2b	Igf1r
Mdk	Stau1
Kcnj10	Nr2f1
Rab29	Lrrk2
Cfl1	Pcsk1
Ift172	Add2
Smurf1	Ywhah
Eif2b2	Acsl6
Alms1	Nckap1
Actn2	Htra2
Atp5mc1	Glp1r
Cask	Bcl2l11
Nedd4	Fkbp4
Tgfb3	Acsl4
Hspb1	Ndufs4
Prkar2b	Thbs4
Chrna1	Serpinf1
Skor2	Dhfr
Ube4b	Septin4
Cul4b	Apoa4
Npy1r	Ptger4
Cthrc1	Gja1
Fbxo2	Gsk3a
Spire1	Nck2
Arfgef1	Adrb1
Myo1e	Esr1
Usp21	Tcf4
Srd5a2	Vcam1
Kcnd2	Htr2c
Kcnd3	Ect2
Vapa	Itga6
Ppp1ca	Capn2
Kcnn2	Stim1
Gli3	Agt
Atf4	Cyp17a1
Erc1	Carm1
Agbl4	Eif5a
Cd3e	Nr1d1
Prkg1	Smarca2
Cflar	Fbxw8
Ctnnb1	Pcm1
Pcm1	Anapc2
Stx2	Slc2a4
Kcnip3	Mir222
Prrx1	Cacna1c
Grik1	Fcgr2b
Syt7	Mapk9
Dbh	Jak2
Chrm3	Ep300
P2rx2	Sarm1
Gabrb3	Casp4
Drd5	Cask
Mfsd2a	Rdx
Unc13b	Mkks
Srf	Wnt11
Ttc21b	Twist1
Prkca	Gas6
Grin1	Itga2
Acsl6	Stat1
Kcnj11	Ar
Glul	Calr
Atp2b1	Git1
P2ry2	Grin2b
Creb1	Tgfbr1
Mef2c	Fxn
Gnat1	Cx3cl1
Neurog1	Sirt2
Irx3	Kdm2a
Slc1a3	Arid1a
Dnm1	Aldh1a2
Nqo1	Tspo
Mir132	Hras
Crhr1	Tnfrsf1a
Spp1	Hnrnpk
Ppp3cc	Angpt1
Ror2	Mir212
Rap1a	Synj1
Pak1	Ptprn
Dync1h1	Hnrnpab
Pld2	Flot2
Casp3	Wdr5
Sh3gl1	Col3a1
Git1	Anxa7
Grin2b	Dync1h1
Gria1	Ank2
Nck2	Ncoa2
Sufu	Pebp1
Hspa5	Pld2
Cacna1d	Dynll1
Myo1c	Atp5mc1
Hnrnpk	Rnf10
Slc39a12	Ndfip1
Ythdf1	Nbn
Cltb	Adra1a
Hecw2	Ptpn6
Cnga2	Nfe2l2
Hecw1	Rapgef1
Dicer1	Vegfd
Ednra	Actr2
Hgf	Bglap
Mkks	Cux2
Fkbp1b	Kcnj10
Hes1	Ptk7
Foxa1	S100a9
Cdh13	Nipbl
Onecut2	Tmem67
Ywhah	Agtr2
Htr1b	Egfr
Agfg1	Nedd4
Drd4	Phb1
Fabp7	Tsc2
Car2	Arrb1
Adm	Htt
Dhfr	Il1b
Egflam	Ccl2
Septin4	Apoe
Trpc6	Faslg
Apoa4	Mak
Lgmn	Kif14
Neurod2	Bsg
Gigyf2	Apaf1
Adgrb1	Celsr1
Grm1	Siah1
Ctnnd1	Hspa1a
Cadm1	Klf4
Add1	Pcnt
Abr	Syt3
Usp8	Elp3
Pou3f2	Pex7
Adora1	Pex13
Fgfr1	Nde1
Fbxw11	Agtr1a
Hnrnpab	Zzef1
Reg1a	Wnt6
Flot2	Irx1
Terf2	Tlx2
Gfi1	Satb2
Sfpq	Rxrg
Ddx6	Stx2
Xrn1	Strap
Crcp	Xrn2
Atp6v1b2	Hipk1
Slc1a4	Ap1g1
Maob	Irx2
Nmb	Ccl5
Spink2	Ddr2
Ppp2r1a	Htr2b
Ubxn1	Prkaca
Npy5r	Skil
Cd200	Ldlr
Scn1a	S1pr1
Upf3a	Trpm2
Trpm7	Pias2
Acot7	Apob
Gpr37l1	Hsp90ab1
Rbm8a	Tp53
Sstr1	Kcnj8
Sstr2	Bcl2l1
Sstr4	Htr2a
Bag2	Serpine1
Chrna9	Lep
Zwint	P2ry1
Strn3	Nos1
Grm6	Dab2
Gnaz	Igf1
Tulp3	Arhgef7
Mgll	Adamts1
Trim3	Ddit4
Glra2	Pum1
Grp	Khdc3
Ero1a	Ankrd1
Casc3	Actn4
Hrh1	Myo5a
Samd4a	Tert
Nsg1	Src
Nmnat2	Adra1b
Slc12a6	Trpv4
Zdhhc5	Oprm1
Chrna10	Ghrl
Bptf	Fbxw11
Fxr2	Rims1
Insrr	Ywhae
Trim9	Got1
Glra3	Unc13a
Gripap1	Pink1
Htr6	Ercc6
Cpeb2	Shc1
Gsto1	Rab11a
Glrx	Myc
Slc17a6	Sh3glb1
Slc6a1	Ptgs2
Ifngr1	Prkd1
Elovl5	Ccr2
Cd24	Psen2
Ccng1	Camk2d
Amfr	Cftr
Aldoc	Mir29b1
Olfm1	Slc7a11
Ddc	Smarcb1
Bcar1	Ctbp2
Tnk2	Tent2
Orai1	Zic3
Cpe	Fn1
Chrnb1	Trpm4
Chrna5	Arf6
Chrna4	Pik3ca
Ltbp1	Insr
Acadm	Rapgef3
Chrnd	Dnm1l
Chrng	Trpv1
Clcn2	Becn1
Sharpin	Apoa1
Kcnj6	Crhr2
Pard6a	Anxa2
Glrb	Alox5
Gad2	Cacnb4
Chrnb4	Cbl
Ctbp1	Ube3a
Cyp11b2	Rab29
Hrh2	Epm2a
Pex5l	Gna12
Vamp3	Ghr
Syde1	Dnmt3a
Htr3b	Dapk3
Htr3a	Rrm1
Adcy2	Ano1
Scn10a	Sdcbp
Tshz3	Ppia
Dcp1a	Acsl3
Itpr2	Hpn
Slc38a1	Mfn2
Hmbs	Nppa
Ppp5c	Map3k7
Avpr1b	Ppp2ca
Rbm3	Nr4a1
Ubxn2a	Akt2
Anxa3	Parp1
Drd2	Hsp90aa1
Stx4	Ins2
Lcn2	Cav1
Slc8a1	Akt1
Ntsr1	Adrb2
Jun	Ago2
Pde2a	Clasp2
Nf1	Rack1
Cx3cl1	Mdm2
Hsp90aa1	Sorl1
Cib1	Lgals3
Cln3	Akr1b1
Rxra	Atp2a2
Rab11a	Ogt
Aqp1	Ezr
Stx1a	Gsn
Il1r1	Rims2
Cacng7	Hexb
Lyar	Dbi
Gpi	Pex2
Atat1	Rps6kb1
Max	Abcc8
Acsl4	Prkcq
Mertk	Sqstm1
Bhlha15
Slc24a4
Bsg
Trpa1
Rab27a
Cacng2
Sort1
Cfh
Vegfa
Actg1l1
Synj1
Oprk1
Ptprn
Oxt
Gal
Fkbp1a
Vip
Nts
Glra1
Npff
Pebp1
Rpl26
Anxa5
Cltc
Ghrh
Slc6a3
Slc18a2
Cad
Crhbp
Hcn4
Got1
Unc13a
Vamp2
Shh
Th
Fxn
Adra2a
Anapc2
Kel
Cul7
Tlx2
Gjb2
Ccr5
Lif
Vps35
Bnip3
Agap2
Il6st
Hras
[truncated: 376 more rows]
