# Supplementary material for: Multiscale Organization of Neural Networks in a 3D Bioprinted Matrix
Source: Adv Sci (Weinh). 2025 May 28;12(30):e04455. doi: 10.1002/advs.202504455 (PMC12376583; doi:10.1002/advs.202504455)
Supplement: Supplementary file 5 — Supplemental Table 4 [file ADVS-12-e04455-s001.xlsx]

## Sheet: Summary
Supplementary table 4. Summary of modeling efficacy of OGD/R using 2D neuron and 3D neuMatrix
Supplementary table 4a. Summary of sample information of different models
Supplementary table 4b. DEGs of 3D neuMatrix between control and OGD/R groups
Supplementary table 4c. DEGs of 2D neuron between control and OGD/R groups
Supplementary table 4d. DEGs in pairwise comparison of different ischemic stroke models
Supplementary table 4e. Summary of GSEA results
Supplementary table 4f. GSEA of representative differentially enriched gene sets of 3D neuMatrix between control and OGD/R groups
Supplementary table 4g. GSEA of representative differentially enriched gene sets of 2D neuron between control and OGD/R groups

## Sheet: 4a_Sample
Supplementary table 4. Summary of modeling efficacy of OGD/R using 2D neuron and 3D neuMatrix
Supplementary table 4a. Summary of sample information of different models
	Models	Treat	Sample	RawReads	RawBases	RawQC20	RawQC30	RawGC	rRNA
1	2D Neuron	Control	Ctrl_2D_1	31256930	9377079000	97.76; 97.34	94.33; 93.31	55.38; 55.30	0.0289
2	2D Neuron	Control	Ctrl_2D_2	26989156	8096746800	97.65; 95.74	93.87; 89.71	53.30; 53.41	0.0085
3	2D Neuron	Control	Ctrl_2D_3	26789085	8046725500	98.00; 97.44	94.75; 93.61	51.63; 51.50	0.0113
4	2D Neuron	OGD/R	O_2D_1	25235242	7570572600	97.67; 96.96	93.70; 92.11	49.89; 49.91	0.0024
5	2D Neuron	OGD/R	O_2D_2	28434633	8530389900	98.01; 97.23	94.65; 92.69	49.77; 49.73	0.003
6	2D Neuron	OGD/R	O_2D_3	30087279	9026183700	98.02; 97.36	94.51; 92.85	52.49; 52.46	0.0091
7	3D neuMatrix	Control	Ctrl_3D_1	28000607	8400182100	97.99; 97.07	94.52; 92.15	51.83; 51.83	0.0064
8	3D neuMatrix	Control	Ctrl_3D_2	24345637	7303691100	97.68; 96.90	94.11; 92.51	53.63; 53.59	0.0092
9	3D neuMatrix	Control	Ctrl_3D_3	26467580	7949575900	97.80; 98.88	93.67; 93.60	51.43; 51.41	0.0098
10	3D neuMatrix	OGD/R	O_3D_1	36296595	10734793900	98.36; 95.50	95.16; 89.42	46.36; 43.51	0.0054
11	3D neuMatrix	OGD/R	O_3D_2	20935152	6280545600	97.91; 97.35	94.40; 93.03	49.90; 49.87	0.0067
12	3D neuMatrix	OGD/R	O_3D_3	22210594	6663178200	97.91; 96.47	94.62; 91.04	50.46; 50.41	0.008

## Sheet: 4b_3D_DEGs
Supplementary table 4. Summary of modeling efficacy of OGD/R using 2D neuron and 3D neuMatrix
Supplementary table 4b. DEGs of 3D neuMatrix between control and OGD/R groups
	baseMean	log2FoldChange	lfcSE	stat	pvalue	padj
Gfap	17721.6	1.58056	0.108008	14.6338	1.70989e-48	2.33845e-44
Lgals3	563.184	2.31789	0.167395	13.8469	1.32856e-43	9.0847e-40
Vim	7765.24	1.61214	0.120934	13.3307	1.53349e-40	6.99066e-37
Ddn	2225.5	-1.27053	0.0990484	-12.8273	1.15276e-37	3.94129e-34
Pdzd2	1277.84	-1.52463	0.120636	-12.6383	1.29861e-36	3.55197e-33
Id3	560.982	1.81671	0.148282	12.2517	1.64437e-34	3.74807e-31
Igfbp5	13402.5	1.16228	0.0965242	12.0413	2.15496e-33	4.21018e-30
Bcas1	8405.86	1.08384	0.0962507	11.2605	2.05478e-29	3.51264e-26
Aqp4	11475.4	1.08223	0.0971149	11.1438	7.67658e-29	1.1665e-25
Nrgn	4621.27	-1.22799	0.112379	-10.9273	8.53436e-28	1.16716e-24
Slc14a1	1220.97	1.18343	0.109117	10.8455	2.09467e-27	2.60425e-24
Adcy1	4187.3	-1.26935	0.117493	-10.8036	3.30876e-27	3.77089e-24
Camk2a	1579.66	-1.07411	0.100639	-10.6729	1.36312e-26	1.434e-23
Entpd2	973.644	1.3963	0.133749	10.4397	1.63307e-25	1.59527e-22
Gsn	881.965	1.34314	0.130455	10.2958	7.35971e-25	6.71009e-22
Thy1	966.705	-1.22213	0.119287	-10.2453	1.24188e-24	1.06149e-21
Gpnmb	864.097	1.4721	0.14495	10.1559	3.11894e-24	2.5091e-21
Plp1	6008.05	0.955474	0.0972238	9.82758	8.56545e-23	6.16838e-20
Pnlip	453.099	1.41676	0.144162	9.82753	8.5697e-23	6.16838e-20
Vsnl1	1636	-1.22109	0.125019	-9.76723	1.55652e-22	1.06435e-19
Gja1	5950.89	0.995021	0.101966	9.75841	1.698e-22	1.1058e-19
Cp	973.022	1.1529	0.118528	9.72685	2.3166e-22	1.44009e-19
Lsm11	580.373	-1.16514	0.120021	-9.70778	2.79358e-22	1.66109e-19
Rgs4	1898.29	-1.01257	0.104822	-9.65995	4.46076e-22	2.54189e-19
Camkv	5493.07	-0.864482	0.0895621	-9.65232	4.80573e-22	2.62892e-19
Mbp	8334.97	0.988973	0.103085	9.59379	8.49101e-22	4.46627e-19
Flnc	551.398	1.40971	0.1479	9.53147	1.5507e-21	7.57407e-19
Prkcb	3352.52	-1.14996	0.120642	-9.53202	1.54255e-21	7.57407e-19
Nefl	2664.52	-1.02996	0.108481	-9.49439	2.21511e-21	1.04461e-18
Slc17a7	4572	-0.92067	0.0972376	-9.46825	2.84561e-21	1.29722e-18
Maob	228.524	1.84703	0.199005	9.28128	1.67452e-20	7.38734e-18
Nr4a3	745.836	-1.07684	0.11992	-8.97966	2.71602e-19	1.16076e-16
Pla2g7	1480.4	1.48133	0.165418	8.95504	3.39597e-19	1.40737e-16
Cx3cl1	1900.73	-0.88136	0.098877	-8.9137	4.9359e-19	1.98539e-16
Itgb4	485.325	1.43788	0.163086	8.81667	1.17918e-18	4.60755e-16
Slc7a11	2093.3	0.851633	0.0972582	8.75641	2.01566e-18	7.65726e-16
Rprml	351.168	-1.27662	0.146664	-8.70437	3.19349e-18	1.14932e-15
Pcsk2	1089.33	-0.948116	0.110473	-8.58235	9.2957e-18	3.25969e-15
Abca1	7224.1	1.10893	0.129346	8.57338	1.00488e-17	3.43568e-15
Apba1	3240.13	-0.822493	0.0960682	-8.56156	1.11354e-17	3.71434e-15
Cd44	434.318	1.24031	0.144966	8.55589	1.16958e-17	3.80838e-15
Hpcal4	1742.49	-0.862328	0.100982	-8.53943	1.34884e-17	4.28993e-15
Sirt2	7098.26	0.897114	0.105298	8.51974	1.59915e-17	4.97045e-15
Hivep2	5414.29	-0.927466	0.108951	-8.51269	1.69946e-17	5.05256e-15
Slc6a7	251.962	-1.43991	0.169101	-8.51506	1.66506e-17	5.05256e-15
Atp2b2	4360.28	-0.84134	0.0991911	-8.48201	2.21332e-17	6.44029e-15
Mx2	632.623	1.27507	0.150697	8.46113	2.64804e-17	7.54471e-15
Gabra5	1256.18	-0.918289	0.108816	-8.43892	3.20296e-17	8.85372e-15
Plat	1274.75	1.00184	0.119186	8.40573	4.25207e-17	1.11829e-14
Frmpd4	842.24	-1.09709	0.130591	-8.40095	4.429e-17	1.12168e-14
Pgm2l1	3674.99	-1.04369	0.124224	-8.40173	4.39958e-17	1.12168e-14
Cd9	1667.49	1.12674	0.134164	8.39826	4.53157e-17	1.12679e-14
Fam81a	1307.07	-1.01245	0.12089	-8.37502	5.52135e-17	1.34839e-14
Fabp7	8907.69	1.08228	0.129324	8.36875	5.82333e-17	1.39719e-14
Slc30a3	440.286	-1.14283	0.137643	-8.30285	1.01641e-16	2.39663e-14
Grm7	611.453	-1.22593	0.148459	-8.25773	1.48471e-16	3.42275e-14
Slc12a5	1445.6	-0.891115	0.107931	-8.25637	1.50165e-16	3.42275e-14
Igsf11	1180.85	0.850638	0.103086	8.25174	1.561e-16	3.49971e-14
Epas1	3755.32	0.844794	0.102577	8.23574	1.7845e-16	3.93627e-14
Satb1	1738.29	-0.937045	0.1143	-8.1981	2.44207e-16	5.30122e-14
Kcnn1	513.157	-1.08064	0.132106	-8.18006	2.83708e-16	6.06249e-14
Edil3	1638.46	-0.875517	0.107369	-8.15428	3.51273e-16	7.39077e-14
Fhod3	1022.77	-0.929681	0.114785	-8.09935	5.5253e-16	1.14491e-13
Atp2b4	1378.08	-1.26	0.155667	-8.09417	5.76543e-16	1.17684e-13
Angptl4	821.003	1.21663	0.151101	8.05173	8.16301e-16	1.61793e-13
Rnd2	1771.08	0.873118	0.108437	8.05183	8.15679e-16	1.61793e-13
Cnp	9528.01	0.99559	0.123791	8.0425	8.80243e-16	1.71974e-13
Fezf2	579.773	-0.984899	0.12276	-8.02297	1.03215e-15	1.98813e-13
Cpt1a	1517.02	0.807192	0.100843	8.00447	1.19981e-15	2.25906e-13
Tmem63c	608.056	-1.04954	0.13113	-8.00385	1.20585e-15	2.25906e-13
Megf10	1268.24	0.830114	0.103893	7.99012	1.34804e-15	2.49133e-13
Hs3st2	691.654	-0.955105	0.119677	-7.98072	1.4548e-15	2.65278e-13
Col12a1	785.762	1.18575	0.148878	7.96452	1.6586e-15	2.97421e-13
Ugt8	1983.02	0.89561	0.112467	7.96334	1.67457e-15	2.97421e-13
Txnip	2682.69	-0.800376	0.101018	-7.92311	2.31651e-15	4.06161e-13
Gpr37l1	2290.13	0.898196	0.113491	7.91428	2.48686e-15	4.30511e-13
Gabra3	977.557	-0.950709	0.120263	-7.90528	2.67336e-15	4.57011e-13
Plppr4	2544.68	-0.809108	0.102454	-7.89725	2.85124e-15	4.81402e-13
Apod	206.243	1.37038	0.17361	7.89344	2.93971e-15	4.84379e-13
Msn	1092.06	0.964187	0.122132	7.89462	2.91194e-15	4.84379e-13
Prkce	2095.18	-0.811201	0.103029	-7.87353	3.44759e-15	5.54697e-13
Sparc	7233.94	0.948571	0.121758	7.79062	6.66789e-15	1.04816e-12
Celsr1	998.736	0.911545	0.117872	7.73331	1.04782e-14	1.6284e-12
Myo5b	577.036	-0.9891	0.128094	-7.72167	1.14818e-14	1.76433e-12
Hspb1	129.424	1.80186	0.23411	7.69666	1.39668e-14	2.12234e-12
Kcnh3	630.672	-1.05033	0.136536	-7.69273	1.44033e-14	2.1646e-12
Myrf	1416.26	0.875949	0.114239	7.66771	1.75098e-14	2.59313e-12
Rph3a	1388.67	-0.813379	0.106091	-7.6668	1.76339e-14	2.59313e-12
Acot1	876.833	1.21001	0.158044	7.65614	1.91607e-14	2.78768e-12
Fbxo2	535.306	1.39022	0.181832	7.64563	2.07921e-14	2.99319e-12
Synm	752.059	0.961821	0.126332	7.61343	2.66917e-14	3.80246e-12
Nefm	4612.09	-0.828288	0.109149	-7.58859	3.23405e-14	4.55968e-12
Apoe	22596.3	1.0161	0.134028	7.58125	3.4225e-14	4.77613e-12
Gpr22	419.141	-1.34168	0.177767	-7.54741	4.44001e-14	6.07216e-12
Vstm2l	811.944	-0.857231	0.113621	-7.54467	4.5343e-14	6.13971e-12
Wls	1518.11	0.911338	0.121166	7.52141	5.41879e-14	7.26543e-12
Ucp2	391.3	1.31946	0.175764	7.50701	6.04952e-14	7.95511e-12
Nkx2-2	548.958	1.02285	0.136466	7.49525	6.61704e-14	8.61854e-12
Tagln	757.997	1.16537	0.155919	7.47422	7.76647e-14	1.00202e-11
Cbln1	467.39	-1.02569	0.137276	-7.47174	7.91393e-14	1.0115e-11
Adamts9	305.773	1.16111	0.156419	7.42311	1.14404e-13	1.42236e-11
Lynx1	120.247	-1.58364	0.213622	-7.4133	1.23198e-13	1.51544e-11
Capg	249.386	1.41191	0.190695	7.40405	1.32093e-13	1.59868e-11
Slc38a3	2135.98	0.860433	0.116544	7.38291	1.54868e-13	1.85787e-11
Fgl2	246.057	1.21379	0.164736	7.3681	1.73077e-13	2.05826e-11
Acadl	1133.26	1.00698	0.137244	7.33718	2.1814e-13	2.57179e-11
Axl	710.046	0.919468	0.125394	7.33263	2.25673e-13	2.63786e-11
Trpc5	653.726	-1.03791	0.141891	-7.31478	2.578e-13	2.98786e-11
Bgn	320.04	1.12616	0.154431	7.29232	3.04652e-13	3.50119e-11
Postn	114.436	-1.78294	0.245186	-7.27179	3.54767e-13	4.00975e-11
Camk4	644.045	-1.01579	0.140062	-7.25246	4.0928e-13	4.51939e-11
Hspb8	311.457	1.45516	0.200648	7.25229	4.09772e-13	4.51939e-11
Aebp1	589.282	0.948871	0.131021	7.24213	4.41688e-13	4.83242e-11
Olfml2b	289.846	1.15821	0.160095	7.23452	4.67186e-13	5.07082e-11
Dbi	5545.94	0.947019	0.131034	7.22727	4.92805e-13	5.30677e-11
Kcng1	490.604	-1.06568	0.147594	-7.22035	5.18542e-13	5.5403e-11
Trpm3	780.146	-1.14048	0.158068	-7.21514	5.38797e-13	5.71208e-11
Ldha	6188.34	-1.0554	0.146479	-7.20513	5.79871e-13	6.10024e-11
Cartpt	361.821	-1.15117	0.160245	-7.1838	6.77991e-13	7.0244e-11
Tshz3	996.251	-0.880419	0.122981	-7.159	8.12676e-13	8.35651e-11
Col6a1	92.0743	1.83489	0.256348	7.15782	8.19686e-13	8.36569e-11
Rasgrp2	795.623	-0.852664	0.119157	-7.15579	8.31903e-13	8.42749e-11
Lpl	665.015	-0.988292	0.138813	-7.1196	1.08237e-12	1.07265e-10
S100b	4953.69	0.976709	0.137185	7.11967	1.08188e-12	1.07265e-10
Tuba4a	722.571	-0.971446	0.137161	-7.08254	1.4154e-12	1.36317e-10
Phf24	660.055	-0.821268	0.116042	-7.07732	1.46971e-12	1.40558e-10
Far2	734.651	-0.871392	0.123294	-7.06758	1.57655e-12	1.49729e-10
B3galt2	889.533	-0.887623	0.125803	-7.05568	1.71757e-12	1.61997e-10
Stat1	554.609	0.847868	0.120887	7.01373	2.3204e-12	2.17355e-10
Naprt	160.696	1.35053	0.19285	7.00304	2.50463e-12	2.32739e-10
Stac2	388.453	-1.10249	0.157706	-6.99079	2.73348e-12	2.50893e-10
Syn2	940.831	-0.836137	0.119703	-6.98509	2.84678e-12	2.5955e-10
Gem	86.1787	1.75962	0.252336	6.97334	3.09501e-12	2.80313e-10
Gsta4	525.907	1.1591	0.166362	6.96731	3.23058e-12	2.90667e-10
Limd1	777.474	0.830834	0.119472	6.95422	3.54517e-12	3.1483e-10
Hk2	367.144	-1.3988	0.201348	-6.94717	3.72682e-12	3.26718e-10
Cntn6	530.625	-0.954852	0.137581	-6.94028	3.91321e-12	3.40873e-10
Mlc1	5288.4	0.918045	0.132558	6.92559	4.34157e-12	3.7343e-10
AABR07066379.1	744.836	-0.892132	0.128994	-6.91607	4.64344e-12	3.94433e-10
Aox1	310.65	1.14391	0.16552	6.91103	4.81136e-12	4.06174e-10
Ssc5d	256.231	1.40239	0.203146	6.90337	5.0782e-12	4.2607e-10
Enpp6	346.087	1.03763	0.150496	6.89475	5.39591e-12	4.49966e-10
Ctsh	566.833	0.984017	0.143061	6.87831	6.05647e-12	4.93025e-10
Gda	548.089	-0.94698	0.137813	-6.87149	6.35355e-12	5.12116e-10
Ppfia4	808.671	-0.813144	0.118489	-6.86262	6.7611e-12	5.34479e-10
Nbl1	1247.38	0.966557	0.140906	6.85958	6.90619e-12	5.42811e-10
Napb	792.515	-0.823735	0.12018	-6.85415	7.17377e-12	5.6062e-10
Mmp14	1957.62	0.867295	0.126679	6.84638	7.57396e-12	5.88531e-10
Hsdl2	832.198	0.890391	0.13045	6.82554	8.75981e-12	6.76831e-10
Pcdh19	795.839	-0.992148	0.14596	-6.79738	1.0654e-11	8.13987e-10
Scn2a	5005.83	-0.879093	0.129377	-6.79483	1.08439e-11	8.23892e-10
Prdx6	3253.29	0.817288	0.120319	6.79267	1.10074e-11	8.31698e-10
Lrp4	758.149	0.870323	0.128501	6.7729	1.26229e-11	9.4334e-10
Chrm1	331.142	-0.986281	0.146149	-6.74848	1.49406e-11	1.11048e-09
Lgi1	1140.32	-0.803294	0.119077	-6.74602	1.5196e-11	1.12335e-09
Abhd4	2756.33	0.929487	0.138401	6.7159	1.86909e-11	1.35967e-09
Ak4	154.473	-1.31545	0.196245	-6.7031	2.04042e-11	1.47644e-09
Mt3	1581.21	0.98892	0.147985	6.68255	2.3482e-11	1.68136e-09
Rasd2	380.744	-0.92586	0.138824	-6.66931	2.57008e-11	1.83065e-09
Cacng3	507.76	-0.851954	0.127824	-6.66503	2.64606e-11	1.875e-09
Rab32	222.742	1.20544	0.181078	6.65705	2.79377e-11	1.96947e-09
Gdpd2	410.409	1.06936	0.160879	6.64696	2.99204e-11	2.07711e-09
Dock6	398.682	0.958481	0.14435	6.64	3.13679e-11	2.1666e-09
Anxa1	135.129	1.48622	0.224514	6.61973	3.59859e-11	2.44847e-09
Sned1	178.6	1.46577	0.222468	6.5887	4.43686e-11	2.95993e-09
Ache	263.429	-1.16503	0.177986	-6.54566	5.92336e-11	3.85709e-09
Cyp26b1	347.04	-0.929396	0.142002	-6.54497	5.95091e-11	3.85709e-09
Doc2b	300.154	-1.05401	0.161681	-6.51907	7.0747e-11	4.45592e-09
Sdc4	625.85	0.872999	0.133895	6.52002	7.02965e-11	4.45592e-09
Serpinh1	2259.63	0.897953	0.13786	6.5135	7.34177e-11	4.58475e-09
Mal2	1230.95	-0.832123	0.127795	-6.51139	7.4459e-11	4.62864e-09
Plcd4	448.828	0.998286	0.153919	6.4858	8.82606e-11	5.46178e-09
P4ha1	867.015	-0.895713	0.138133	-6.48444	8.90648e-11	5.46211e-09
Narf	1552.93	-0.863315	0.133219	-6.48041	9.1471e-11	5.57939e-09
Col4a5	525.591	0.819787	0.12658	6.47642	9.39224e-11	5.65851e-09
Kcnj4	382.152	-1.00653	0.155553	-6.47066	9.75754e-11	5.85281e-09
Gramd2b	1216.16	0.805751	0.124688	6.46212	1.03245e-10	6.13901e-09
AABR07066677.1	531.076	-0.876893	0.13576	-6.45915	1.05294e-10	6.20688e-09
Enkur	218.91	1.11456	0.172743	6.45211	1.10301e-10	6.4618e-09
Fam107a	502.107	0.835057	0.129518	6.44741	1.13779e-10	6.62148e-09
Decr1	401.232	0.999636	0.155652	6.42226	1.34264e-10	7.61907e-09
Kcng4	71.7944	1.90629	0.297386	6.41016	1.45367e-10	8.18124e-09
Ipcef1	131.9	-1.3497	0.211112	-6.39329	1.62357e-10	8.97799e-09
Kndc1	442	-0.841936	0.131696	-6.39301	1.62649e-10	8.97799e-09
Fzd2	499.805	0.960871	0.150336	6.39148	1.64291e-10	9.02349e-09
Scarf2	226.273	-1.15583	0.181605	-6.36453	1.95894e-10	1.05891e-08
Bdh2	145.755	1.29399	0.203436	6.36067	2.00877e-10	1.08157e-08
Pdlim4	917.245	0.980115	0.154125	6.35923	2.02772e-10	1.08749e-08
Pgm5	157.158	1.28152	0.201945	6.3459	2.21131e-10	1.17673e-08
Extl1	257.352	-1.12275	0.177063	-6.34098	2.28306e-10	1.2102e-08
Nid2	653.58	0.839438	0.132417	6.33937	2.30706e-10	1.2182e-08
Nwd2	1394.96	-0.91871	0.145653	-6.30752	2.83534e-10	1.46879e-08
Cavin1	353.207	1.0183	0.161892	6.29002	3.17434e-10	1.62593e-08
Bmp6	80.156	1.69203	0.269448	6.27962	3.39402e-10	1.72553e-08
Kank2	343.962	0.99083	0.158178	6.26402	3.7518e-10	1.87947e-08
Pacsin1	355.312	-0.902895	0.144137	-6.26413	3.7492e-10	1.87947e-08
Tpp1	967.236	0.812437	0.129759	6.26111	3.8225e-10	1.89407e-08
Slc12a4	575.288	0.884341	0.141374	6.25533	3.96681e-10	1.95849e-08
Igsf21	648.556	-0.839958	0.13434	-6.25246	4.04038e-10	1.97477e-08
Ccn3	504.379	-0.815343	0.130846	-6.23132	4.62532e-10	2.24311e-08
AABR07066693.1	439.411	-0.920622	0.147954	-6.22234	4.89785e-10	2.35856e-08
Sfrp2	557.101	0.895967	0.14405	6.21984	4.97667e-10	2.3881e-08
Nr4a2	666.872	-0.804161	0.129395	-6.2148	5.1391e-10	2.44886e-08
Rasal1	417.545	-0.908706	0.146498	-6.20285	5.54491e-10	2.63306e-08
Bag3	354.969	1.0727	0.173085	6.19756	5.73444e-10	2.71364e-08
Tnfrsf1a	665.946	0.865008	0.13975	6.1897	6.02799e-10	2.80976e-08
Hmgcs2	393.027	1.06311	0.171891	6.1848	6.21828e-10	2.86335e-08
Ech1	788.297	0.993892	0.160873	6.17813	6.4867e-10	2.95707e-08
Tmbim1	267.937	1.05637	0.171904	6.14513	7.98992e-10	3.60628e-08
Rab7b	283.334	1.04026	0.169405	6.14064	8.21894e-10	3.69744e-08
Fa2h	320.663	0.935467	0.152459	6.13585	8.47041e-10	3.79808e-08
Lcat	134.599	1.28978	0.210329	6.13217	8.6686e-10	3.86162e-08
Cd63	2178.1	0.905347	0.147799	6.12554	9.03749e-10	4.01288e-08
Cmtm7	167.815	1.19184	0.194901	6.11511	9.64902e-10	4.25677e-08
Ccdc184	507.696	-0.81883	0.134002	-6.11057	9.92733e-10	4.36547e-08
Trim47	134.12	1.28877	0.211081	6.10556	1.02441e-09	4.48456e-08
Cav1	393.095	0.819375	0.134779	6.0794	1.2063e-09	5.22068e-08
Lgals1	94.4074	1.80199	0.297376	6.05964	1.36423e-09	5.84867e-08
Grm3	941.791	-1.07776	0.177962	-6.05613	1.39439e-09	5.95929e-08
Pld2	392.599	0.987829	0.163658	6.03594	1.58038e-09	6.67136e-08
Parp9	153.101	1.22638	0.203874	6.0154	1.79447e-09	7.46268e-08
Vsir	424.384	0.912484	0.151722	6.0142	1.80772e-09	7.49163e-08
Slc9a3r1	464.31	0.841583	0.140305	5.99826	1.99447e-09	8.19111e-08
Fgfrl1	364.033	0.948246	0.158259	5.99175	2.07594e-09	8.4748e-08
Plcd1	615.368	0.805223	0.134865	5.97056	2.36438e-09	9.56665e-08
Ncam2	921.013	-0.931258	0.156783	-5.93978	2.85396e-09	1.14125e-07
Caln1	337.738	-0.851037	0.143383	-5.93543	2.9308e-09	1.16516e-07
Cdk18	171.515	1.08893	0.183673	5.92865	3.05443e-09	1.21079e-07
Slc22a5	364.656	0.822675	0.138997	5.91866	3.2457e-09	1.27552e-07
Pllp	265.645	0.984308	0.166487	5.91224	3.37495e-09	1.3207e-07
LOC103690141	216.746	-1.05935	0.179348	-5.9067	3.49034e-09	1.35994e-07
Map3k5	421.501	-0.812666	0.138042	-5.88708	3.93087e-09	1.52723e-07
Dock9	3171.01	-0.81795	0.139327	-5.87072	4.33908e-09	1.65686e-07
Timp1	121.589	1.44782	0.246634	5.87033	4.34933e-09	1.65686e-07
Cntn3	455.154	-0.985247	0.168161	-5.85896	4.65766e-09	1.76449e-07
Nkain4	622.193	0.88921	0.151825	5.85682	4.71825e-09	1.78251e-07
Grin3a	282.174	-1.00655	0.17193	-5.85446	4.78567e-09	1.803e-07
Man1c1	293.351	0.890447	0.152845	5.82581	5.68347e-09	2.11215e-07
Csrp1	610.036	0.86032	0.148066	5.81038	6.23301e-09	2.29147e-07
Rnaset2	321.709	0.949746	0.163688	5.80217	6.54603e-09	2.39368e-07
Bmp4	266.597	0.999616	0.172491	5.79518	6.82466e-09	2.4757e-07
Rgs17	494.202	-0.858632	0.148575	-5.77911	7.50989e-09	2.70277e-07
Synpo2	101.615	1.36307	0.235932	5.77739	7.58661e-09	2.72321e-07
Bmf	178.529	1.13285	0.196533	5.76418	8.20546e-09	2.91475e-07
Rab13	211.803	0.998786	0.173506	5.75649	8.58811e-09	3.03356e-07
Tcf7l2	454.86	0.847876	0.148415	5.71286	1.11096e-08	3.86602e-07
Hs3st5	400.528	-0.810151	0.141882	-5.71003	1.12953e-08	3.92068e-07
Rassf4	226.054	1.01294	0.178456	5.67612	1.37784e-08	4.72265e-07
Kcnq3	568.657	-0.998311	0.175984	-5.67273	1.40537e-08	4.78133e-07
Egr3	222.657	-0.987535	0.174122	-5.67153	1.41531e-08	4.80292e-07
Chrm2	79.139	-1.49439	0.264049	-5.65952	1.51795e-08	5.1385e-07
Cdkl1	215.517	-0.976927	0.172978	-5.64771	1.626e-08	5.45028e-07
AABR07016141.1	328.172	-0.842196	0.149166	-5.64602	1.64204e-08	5.4772e-07
Plekhb1	242.617	0.9312	0.165014	5.64316	1.66954e-08	5.55538e-07
Gpr61	258.404	-0.939497	0.166636	-5.63803	1.72003e-08	5.70951e-07
Kcnc4	170.369	-1.10793	0.196581	-5.63599	1.74051e-08	5.76349e-07
Fam184b	414.935	-0.869113	0.154681	-5.61875	1.92342e-08	6.29299e-07
Fos	151.247	1.16939	0.208846	5.5993	2.15221e-08	6.97478e-07
Icam5	258.749	-0.907216	0.162059	-5.59807	2.16746e-08	7.00762e-07
Creg2	139.643	-1.17007	0.210238	-5.56548	2.61432e-08	8.39282e-07
Fxyd7	221.464	-0.917798	0.165086	-5.55952	2.70521e-08	8.6503e-07
Zfp488	212.718	0.93638	0.168548	5.55556	2.76716e-08	8.80086e-07
Bcar3	370.441	0.899679	0.16236	5.54125	3.00323e-08	9.50744e-07
Grhpr	283.245	0.857025	0.155207	5.52182	3.35497e-08	1.04755e-06
Slc4a2	452.611	0.814801	0.147716	5.51601	3.46786e-08	1.07787e-06
Lpar1	219.375	1.0154	0.184549	5.50205	3.75402e-08	1.15891e-06
Mlip	308.926	-0.816119	0.148816	-5.48408	4.15635e-08	1.27449e-06
Arhgdib	371.102	-0.919309	0.167862	-5.47658	4.33628e-08	1.32373e-06
Ramp1	104.602	1.28415	0.235297	5.45754	4.82779e-08	1.46073e-06
Sstr2	307.639	-0.826337	0.151852	-5.44173	5.27644e-08	1.58247e-06
Mvp	147.672	1.13639	0.209852	5.4152	6.12191e-08	1.80828e-06
Clic1	175.782	1.15727	0.21388	5.41085	6.27256e-08	1.84878e-06
Tph2	76.2883	1.39835	0.258985	5.39934	6.68876e-08	1.95044e-06
Rhpn2	169.553	1.08376	0.200904	5.39444	6.87358e-08	1.99582e-06
Pla2g16	167.885	1.07085	0.198976	5.38181	7.37421e-08	2.13213e-06
Slc1a6	191.674	-0.952914	0.177223	-5.37691	7.57747e-08	2.18167e-06
Smpdl3a	344.621	0.905321	0.168615	5.36916	7.91025e-08	2.26319e-06
C1ql1	255.858	0.909708	0.171057	5.31815	1.0483e-07	2.93182e-06
Ifi30	210.345	1.00382	0.189743	5.2904	1.22046e-07	3.35161e-06
Stc2	112.518	-1.35361	0.255853	-5.29056	1.21944e-07	3.35161e-06
Tubb6	413.979	0.832851	0.157625	5.28376	1.26562e-07	3.46866e-06
Evi2a	95.1033	1.27589	0.241516	5.28283	1.27201e-07	3.47921e-06
Prom1	270.205	0.831964	0.157771	5.27325	1.34027e-07	3.63682e-06
Tcn2	360.885	0.84341	0.160531	5.25387	1.48939e-07	3.97829e-06
Anxa2	153.361	1.12192	0.214012	5.24232	1.5857e-07	4.20146e-06
Gstp1	2175.87	0.805123	0.153571	5.24267	1.58269e-07	4.20146e-06
Prkcq	351.775	0.831804	0.158779	5.23874	1.61675e-07	4.25204e-06
Elovl1	322.755	0.856394	0.16365	5.23308	1.6671e-07	4.35931e-06
AABR07026805.1	277.885	-0.875957	0.167515	-5.22912	1.70322e-07	4.4368e-06
Slc22a3	304.019	-0.856718	0.163886	-5.22752	1.71798e-07	4.46676e-06
Esr1	62.3105	-1.74535	0.335212	-5.20672	1.92209e-07	4.94108e-06
Tfeb	113.718	1.17217	0.22536	5.20131	1.97884e-07	5.06789e-06
Kcnt2	517.836	-1.08417	0.208642	-5.19632	2.03267e-07	5.19604e-06
Susd5	30.6872	-2.29725	0.442245	-5.19451	2.05255e-07	5.23707e-06
Mxra8	119.638	1.28328	0.2493	5.14754	2.63923e-07	6.57452e-06
Gpx1	1003.76	0.859388	0.167739	5.12337	3.00117e-07	7.34241e-06
Cpt2	221.146	0.9224	0.180056	5.12285	3.00944e-07	7.34948e-06
Ttyh2	318.316	0.974613	0.190993	5.10288	3.34524e-07	8.06869e-06
Ctsc	130.618	1.05318	0.2067	5.0952	3.48366e-07	8.37304e-06
Aadat	99.791	1.17312	0.230558	5.08819	3.61488e-07	8.61274e-06
Tecta	65.6814	1.41377	0.278401	5.07817	3.81082e-07	9.00116e-06
Tmem176b	135.753	1.16784	0.230338	5.07012	3.97565e-07	9.35817e-06
Vwc2l	130.775	-1.27657	0.251958	-5.06658	4.0502e-07	9.47029e-06
Rasgef1a	249.1	-0.880125	0.173814	-5.06361	4.11383e-07	9.60081e-06
Grin2a	149.193	-1.0464	0.207499	-5.04291	4.58493e-07	1.05739e-05
Klhdc8a	236.312	-0.863226	0.171738	-5.02641	4.99758e-07	1.14293e-05
RGD1564053	265.38	-0.817365	0.163103	-5.01134	5.40525e-07	1.22388e-05
Ston1	227.753	0.89245	0.178145	5.00967	5.45235e-07	1.2325e-05
Pgr	162.089	-1.07404	0.214516	-5.00681	5.53407e-07	1.24891e-05
Egr4	41.8048	-1.80335	0.360298	-5.00517	5.58133e-07	1.2575e-05
Adamts4	124.634	1.25584	0.25093	5.00475	5.5936e-07	1.25819e-05
Stat5a	148.772	1.02803	0.205442	5.00401	5.61488e-07	1.25884e-05
Ugt1a5	152.057	1.16956	0.234165	4.9946	5.89573e-07	1.31964e-05
Col11a2	539.447	0.844632	0.169513	4.98269	6.27077e-07	1.39673e-05
Arhgap26	167.497	-0.923098	0.185406	-4.9788	6.39805e-07	1.41924e-05
Spp1	69.4617	1.44377	0.290132	4.97626	6.4824e-07	1.4322e-05
Rhpn1	145.15	0.997781	0.200896	4.96665	6.81191e-07	1.49055e-05
Parp14	168.342	0.991795	0.200171	4.95473	7.24322e-07	1.57736e-05
Homer3	261.428	0.847018	0.171699	4.93315	8.0915e-07	1.72099e-05
Matn4	204.654	0.868038	0.176093	4.92942	8.24747e-07	1.75143e-05
Cd83	82.0766	-1.22398	0.248696	-4.92159	8.58431e-07	1.82014e-05
Mgp	25.7819	2.37218	0.4828	4.91338	8.95199e-07	1.89223e-05
Gal3st1	168.881	0.93309	0.190071	4.90918	9.14585e-07	1.92725e-05
Id1	149.038	1.03873	0.211808	4.9041	9.38587e-07	1.97175e-05
Spta1	196.052	0.966309	0.19842	4.87002	1.11586e-06	2.28792e-05
Hpca	182.448	-0.922425	0.189658	-4.86363	1.1525e-06	2.34548e-05
Gabrd	77.3085	-1.35258	0.278235	-4.8613	1.16619e-06	2.36629e-05
Catip	62.1416	1.48018	0.305774	4.84077	1.29334e-06	2.58215e-05
Cyba	90.7103	1.30086	0.268946	4.83689	1.31886e-06	2.61781e-05
Cryab	92.497	1.13859	0.239654	4.75095	2.02459e-06	3.80907e-05
Wscd2	231.189	-0.848468	0.178806	-4.74519	2.08312e-06	3.90257e-05
Ehd2	120.596	1.13437	0.239237	4.74161	2.12029e-06	3.95594e-05
Dok6	444.619	-0.803375	0.169721	-4.7335	2.20684e-06	4.07847e-05
Acadm	291.033	0.836144	0.17685	4.72799	2.26758e-06	4.17944e-05
Ltbr	382.576	0.850441	0.180298	4.71687	2.39506e-06	4.38485e-05
Trim5	179.788	0.931735	0.198206	4.70084	2.59096e-06	4.71823e-05
Npr3	284.055	-0.887824	0.188889	-4.70024	2.59852e-06	4.72571e-05
Irf6	78.0712	-1.20505	0.256493	-4.69818	2.62493e-06	4.7674e-05
Efcab1	118.062	1.2123	0.258854	4.68333	2.82246e-06	5.09234e-05
Togaram2	28.6339	2.12511	0.453978	4.68108	2.8537e-06	5.14192e-05
Crb2	126.436	0.978317	0.209184	4.67683	2.91345e-06	5.22207e-05
Gusb	197.096	0.842172	0.1802	4.67355	2.96042e-06	5.2993e-05
Slc16a3	22.471	-2.70478	0.582054	-4.64695	3.36876e-06	5.899e-05
Eci1	266.887	0.821944	0.177122	4.64056	3.47471e-06	6.05352e-05
Vsig2	50.3926	-1.54249	0.33252	-4.6388	3.5043e-06	6.08956e-05
Htr2a	232.766	-1.0482	0.226595	-4.62589	3.73001e-06	6.45716e-05
Cyp4v3	161.468	0.88735	0.191851	4.62521	3.74226e-06	6.46202e-05
S100a13	154.545	0.953626	0.206198	4.62482	3.74927e-06	6.46595e-05
Gli3	200.156	0.800394	0.173814	4.60489	4.12674e-06	7.00215e-05
Syngr2	181.507	0.867429	0.188771	4.59515	4.32438e-06	7.28327e-05
Pygl	130.258	-1.04975	0.228569	-4.59268	4.37584e-06	7.32589e-05
AABR07066700.1	245.099	-0.832813	0.18168	-4.58397	4.56232e-06	7.58132e-05
Fam43b	92.8092	-1.09627	0.239634	-4.57475	4.76792e-06	7.87513e-05
Dnase2	144.05	0.951341	0.20818	4.5698	4.88189e-06	8.05365e-05
Psmb10	258.488	0.841855	0.184803	4.55542	5.22801e-06	8.57294e-05
Csad	202.973	0.824683	0.181406	4.54607	5.4657e-06	8.89868e-05
Fosl2	114.423	-0.964476	0.212538	-4.53789	5.68198e-06	9.18008e-05
Tmem98	194.816	0.907043	0.199983	4.5356	5.74398e-06	9.24172e-05
Htr5a	80.9962	-1.18037	0.260454	-4.53196	5.84388e-06	9.36939e-05
Arpc1b	198.894	0.912224	0.201359	4.53034	5.88887e-06	9.43046e-05
Vsig10l	101.455	-1.02004	0.225635	-4.52074	6.16251e-06	9.81124e-05
Ccdc80	124.74	0.959298	0.212303	4.51854	6.22684e-06	9.90213e-05
Iqub	141.344	0.953435	0.211632	4.50516	6.63219e-06	0.000104737
AABR07024441.1	183.112	-0.802339	0.178139	-4.50401	6.6683e-06	0.000105185
AABR07066416.1	188.534	-0.839731	0.187144	-4.48709	7.22012e-06	0.000113107
Kcnip4	174.036	-0.821532	0.183177	-4.48491	7.29454e-06	0.000114142
Col1a1	59.2656	1.49456	0.333384	4.48299	7.36045e-06	0.00011491
Itga7	253.701	0.818906	0.183169	4.47076	7.79424e-06	0.000120445
Fas	64.3941	1.30922	0.293078	4.46715	7.927e-06	0.000122221
P2rx7	133.739	0.92473	0.207152	4.46401	8.0438e-06	0.000123882
Col6a2	127.872	1.06742	0.239135	4.46366	8.05708e-06	0.000123947
Kcnj16	45.7499	1.52184	0.341344	4.45837	8.25867e-06	0.000126128
Tgif1	111.239	0.996717	0.223567	4.45824	8.26343e-06	0.000126128
AC128848.1	260.978	0.988717	0.222376	4.44615	8.74223e-06	0.000132255
Plekhg3	96.2781	1.14119	0.256808	4.44375	8.84063e-06	0.000133596
Cyp4x1	258.358	-0.914871	0.206221	-4.43637	9.1489e-06	0.00013764
Cplx3	55.3696	-1.37396	0.309975	-4.4325	9.31487e-06	0.000139377
Osmr	40.0702	1.62012	0.366681	4.41835	9.94588e-06	0.000147848
Tmem255a	110.636	1.02592	0.232788	4.4071	1.04764e-05	0.000154892
Slc2a10	146.201	0.898401	0.204047	4.4029	1.06812e-05	0.00015775
Sstr4	186.379	-0.824425	0.187306	-4.4015	1.07506e-05	0.000158604
Cox4i2	18.7952	-2.59337	0.58961	-4.39846	1.09023e-05	0.000160668
Smoc2	48.5391	1.53819	0.350291	4.39117	1.12744e-05	0.000165616
Gjd2	193.967	-0.837658	0.191717	-4.36924	1.24681e-05	0.000180057
Vegfa	2851.93	-1.41503	0.324285	-4.36354	1.27974e-05	0.000184229
Cd82	201.616	0.928536	0.21371	4.34483	1.3938e-05	0.000197735
Acad11	103.765	1.00159	0.230931	4.33718	1.44323e-05	0.000202853
Glipr2	185.605	0.859571	0.198179	4.33735	1.44212e-05	0.000202853
Nkx6-2	102.858	1.09016	0.251943	4.32699	1.51161e-05	0.000210732
Isoc2b	42.4967	1.51026	0.350968	4.30313	1.68399e-05	0.000232343
Renbp	102.456	1.02441	0.238313	4.29858	1.71897e-05	0.000236267
Sft2d2	171.593	0.890269	0.207204	4.29658	1.7345e-05	0.000237923
Gls2	110.87	-0.932329	0.217466	-4.28724	1.80906e-05	0.000246913
Ccdc114	31.3734	1.80025	0.420488	4.28133	1.85783e-05	0.00025231
Uap1l1	239.261	0.864682	0.202764	4.26446	2.00382e-05	0.000268669
Dtx3l	52.7491	1.32283	0.310357	4.2623	2.02335e-05	0.000271021
Kcng2	54.1259	-1.36571	0.323454	-4.22229	2.41836e-05	0.000317404
Cdh12	297.14	-0.813625	0.193351	-4.20801	2.5763e-05	0.000335238
Trim21	103.863	0.931768	0.221919	4.19868	2.68474e-05	0.000347694
Aamdc	82.9093	1.10722	0.264281	4.18954	2.79518e-05	0.000359952
Hyal1	94.3284	1.06321	0.256265	4.14889	3.34087e-05	0.000422487
Ifitm3	28.293	2.04706	0.493414	4.14878	3.34258e-05	0.000422487
AABR07061755.1	117.858	-1.03176	0.249244	-4.13954	3.47997e-05	0.00043783
Ttc22	34.6768	-1.8037	0.436022	-4.13672	3.52298e-05	0.000441616
Pcare	62.733	1.27435	0.309241	4.12091	3.77386e-05	0.000469621
Cdh18	134.891	-0.914634	0.222071	-4.11865	3.81101e-05	0.000473382
Col22a1	51.9724	1.29078	0.313417	4.11841	3.81491e-05	0.000473436
Gjc3	52.4145	1.39506	0.339026	4.11489	3.87358e-05	0.000479412
Mmp19	88.2456	1.03775	0.252363	4.11216	3.9198e-05	0.000484257
Tekt1	72.0163	1.20668	0.293592	4.11005	3.95576e-05	0.000488258
Col4a6	49.2682	1.34511	0.327878	4.10246	4.08777e-05	0.000502285
Cntnap5b	49.814	-1.33339	0.325643	-4.09465	4.22807e-05	0.000516277
Prph	122.056	-0.887531	0.216781	-4.09414	4.23741e-05	0.000516957
Polm	124.2	0.872053	0.213881	4.07729	4.55645e-05	0.000550928
Cyp2d4	116.641	0.980618	0.240935	4.07005	4.70035e-05	0.000567149
Mfrp	30.8854	1.63374	0.403235	4.05159	5.08715e-05	0.000605499
Efemp1	17.5583	2.3718	0.585625	4.05004	5.12083e-05	0.000608449
Ttc23	72.8915	1.10819	0.274533	4.03665	5.4221e-05	0.00063705
Cavin3	224.743	0.854946	0.211935	4.03401	5.48335e-05	0.00064259
AABR07024439.1	156.831	-0.842616	0.209193	-4.02793	5.62703e-05	0.000658299
LOC681180	115.075	-0.878301	0.218231	-4.02464	5.70624e-05	0.00066529
Mas1	158.527	-0.813504	0.202194	-4.02339	5.73659e-05	0.000668259
Sgcg	22.2967	2.02123	0.503	4.01835	5.86079e-05	0.000681565
C1s	86.4571	1.03498	0.258189	4.00861	6.10763e-05	0.000707864
Cib1	173.571	0.826859	0.206669	4.00089	6.31037e-05	0.000725825
Zfp36	60.9054	1.19924	0.301632	3.97586	7.01265e-05	0.000796554
Shpk	107.911	0.916455	0.230571	3.97472	7.04632e-05	0.000799168
PCOLCE2	64.2665	1.19247	0.302042	3.94803	7.87961e-05	0.000882568
Thbs2	74.0792	1.03853	0.263073	3.9477	7.89045e-05	0.000883059
Dhrs4	117.568	0.923286	0.234524	3.93685	8.25589e-05	0.000918575
Ifi44	70.8102	1.06538	0.271755	3.92037	8.84127e-05	0.000973536
Cfh	32.2458	1.6371	0.417624	3.92004	8.85354e-05	0.000974104
Igtp	68.3892	1.09239	0.279052	3.91464	9.05399e-05	0.000990518
Il1rapl1	82.8814	-1.06738	0.27269	-3.91427	9.06792e-05	0.000990518
Ttr	10.849	4.91685	1.25791	3.90873	9.27824e-05	0.00101107
Cyp2j10	65.6692	1.06387	0.27279	3.89996	9.62079e-05	0.00104176
Rassf10	67.6821	1.09162	0.280515	3.89149	9.96321e-05	0.00107373
Nqo1	654.836	1.3765	0.353929	3.88921	0.000100571	0.00108215
Cntnap5c	151.601	-0.843391	0.216964	-3.88725	0.000101388	0.00108837
Bmpr1b	134.26	0.810659	0.20859	3.88638	0.000101749	0.00108923
Bst2	7.89225	5.35846	1.37875	3.88645	0.000101719	0.00108923
Zap70	15.7829	-2.28697	0.5885	-3.8861	0.000101867	0.00108923
Cybrd1	49.2384	1.36087	0.350886	3.87837	0.000105158	0.00111657
Lamc2	103.028	-0.90091	0.233736	-3.85439	0.000116018	0.00121769
Mocs1	129.522	0.819447	0.212785	3.85106	0.000117608	0.0012325
Gbp2	144.115	0.827603	0.215195	3.84583	0.000120143	0.00125234
Laptm5	31.3789	1.65155	0.43038	3.83741	0.000124337	0.00129212
LOC108348061	103.409	1.0937	0.285663	3.82865	0.000128847	0.00133191
Scn7a	29.0595	1.81714	0.474603	3.82875	0.000128796	0.00133191
Lmod1	28.5517	1.65092	0.431921	3.82229	0.000132219	0.00136162
Cyb5r2	61.3006	1.12191	0.293648	3.82059	0.000133131	0.00136689
Etl4	156.958	-0.857374	0.225098	-3.8089	0.000139588	0.00142357
RGD1561916	53.2817	1.16885	0.307094	3.80618	0.000141133	0.00143718
C1qb	65.5763	1.38876	0.367217	3.78185	0.000155666	0.00155507
Yjefn3	81.1028	-0.982043	0.259715	-3.78123	0.000156056	0.00155782
Samd5	99.895	-0.858929	0.228822	-3.75369	0.000174248	0.00170703
Irak4	97.6366	0.893127	0.238828	3.73962	0.000184299	0.00179266
Psd4	24.6256	-1.69125	0.452244	-3.73969	0.000184246	0.00179266
Myl9	111.67	0.857273	0.229272	3.73911	0.000184674	0.00179502
Adra1d	35.2427	-1.50819	0.405291	-3.72124	0.000198245	0.00191064
Ncf1	58.6456	1.33235	0.358697	3.7144	0.000203683	0.00195616
Pdgfrb	190.531	0.803402	0.216358	3.71331	0.000204568	0.00196191
Cbln4	103.78	-0.837953	0.226147	-3.70534	0.000211109	0.00201475
Cpne7	109.09	-0.932407	0.251684	-3.70468	0.000211662	0.00201827
Acss3	46.2571	1.20924	0.327783	3.68914	0.000225015	0.00212668
Tnfrsf9	25.9375	1.72035	0.466749	3.6858	0.000227982	0.00215324
Parp12	84.6147	0.902836	0.24514	3.68294	0.000230563	0.00217311
Rgs14	39.6451	-1.35377	0.368583	-3.6729	0.000239812	0.00224789
Ankrd37	27.0445	-1.7735	0.484121	-3.66334	0.000248947	0.00232396
Etfbkmt	27.9921	1.57684	0.430633	3.66168	0.000250564	0.00233586
Wdpcp	114.387	0.824842	0.225572	3.65666	0.000255519	0.00237236
Vstm4	98.8072	0.849515	0.232434	3.65487	0.000257308	0.00238734
Thnsl2	91.3094	0.858349	0.234933	3.65358	0.000258606	0.00239776
Abca8	113.644	-0.827111	0.226442	-3.65264	0.000259553	0.00240491
Sapcd1	71.3736	1.00505	0.27585	3.64347	0.000268987	0.00247388
Grin2c	58.2012	1.11248	0.30582	3.63769	0.000275098	0.00251992
Efhc1	81.8614	0.915771	0.251851	3.63616	0.00027673	0.00253317
Mcee	108.218	0.932695	0.256954	3.62982	0.00028362	0.00259104
Chrna5	106.375	-0.825685	0.228352	-3.61585	0.000299365	0.00271854
Mgst1	116.095	0.861425	0.238258	3.6155	0.000299764	0.00271854
LOC100362216	100.289	0.918609	0.254242	3.61312	0.000302529	0.00273637
Chdh	138.327	0.815852	0.22586	3.6122	0.000303611	0.00274434
Ddx58	69.4331	0.974483	0.270266	3.60564	0.00031138	0.00279792
C1r	76.5449	0.985049	0.273619	3.60007	0.000318132	0.00285467
Rflnb	48.9782	-1.12142	0.311803	-3.59655	0.000322462	0.00288612
Ddit4l	66.3982	1.18653	0.330574	3.58931	0.00033156	0.00295017
FAM187A	18.6857	2.07906	0.580019	3.58447	0.000337762	0.00299561
AABR07012274.1	22.6297	-2.04779	0.571385	-3.58391	0.000338487	0.00299815
Chst9	48.412	1.20783	0.337074	3.58328	0.000339312	0.00299963
Col3a1	45.1159	1.25579	0.350781	3.57998	0.000343626	0.00303384
Pdk4	49.5632	1.13805	0.318751	3.57035	0.0003565	0.00312933
Rpe65	42.8348	1.51932	0.425904	3.56728	0.000360712	0.00315917
Pdgfb	50.7762	-1.25767	0.352744	-3.5654	0.000363304	0.00317682
Ttc38	71.9531	1.01028	0.283499	3.5636	0.000365801	0.00319253
LOC103694210	52.6008	-1.1205	0.314546	-3.56229	0.00036764	0.00320654
Parp3	42.9274	1.20057	0.337883	3.55321	0.000380564	0.00330425
Fcrl2	47.4166	1.41962	0.400873	3.54131	0.000398142	0.00342237
Irf1	90.9377	0.945405	0.267292	3.53698	0.000404734	0.00347467
Asap3	41.6763	1.26205	0.3575	3.53019	0.000415254	0.00355828
AABR07016841.1	116.85	-0.928693	0.263225	-3.52814	0.000418498	0.00358383
Fndc3c1	53.4288	1.15082	0.32822	3.50623	0.000454501	0.00385832
LOC690276	46.2516	1.21649	0.347494	3.50075	0.00046395	0.00391666
Cobll1	78.208	0.934752	0.267216	3.49811	0.000468563	0.00393776
Mns1	68.7204	0.971537	0.278193	3.49231	0.000478861	0.00400545
Katnal2	16.9497	2.10102	0.603879	3.47921	0.000502899	0.00417587
Aldh1a1	86.794	0.890175	0.256227	3.47416	0.000512453	0.00423975
Jph1	112.88	-0.821602	0.236486	-3.4742	0.000512376	0.00423975
Vax1	79.1582	0.921812	0.265981	3.46571	0.000528835	0.00434636
Irgm	55.5454	1.07337	0.310914	3.4523	0.000555827	0.0045355
Rab29	117.269	0.803321	0.233065	3.44677	0.000567338	0.00461566
Hopx	67.4739	0.968381	0.28168	3.43787	0.000586309	0.00473339
Col24a1	24.1867	-1.92224	0.563534	-3.41104	0.000647153	0.00516062
Chrna3	52.0374	-1.03715	0.304219	-3.40921	0.000651502	0.00518623
Tead2	113.267	0.847735	0.248821	3.40701	0.000656798	0.00521643
Slc35f2	93.0412	-0.887239	0.261168	-3.3972	0.000680799	0.00537278
Sstr3	38.8945	-1.20222	0.354499	-3.39133	0.000695543	0.00546995
Myof	59.2827	1.09379	0.322637	3.39016	0.000698507	0.00548938
Trim7	49.838	-1.22151	0.361245	-3.38138	0.000721216	0.00562655
Tpcn2	131.892	0.97137	0.287691	3.37643	0.00073432	0.005706
Pyroxd2	75.9866	0.893225	0.265617	3.36283	0.000771469	0.00593064
Tmem176a	32.5358	1.49397	0.444975	3.35742	0.000786725	0.00602085
Trim66	45.4026	-1.12123	0.335898	-3.33801	0.000843804	0.00640748
Kcnh5	86.4262	-0.827492	0.247971	-3.33704	0.000846744	0.0064178
Zc3hav1	70.5465	0.9083	0.272321	3.3354	0.000851777	0.00644654
Usp43	99.5955	-0.939657	0.282226	-3.32945	0.000870183	0.00656043
AABR07048211.1	26.977	-1.45174	0.437785	-3.31611	0.000912797	0.00683274
Erbb2	54.9563	1.04094	0.314413	3.31076	0.000930426	0.00693812
Hsd17b13	34.3731	-1.33607	0.404236	-3.30517	0.00094919	0.00704347
Ppm1j	72.3448	-0.861432	0.261241	-3.29746	0.000975623	0.00721223
Ptger3	83.7199	-0.829147	0.251484	-3.29702	0.000977177	0.00721594
Lypd5	38.6694	-1.21356	0.368553	-3.29278	0.000992026	0.00730191
Adamtsl4	41.7519	1.23363	0.374807	3.29138	0.000996986	0.00732636
Stpg1	39.145	1.21511	0.369315	3.29018	0.00100124	0.00734995
Col26a1	65.5292	-0.899604	0.273618	-3.28781	0.00100969	0.00740407
Cklf	9.8016	2.65668	0.808716	3.28507	0.00101958	0.00745658
Ap1s3	44.412	-1.47174	0.448196	-3.2837	0.00102455	0.0074849
Tex15	103.184	-0.855494	0.261914	-3.26631	0.00108959	0.00787173
Mgmt	39.1895	1.44637	0.443938	3.25804	0.00112186	0.00804274
Kcnk4	30.0256	-1.38589	0.425982	-3.2534	0.00114032	0.00814785
Chrne	42.9566	-1.07147	0.330198	-3.24494	0.00117475	0.00831997
Atf3	61.8121	0.933732	0.288079	3.24124	0.00119013	0.00840712
Olfml1	58.2491	0.990442	0.306449	3.232	0.00122928	0.00863905
Medag	50.2451	-1.04985	0.325352	-3.22681	0.0012518	0.00876131
Rassf9	27.2533	1.47026	0.456257	3.22243	0.00127106	0.00886439
Drc1	106.144	0.850642	0.26409	3.22103	0.0012773	0.0088988
Kiss1r	67.9357	-0.872985	0.271699	-3.21306	0.00131329	0.00911301
Trim25	37.3973	1.17918	0.367406	3.20947	0.00132979	0.00920822
Rfx2	106.458	0.817789	0.254856	3.20883	0.00133276	0.00922411
Opalin	7.54526	3.71918	1.16001	3.20617	0.00134513	0.00929091
Slco4c1	44.858	-1.15685	0.361823	-3.19727	0.00138733	0.00952468
Il1rapl2	33.0161	-1.22016	0.382592	-3.18919	0.00142673	0.00976083
Krt222	87.5502	-0.842636	0.264366	-3.18738	0.00143567	0.00981711
Trappc6a	73.4085	0.926805	0.291333	3.18125	0.0014664	0.00998396
Sp110	51.6092	0.995006	0.313268	3.17621	0.00149213	0.0101423
Acot4	42.7099	-1.05537	0.332534	-3.17372	0.001505	0.0102095
Reep4	66.8866	0.934307	0.294802	3.16927	0.0015282	0.010331
Trpm2	65.3133	-0.868816	0.274242	-3.16807	0.00153455	0.0103637
Dglucy	54.9575	0.932253	0.29561	3.15366	0.00161236	0.0107827
Ca12	77.2515	-0.849075	0.269369	-3.15209	0.00162107	0.0108356
Plaur	17.7935	-1.66716	0.529049	-3.15125	0.00162574	0.0108563
Sp140	8.79014	2.62126	0.832976	3.14686	0.00165035	0.0110045
Piwil1	12.9827	-2.30485	0.732794	-3.14529	0.0016592	0.0110527
Cmya5	37.9833	-1.23165	0.392231	-3.14011	0.00168886	0.0112121
Msx1	15.8993	1.76247	0.561868	3.1368	0.00170805	0.0113284
Fgf2	21.2462	1.50802	0.481031	3.13498	0.00171866	0.0113878
Rab27b	48.2308	-0.979168	0.312475	-3.13359	0.00172685	0.0114089
Pih1d2	69.787	0.827381	0.26418	3.13189	0.00173686	0.0114584
Plau	24.9448	1.36402	0.436146	3.12743	0.00176341	0.0115944
Slc26a3	18.9123	1.71066	0.547012	3.12728	0.00176434	0.011595
Cxcl16	61.4076	0.903188	0.288869	3.12663	0.0017682	0.0116092
Sptssb	44.1206	-1.06092	0.340078	-3.11966	0.00181063	0.0118479
Gtf2a1l	12.9805	1.99184	0.638577	3.11919	0.00181349	0.0118553
AABR07020786.1	47.9193	-0.983149	0.316417	-3.10713	0.00188915	0.0122562
Tacstd2	7.14752	-3.02744	0.975251	-3.10426	0.00190753	0.0123461
Acot11	45.1445	1.18014	0.380848	3.0987	0.00194368	0.0125327
Tceal7	47.082	-0.99589	0.323062	-3.08266	0.00205158	0.0131725
Dpp4	52.9037	-1.00494	0.326366	-3.0792	0.00207559	0.0132892
Il17rc	54.4041	0.928695	0.301983	3.07532	0.00210279	0.0134194
Il34	27.6598	-1.42138	0.465117	-3.05595	0.00224345	0.0141194
Loxl2	33.0078	-1.29463	0.425195	-3.04479	0.00232845	0.0145539
Htra3	65.6611	0.853548	0.280839	3.03928	0.00237144	0.0147753
Hapln1	46.2674	-0.996733	0.328393	-3.03518	0.00240392	0.0149436
RGD1305645	12.9496	2.01566	0.664772	3.03212	0.00242846	0.0150415
Prelid2	28.4488	-1.44144	0.476734	-3.02358	0.00249803	0.0153749
AABR07072264.1	25.9796	-1.32583	0.43903	-3.01991	0.00252853	0.0155277
Cd38	38.8376	1.06562	0.35319	3.01712	0.00255191	0.0156572
Kcns1	40.6792	-1.07496	0.357666	-3.0055	0.00265146	0.0161592
Cyp2j4	40.7291	1.04527	0.348051	3.00322	0.0026714	0.0162374
AABR07058658.1	36.3096	1.1692	0.389914	2.99861	0.00271217	0.0164195
Cd109	52.5546	1.02151	0.340805	2.99735	0.00272334	0.0164725
Kctd14	62.4678	0.873959	0.291667	2.99643	0.00273159	0.0165051
Zic5	33.9335	1.21879	0.407029	2.99435	0.00275032	0.0165844
Ggta1	69.619	0.822611	0.274857	2.99287	0.00276368	0.0166503
Ano3	125.32	-0.86695	0.289957	-2.98993	0.00279043	0.0167745
Cyp4f6	35.3805	1.11085	0.371517	2.99005	0.00278929	0.0167745
LOC501038	65.2529	-0.802239	0.268726	-2.98535	0.00283258	0.0169682
Mlf1	53.8047	0.953165	0.31937	2.98452	0.00284022	0.0169991
Ajuba	61.1876	0.878631	0.294942	2.979	0.00289195	0.0172633
Rassf7	73.7335	-0.838539	0.28179	-2.97576	0.00292265	0.0174162
Aspa	44.6665	1.00637	0.338907	2.96947	0.00298312	0.0177071
Ramp3	24.5033	-1.42372	0.479539	-2.96894	0.00298825	0.0177299
Acy3	51.7953	0.94817	0.320877	2.95494	0.00312732	0.0183875
Cgn	82.3903	-0.800959	0.271071	-2.95479	0.00312882	0.0183884
Slc37a1	65.1155	-0.84798	0.287028	-2.95434	0.00313334	0.018407
Hcrtr1	14.3919	-1.8322	0.622673	-2.94248	0.00325596	0.0189806
Ninj2	36.023	1.1335	0.385521	2.94019	0.00328015	0.0191135
Casq1	28.5249	1.27543	0.434759	2.93366	0.00334994	0.0194704
Rgs22	65.4115	0.80568	0.275078	2.92892	0.00340143	0.0197445
Serpinb9	79.8282	0.821794	0.280684	2.92783	0.00341337	0.0197886
Itgb3	10.5565	-2.05199	0.702426	-2.92128	0.00348591	0.020073
Arhgap24	58.4778	0.909346	0.31154	2.91888	0.00351296	0.0201947
Zfp566	20.4036	1.43988	0.493602	2.9171	0.00353307	0.0202847
AABR07051892.1	38.5338	-1.1142	0.382431	-2.91346	0.00357449	0.0205139
AABR07033887.1	56.8121	0.847233	0.290834	2.91311	0.00357846	0.0205281
C1qc	59.7048	1.09636	0.376856	2.90922	0.00362332	0.0207593
Cited4	46.544	-0.945288	0.325261	-2.90625	0.00365792	0.0209102
Kcnh6	25.4145	-1.32822	0.457613	-2.90249	0.00370207	0.021122
Tmem88b	8.36861	2.50554	0.865549	2.89475	0.00379465	0.0215692
Olfml3	54.6334	0.858724	0.297399	2.88745	0.00388381	0.0219847
Zfp691	72.2259	0.803648	0.279739	2.87285	0.00406787	0.02267
Cyp2s1	40.2218	-1.00051	0.348494	-2.87097	0.00409217	0.0227683
Fam241a	61.0383	-0.833646	0.290885	-2.8659	0.00415826	0.0230891
Arsi	21.249	1.4067	0.49162	2.86135	0.00421842	0.0233904
Clec1a	8.5102	-2.31639	0.809589	-2.86119	0.0042205	0.0233904
Dynlrb2	22.8804	1.36432	0.477231	2.85884	0.00425197	0.023533
Ung	105.5	0.808456	0.283076	2.85597	0.0042906	0.023718
Erich2	40.4122	1.01334	0.355067	2.85395	0.00431791	0.0238497
Pld4	22.4528	1.57114	0.551335	2.84969	0.00437614	0.0241031
Plxnb3	951.469	1.04236	0.366422	2.8447	0.00444532	0.0244154
Krt32	9.74169	2.23547	0.785996	2.84413	0.00445331	0.0244494
Stbd1	26.9286	1.2327	0.433743	2.84202	0.00448291	0.0245724
Slc25a34	54.548	0.885137	0.311552	2.84106	0.00449641	0.0246328
Prss55	57.376	-0.847434	0.299226	-2.83209	0.00462449	0.0252402
RGD1564162	13.386	1.70974	0.606322	2.81986	0.00480444	0.0261047
Gsx2	22.9697	1.37923	0.489541	2.81739	0.00484159	0.0262336
Lsp1	20.6345	1.56934	0.557116	2.8169	0.00484892	0.0262525
Kcns3	54.7246	-0.914941	0.324823	-2.81674	0.00485141	0.0262556
C1qtnf6	30.0122	1.13084	0.403584	2.80199	0.00507891	0.0273008
P4ha2	104.86	-0.825012	0.294871	-2.79788	0.00514397	0.027577
Dnali1	7.73392	2.3968	0.858247	2.79267	0.00522743	0.0279259
Piezo1	54.1394	0.901776	0.32315	2.79058	0.00526142	0.0280856
Tnip2	45.2514	0.957879	0.343342	2.78987	0.00527296	0.0281252
Mchr1	53.4672	-0.870533	0.312376	-2.78681	0.00532292	0.0283034
Prelp	37.5424	1.04004	0.374248	2.77902	0.0054523	0.0289126
Spag1	40.8205	1.07078	0.38658	2.76988	0.00560766	0.0296331
Dnai1	23.5335	1.3263	0.479223	2.76761	0.00564692	0.0297864
Ccl6	25.1673	1.28547	0.465191	2.76331	0.00572175	0.0301461
Ccdc103	24.0427	1.45915	0.528734	2.7597	0.00578545	0.0304315
Art3	22.7797	1.34889	0.489248	2.75706	0.00583238	0.0306077
Plvap	9.04654	-2.08351	0.75807	-2.74845	0.00598782	0.0312555
Kbtbd6	51.394	-0.904692	0.332098	-2.72418	0.00644622	0.0331672
Ldhd	29.8173	1.2713	0.467543	2.71911	0.00654575	0.0335405
Fam216b	8.31844	2.41616	0.888703	2.71875	0.00655283	0.0335642
Prr5l	47.4429	0.946282	0.349079	2.7108	0.00671212	0.0342391
Pvalb	6.60733	2.81685	1.03908	2.7109	0.00671007	0.0342391
AABR07056633.1	15.7349	1.49565	0.552287	2.70811	0.00676676	0.0344786
Lyz2	102.18	0.885396	0.327268	2.70542	0.00682188	0.0346568
Cd68	29.4472	1.09968	0.407906	2.6959	0.00701979	0.0354777
Casr	31.8225	1.05869	0.395145	2.67924	0.00737894	0.0371145
AABR07054319.1	60.2528	0.846622	0.317821	2.66383	0.00772559	0.0385763
Csf1r	75.8077	0.855496	0.321154	2.66382	0.00772598	0.0385763
Wdfy4	5.77366	2.82048	1.05952	2.66204	0.00776676	0.0387375
Batf3	13.1892	1.72948	0.64984	2.66139	0.00778189	0.0387846
Bcl2l12	39.4134	0.995089	0.374225	2.65906	0.0078358	0.0389682
Clgn	48.1349	-0.836126	0.315368	-2.65127	0.0080189	0.0396911
Frrs1	27.2535	1.14985	0.434054	2.64908	0.00807104	0.0399203
Fam160a1	24.749	-1.14358	0.432874	-2.64183	0.0082459	0.0406382
Ubash3a	6.45647	-2.53596	0.962432	-2.63495	0.00841493	0.0412482
Cckbr	47.0638	-0.940179	0.357015	-2.63344	0.00845243	0.0413876
Cldn9	25.3206	1.29274	0.491195	2.63183	0.00849253	0.041569
Grm6	47.6447	-0.874941	0.33269	-2.6299	0.00854108	0.0417618
Ehhadh	36.1298	0.995189	0.378482	2.62942	0.00855298	0.041805
Ca6	15.2413	1.59849	0.608268	2.62794	0.00859044	0.0419581
C1qa	59.0332	0.985021	0.375217	2.6252	0.00865978	0.0421763
Dnajb13	51.4864	0.884581	0.336951	2.62525	0.00865852	0.0421763
Fam83f	19.3845	-1.3372	0.509891	-2.62252	0.00872832	0.0424044
Adgre1	67.432	0.9468	0.36183	2.6167	0.00887844	0.0429355
Aif1	23.5038	1.28206	0.490145	2.61568	0.00890502	0.0430184
Crhbp	10.1053	-1.83183	0.702275	-2.60842	0.00909608	0.0438793
LOC100360218	34.9313	1.0599	0.407091	2.60359	0.00922533	0.0443464
Ccdc3	12.2275	-1.62956	0.626338	-2.60173	0.00927549	0.0445406
Daw1	12.1318	1.67906	0.645927	2.59946	0.009337	0.0447888
Ifi35	48.6667	0.825245	0.318273	2.59289	0.00951743	0.0454222
Ptgs2	19.0973	-1.42446	0.550093	-2.58949	0.00961186	0.0457542
Wnt5b	39.1963	0.919443	0.355318	2.58766	0.00966295	0.0459175
Fyb1	24.0012	1.18718	0.459033	2.58627	0.00970222	0.0460128
Gata2	7.26463	2.48875	0.962169	2.58661	0.0096926	0.0460128
Osgin1	56.7721	0.889439	0.343932	2.58609	0.00970717	0.0460157
Nmbr	32.0978	-1.05698	0.409966	-2.57821	0.00993135	0.046932
Tmem63a	13.5627	1.58704	0.616769	2.57315	0.0100778	0.0474437
Lcp1	49.2208	0.849712	0.332751	2.5536	0.0106616	0.049655

## Sheet: 4c_2D_DEGs
Supplementary table 4. Summary of modeling efficacy of OGD/R using 2D neuron and 3D neuMatrix
Supplementary table 4c. DEGs of 2D neuron between control and OGD/R groups
	baseMean	log2FoldChange	lfcSE	stat	pvalue	padj
Npas4	82.7268	-2.44669	0.260213	-9.40261	5.32254e-21	6.99647e-17
Slc7a3	2251.05	-1.19983	0.128789	-9.31625	1.20524e-20	7.92144e-17
Top2a	1568.97	0.801411	0.0997399	8.03501	9.35702e-16	4.09994e-12
Gfap	10600.9	1.67922	0.211602	7.93577	2.09201e-15	6.87485e-12
Mboat7l1	40.5736	2.94414	0.379925	7.74925	9.24378e-15	2.43019e-11
Cenpf	641.84	1.0221	0.134082	7.62293	2.47973e-14	5.43268e-11
Aqp4	8708.74	0.981525	0.132466	7.40966	1.26627e-13	2.37788e-10
Col12a1	1070.4	1.27521	0.173778	7.33813	2.16605e-13	3.55909e-10
Slc6a7	508.68	-1.19504	0.164631	-7.2589	3.90256e-13	5.6999e-10
Rrm2	307.081	1.03761	0.143997	7.20573	5.77323e-13	7.58891e-10
Pycr1	573.134	-0.919806	0.128098	-7.18051	6.94503e-13	8.29932e-10
Egr1	898.359	-0.904624	0.136298	-6.63711	3.19891e-11	3.00355e-08
Aspm	665.128	0.856011	0.131007	6.53408	6.40016e-11	5.60867e-08
Cacng3	502.037	-1.0553	0.167674	-6.29376	3.09865e-10	2.39598e-07
Cp	569.639	1.00711	0.160728	6.26588	3.70714e-10	2.70725e-07
Abca1	4351.87	1.03618	0.165636	6.2558	3.95475e-10	2.73606e-07
Emp1	54.4979	1.96098	0.322428	6.08191	1.18763e-09	7.43398e-07
Nrgn	6305.34	-0.882144	0.145011	-6.0833	1.17733e-09	7.43398e-07
Ccna2	317.506	0.89903	0.14841	6.05774	1.38049e-09	7.88978e-07
Cbln1	411.456	-0.848474	0.144484	-5.87245	4.29394e-09	2.35183e-06
Lgals3	75.7612	1.90144	0.324713	5.85576	4.74825e-09	2.49663e-06
Msn	805.368	0.822028	0.14134	5.81597	6.02826e-09	3.04775e-06
Gldc	780.2	0.807836	0.140331	5.75665	8.58016e-09	4.17727e-06
Rassf4	214.655	1.27738	0.223387	5.71824	1.07631e-08	5.05291e-06
Nts	197.382	-1.26324	0.221255	-5.70943	1.13354e-08	5.13807e-06
Stat1	506.258	0.82246	0.145416	5.65592	1.55016e-08	6.79227e-06
Bub1b	268.749	0.95644	0.169733	5.63497	1.75089e-08	7.42434e-06
Hjurp	206.335	0.949625	0.169093	5.61598	1.95447e-08	8.02859e-06
Lrp2	350.257	1.01175	0.18153	5.57343	2.4977e-08	9.94917e-06
Megf10	2031.03	0.81229	0.146394	5.54867	2.87858e-08	1.08111e-05
Slc2a10	82.3609	1.40742	0.255264	5.51357	3.51618e-08	1.22812e-05
Tagln	1200.32	1.20612	0.218822	5.51188	3.55029e-08	1.22812e-05
Scn7a	61.2033	2.17926	0.395902	5.50455	3.70114e-08	1.24748e-05
Kif11	461.544	0.829863	0.150886	5.49994	3.79918e-08	1.24851e-05
Als2cl	270.165	0.810994	0.148351	5.46674	4.58392e-08	1.43466e-05
Gas2l3	245.17	0.8709	0.15985	5.44822	5.08772e-08	1.5553e-05
AABR07026805.1	327.623	-0.829465	0.152783	-5.42904	5.66579e-08	1.69265e-05
Crb2	106.61	1.13524	0.209426	5.42074	5.93528e-08	1.69578e-05
FAM187A	31.1807	2.4022	0.444073	5.40947	6.32127e-08	1.69578e-05
Flnc	197.844	1.10639	0.204429	5.41208	6.22983e-08	1.69578e-05
Fzd2	358.224	0.941951	0.173823	5.41904	5.99205e-08	1.69578e-05
Kcnh3	851.868	-0.877817	0.162166	-5.41306	6.19555e-08	1.69578e-05
Prc1	700.114	0.849409	0.157228	5.40239	6.57579e-08	1.72878e-05
Fgl2	187.17	0.965082	0.178952	5.39297	6.9304e-08	1.78628e-05
Id3	297.203	1.33426	0.249421	5.34942	8.82348e-08	2.18839e-05
AABR07073181.1	203.356	1.4192	0.266023	5.33489	9.56035e-08	2.32359e-05
Kcng4	54.9316	1.69067	0.31709	5.33184	9.72212e-08	2.32359e-05
Hpca	219.444	-0.926492	0.174838	-5.29914	1.16349e-07	2.69778e-05
Fn1	854.908	0.838402	0.158435	5.29178	1.21128e-07	2.74523e-05
Kif14	114.794	1.08082	0.204394	5.2879	1.23729e-07	2.75665e-05
Nid2	1162.94	0.802753	0.153392	5.23333	1.66482e-07	3.41939e-05
Rtbdn	174.385	-0.943172	0.180564	-5.22348	1.75594e-07	3.46084e-05
Entpd2	570.26	0.929572	0.179694	5.17308	2.30268e-07	4.2632e-05
Slc14a1	551.708	0.982336	0.192753	5.09635	3.46256e-07	6.06871e-05
Angptl4	888.246	0.855646	0.168278	5.08472	3.68169e-07	6.30093e-05
Extl1	340.937	-0.895252	0.176084	-5.08424	3.69092e-07	6.30093e-05
Cabp1	423.724	-0.851988	0.167661	-5.08161	3.74248e-07	6.30704e-05
Ccdc103	36.4822	1.92165	0.379394	5.06505	4.08292e-07	6.78507e-05
Col1a1	248.811	1.32381	0.261595	5.06053	4.18099e-07	6.78507e-05
Postn	422.064	-0.940898	0.187114	-5.02848	4.94378e-07	7.79898e-05
Vsnl1	1683.08	-0.878436	0.174746	-5.02694	4.98375e-07	7.79898e-05
Pnlip	200.519	0.958425	0.1917	4.99962	5.74435e-07	8.67926e-05
Gpnmb	552.682	1.13841	0.228613	4.97962	6.37095e-07	9.30513e-05
Folh1	171.282	0.92768	0.187107	4.95802	7.12143e-07	0.000101751
Cplx3	74.183	-1.2592	0.256414	-4.91079	9.07116e-07	0.000125516
Efcab1	69.2928	1.28358	0.261786	4.90315	9.43122e-07	0.000127808
Esco2	156.738	0.872578	0.178047	4.90084	9.54295e-07	0.000128002
Thy1	1898.82	-0.918184	0.188419	-4.87309	1.09864e-06	0.000142986
Fabp7	11085	0.825814	0.170163	4.85309	1.21553e-06	0.000155128
Slc35f2	109.006	-0.954341	0.197072	-4.84261	1.28145e-06	0.000160425
Micall2	146.71	0.875644	0.182717	4.79235	1.64843e-06	0.000195212
Fos	205.401	-0.898449	0.187846	-4.7829	1.72787e-06	0.000197503
Stxbp4	140.775	0.970675	0.202902	4.78397	1.71865e-06	0.000197503
Angpt1	208.922	0.818072	0.17121	4.77817	1.769e-06	0.000200461
Hspb1	38.0406	2.06053	0.432178	4.76778	1.86268e-06	0.0002075
Arc	106.9	-1.12353	0.238132	-4.71808	2.38084e-06	0.000246426
Adgrv1	1043.06	0.886958	0.18894	4.69439	2.67398e-06	0.000266762
Ston1	226.589	0.983891	0.211351	4.65524	3.23596e-06	0.00030602
Cdkn2c	119.618	0.910119	0.195822	4.64769	3.35679e-06	0.000308567
Slc7a7	97.1149	-0.981392	0.21112	-4.64851	3.34344e-06	0.000308567
Synpo2	69.4991	1.30761	0.283625	4.61034	4.02018e-06	0.000347893
AABR07028488.1	211.534	0.943844	0.205699	4.58846	4.4652e-06	0.000371487
Ahnak	89.036	1.17093	0.256775	4.56013	5.11217e-06	0.000407269
Cdk1	263.337	0.819583	0.181576	4.51373	6.36976e-06	0.00048121
Wnt4	131.554	-0.899002	0.199817	-4.49913	6.82333e-06	0.000506738
Ciart	70.4226	-1.06748	0.238012	-4.48497	7.29244e-06	0.000526021
Spta1	201.521	0.967153	0.215663	4.48455	7.30669e-06	0.000526021
Vip	100.594	-1.1542	0.257509	-4.48218	7.38851e-06	0.000527837
Prdm16	299.3	0.839048	0.187478	4.47544	7.62531e-06	0.000538896
Gal3st1	112.387	0.888815	0.200495	4.43311	9.28847e-06	0.000626138
Trpm2	105.908	-0.969355	0.21989	-4.40836	1.04157e-05	0.000681165
Nek2l1	111.697	0.994656	0.226478	4.39184	1.12395e-05	0.000724231
C1ql2	18.6939	-2.25027	0.512819	-4.38804	1.14375e-05	0.000729832
Lpar1	143.001	0.878524	0.200192	4.38842	1.14179e-05	0.000729832
Anxa2	99.1368	1.32267	0.301926	4.38078	1.18257e-05	0.000750962
Pdgfrb	248.844	0.813312	0.186766	4.35472	1.33236e-05	0.000814596
Tnfaip2	82.2692	-0.953656	0.219823	-4.33828	1.436e-05	0.000864983
Cdca3	183.751	0.814545	0.18833	4.32508	1.52474e-05	0.000898785
Troap	169.426	0.893445	0.207446	4.30689	1.65564e-05	0.000950498
Knstrn	131.289	0.934086	0.217128	4.30201	1.69256e-05	0.000963147
Lmod1	36.5967	1.61948	0.380486	4.25633	2.07806e-05	0.00110591
S1pr3	402.104	0.861919	0.202641	4.25343	2.10521e-05	0.00111585
Arsi	24.3141	1.92354	0.453472	4.24181	2.21726e-05	0.00113851
Hgf	259.759	0.81634	0.193115	4.22722	2.36594e-05	0.00119616
AABR07025295.1	204.075	0.801465	0.189744	4.22392	2.4009e-05	0.00120457
Cep55	113.949	0.877433	0.207914	4.22017	2.44114e-05	0.00121862
Lgals1	50.8158	1.48774	0.354549	4.19615	2.71488e-05	0.00131687
C1r	62.3921	1.24066	0.296593	4.18303	2.87651e-05	0.00136999
Dysf	102.941	1.13424	0.271121	4.18353	2.87013e-05	0.00136999
Aplf	108.596	0.838762	0.202867	4.13454	3.55669e-05	0.00160112
Lynx1	251.52	-0.875849	0.21199	-4.13155	3.6032e-05	0.00161652
Cavin1	220.855	1.00737	0.24415	4.12604	3.69069e-05	0.00164455
Ssc5d	212.499	0.965408	0.237108	4.0716	4.66918e-05	0.00193616
Spidr	67.4133	1.10937	0.272772	4.06703	4.7616e-05	0.00194988
Glis3	151.963	0.98974	0.243891	4.05813	4.94679e-05	0.00198309
Depdc1	104.911	1.09472	0.270873	4.04146	5.31187e-05	0.00205972
Shcbp1	104.114	0.870442	0.216117	4.02765	5.63379e-05	0.00215907
Plekhg3	130.54	0.846207	0.210521	4.01958	5.8301e-05	0.00219877
Prima1	58.4062	1.05414	0.262707	4.01259	6.00552e-05	0.00224269
Vsir	328.324	0.847784	0.212436	3.99078	6.58556e-05	0.00236522
Mx2	418.231	0.863362	0.216575	3.98644	6.70715e-05	0.0023958
Rasgef1c	82.7196	-0.974309	0.245814	-3.9636	7.38286e-05	0.00252728
Ehd2	82.5614	1.1419	0.289341	3.94657	7.92794e-05	0.00265849
Adra1d	52.2674	-1.15254	0.292264	-3.94347	8.03105e-05	0.0026794
Cenpw	63.6313	1.00891	0.257082	3.92448	8.69187e-05	0.00284215
Tmem176b	59.759	1.00337	0.255771	3.92293	8.74794e-05	0.00285253
Cavin3	163.444	0.840922	0.217169	3.8722	0.000107856	0.00330673
Clic1	119.784	0.869558	0.224572	3.87206	0.000107918	0.00330673
Stpg1	25.649	1.5891	0.41449	3.83387	0.000126145	0.00370128
Pnpla4	24.0143	1.56959	0.410632	3.82238	0.00013217	0.0037745
Parp9	117.378	0.884088	0.231798	3.81405	0.000136708	0.00386458
Trim66	83.3296	-1.17548	0.308325	-3.81248	0.00013758	0.00386984
Trim34	54.1827	1.03534	0.272224	3.80325	0.000142811	0.00396882
Pttg1	110.172	0.896925	0.236507	3.79238	0.000149208	0.00409119
Clgn	74.4614	-0.869658	0.229544	-3.78863	0.000151483	0.00413122
Shroom3	195.656	0.831481	0.219529	3.78756	0.000152135	0.00414041
Bmf	55.4384	1.12026	0.2961	3.7834	0.000154701	0.00419287
Dtx3l	46.4243	1.20561	0.320922	3.75671	0.000172159	0.00458104
Kcng2	60.9627	-0.960118	0.2559	-3.75193	0.000175481	0.00464124
Vim	4706.66	1.23969	0.3323	3.73062	0.000191006	0.00496199
Adamts9	188.885	0.81738	0.21913	3.73011	0.000191398	0.00496239
Id1	117.526	0.849423	0.228546	3.71664	0.000201887	0.00512317
Irf6	90.8111	-0.858704	0.231199	-3.71414	0.000203898	0.00516425
Gjc3	38.6489	1.33898	0.362434	3.69441	0.000220402	0.00546017
Zmiz2	38.519	1.93658	0.52453	3.69203	0.000222472	0.00547693
AABR07066416.1	180.298	-0.843255	0.229548	-3.67355	0.000239207	0.00580143
Amn	13.8843	-2.21951	0.605124	-3.66787	0.000244579	0.00589907
Dmgdh	147.727	-0.932321	0.255004	-3.6561	0.00025608	0.0061092
Osmr	25.9513	1.5003	0.412751	3.63489	0.000278102	0.006436
Ctsc	84.7967	1.0029	0.277653	3.61208	0.000303755	0.00687783
Lpar6	29.7037	1.30774	0.362133	3.61121	0.000304771	0.00687783
Ap1s3	76.3406	-0.8949	0.248407	-3.60256	0.000315104	0.00700854
Cox6a2	18.8769	-1.88526	0.525213	-3.58952	0.000331285	0.0072579
Loxl1	78.6479	0.885231	0.247124	3.58213	0.00034081	0.0074134
Parp12	63.3854	0.909495	0.254129	3.57888	0.000345074	0.00748039
Prr11	80.8072	0.816796	0.228564	3.57359	0.000352116	0.00758781
Vsig2	128.024	-0.879814	0.248205	-3.5447	0.000393056	0.00816228
Aff1	122.315	0.878675	0.248857	3.53084	0.00041424	0.00848766
Col4a4	73.9447	0.855716	0.242768	3.52483	0.000423755	0.00862269
Rfx2	86.6146	0.806658	0.229409	3.51624	0.000437704	0.00880097
Frem2	395.31	0.800424	0.229189	3.49242	0.000478672	0.00929415
Chrne	41.0603	-1.21072	0.347077	-3.48835	0.000486015	0.00939509
Slc9a2	37.3322	-1.171	0.338687	-3.45748	0.000545259	0.0101522
Ankle1	73.1482	0.854358	0.249379	3.42594	0.000612669	0.0110171
Gabrd	78.0978	-0.913195	0.267692	-3.41137	0.000646378	0.0115269
Acta2	40.7422	1.58469	0.465091	3.40728	0.000656142	0.011624
Ska1	66.2385	0.932363	0.273863	3.40448	0.0006629	0.0116768
Ramp3	32.1834	-1.31285	0.388789	-3.37675	0.000733466	0.0125468
Timp1	100.416	0.880081	0.261013	3.37179	0.000746818	0.012631
Olfml1	76.5429	1.10568	0.332682	3.32353	0.000888872	0.0145689
Col22a1	111.26	0.992786	0.299864	3.31079	0.000930325	0.0150605
Irgm	48.7741	0.946832	0.288017	3.28741	0.00101112	0.0160715
LOC100362216	76.071	0.825622	0.251371	3.28447	0.00102173	0.0161642
Adcy7	69.6007	-0.811227	0.247546	-3.27707	0.0010489	0.0165321
Hsd17b13	42.0742	-1.03438	0.319104	-3.24151	0.00118899	0.018096
Pard3b	100.17	0.928107	0.286329	3.24141	0.00118942	0.018096
Plau	21.1018	1.44324	0.448328	3.21915	0.00128572	0.0191402
C1qtnf6	22.7713	1.40781	0.438626	3.20959	0.00132923	0.0196544
Chrna3	59.8857	-0.996418	0.312039	-3.19324	0.00140684	0.0205177
Fmod	31.1491	1.23291	0.391955	3.14555	0.00165774	0.0231573
AC133265.2	67.2686	0.85674	0.272909	3.13928	0.00169361	0.0236332
Ldlrad3	41.9136	0.956706	0.30548	3.13181	0.00173733	0.0240372
LOC302192	40.6813	-0.989208	0.317088	-3.11967	0.00181054	0.0246628
Mesp2	24.1311	-1.25608	0.402692	-3.11922	0.0018133	0.0246747
Galnt3	57.8383	-0.880522	0.28247	-3.11722	0.00182564	0.0247657
Anxa1	68.1802	0.934219	0.300167	3.11233	0.00185615	0.0249224
Slc30a2	15.156	-1.88519	0.610365	-3.08863	0.00201081	0.0261963
Hmcn1	72.8877	0.902891	0.292387	3.088	0.00201507	0.0262258
Tac1	32.4881	-1.09266	0.355198	-3.07619	0.00209661	0.0269403
Col8a1	21.5575	1.43608	0.467873	3.06939	0.00214498	0.0274545
AABR07033887.1	45.1175	0.949782	0.31	3.06381	0.00218537	0.027675
LOC103692166	23.8768	-1.36913	0.447816	-3.05735	0.00223303	0.0280047
Ggta1	43.2001	1.21539	0.4004	3.03544	0.00240185	0.0296176
Cdc45	79.9433	0.815335	0.269197	3.02877	0.00245553	0.0302137
Unc13c	51.0352	-0.857692	0.284984	-3.00961	0.00261583	0.0314234
Cys1	64.4648	-0.894048	0.297354	-3.00668	0.00264118	0.0315683
Gcgr	15.2577	-1.61344	0.536817	-3.00557	0.00265084	0.03162
Mmp19	53.4783	0.800355	0.266386	3.00449	0.00266023	0.0317033
Hykk	30.2881	1.22633	0.410424	2.98797	0.00280842	0.0330498
Cd55	39.4249	-0.938575	0.315389	-2.97593	0.00292104	0.03383
Flt3	33.0755	-0.990276	0.333682	-2.96772	0.00300017	0.034413
Mns1	62.8723	0.842389	0.284405	2.96193	0.00305716	0.0347934
Oip5	40.1484	0.98916	0.33406	2.96102	0.00306618	0.0348357
Cyp27b1	23.7986	-1.28766	0.438479	-2.93665	0.00331783	0.0368975
Tecta	54.2016	0.888564	0.303639	2.92639	0.00342925	0.0377533
Tpm2	38.5215	0.953948	0.328644	2.90268	0.00369988	0.039963
Efcab11	18.5384	1.47094	0.508345	2.89358	0.00380877	0.0407295
Kcna7	13.8312	-1.7216	0.597009	-2.88371	0.00393026	0.0416583
Togaram2	14.5822	1.94883	0.675944	2.88313	0.00393746	0.0416583
Aspa	49.4928	0.805233	0.279997	2.87587	0.00402921	0.0423718
Fndc3c1	35.6159	1.19874	0.418477	2.86452	0.00417638	0.0435012
Il34	46.502	-0.905669	0.318181	-2.8464	0.0044217	0.0453733
Erfe	19.813	-1.33738	0.472272	-2.8318	0.00462868	0.0469838
Baiap3	50.0822	-0.813287	0.287842	-2.82546	0.00472123	0.0477389
PCOLCE2	67.6873	0.985219	0.348763	2.8249	0.00472957	0.0477497
AABR07012274.1	32.8458	-0.993256	0.352362	-2.81885	0.00481953	0.0483978
Tnn	31.2147	-0.986963	0.350533	-2.81561	0.00486849	0.0487034

## Sheet: 4d_DEGs_pairwise
Supplementary table 4. Summary of modeling efficacy of OGD/R using 2D neuron and 3D neuMatrix
Supplementary table 4d. DEGs in pairwise comparison of different ischemic stroke models
Gene number	1895	217	691	1290	111	64	168	40	71	24	128
Gene subset	All	2D neuron	3D neuMatrix	Rat model	VI	VII	V	IV	II	III	I
1	A3galt2	Npas4	Gfap	Spp1	AABR07012274.1	Adamts9	Acot11	Adamts9	AABR07012274.1	Adcy7	Acot11
2	AABR07012274.1	Slc7a3	Lgals3	Cd44	AABR07026805.1	Adcy7	Adamts4	Adra1d	AABR07026805.1	Aff1	Adamts4
3	AABR07016141.1	Top2a	Vim	Flnc	AABR07033887.1	Adra1d	Adamts9	Angptl4	AABR07033887.1	Ahnak	Aldh1a1
4	AABR07016841.1	Gfap	Ddn	Gpnmb	AABR07066416.1	Aff1	Adra1d	Anxa1	AABR07066416.1	Aspm	Arhgdib
5	AABR07020786.1	Mboat7l1	Pdzd2	Pdpn	Abca1	Ahnak	Aldh1a1	Anxa2	Abca1	Cd55	Arpc1b
6	AABR07024439.1	Cenpf	Id3	Trh	Adamts9	Angptl4	Angptl4	C1r	Ap1s3	Cenpf	Atf3
7	AABR07024441.1	Aqp4	Igfbp5	Tubb6	Adra1d	Anxa1	Anxa1	Cacng3	Aqp4	Col8a1	Atp2b2
8	AABR07025295.1	Col12a1	Bcas1	Msn	Angptl4	Anxa2	Anxa2	Cbln1	Arsi	Cyp27b1	Axl
9	AABR07026805.1	Slc6a7	Aqp4	Stat3	Anxa1	Aspm	Arhgdib	Clic1	Aspa	Dysf	Bag3
10	AABR07028488.1	Rrm2	Nrgn	Csf2rb	Anxa2	C1r	Arpc1b	Col12a1	Bmf	Emp1	Bgn
11	AABR07033887.1	Pycr1	Slc14a1	Serpine1	Ap1s3	Cacng3	Atf3	Cp	C1qtnf6	Flt3	Bmpr1b
12	AABR07048211.1	Egr1	Adcy1	Tmbim1	Aqp4	Cbln1	Atp2b2	Ctsc	Cavin1	Fmod	C1qb
13	AABR07051892.1	Aspm	Camk2a	Lgals3	Arsi	Cd55	Axl	Dtx3l	Cavin3	Fn1	C1qc
14	AABR07054319.1	Cacng3	Entpd2	Clic1	Aspa	Cenpf	Bag3	Ehd2	Ccdc103	Folh1	C1s
15	AABR07056633.1	Cp	Gsn	Tagln2	Bmf	Clic1	Bgn	Fgl2	Chrna3	Frem2	Camk4
16	AABR07058658.1	Abca1	Thy1	Gfap	C1qtnf6	Col12a1	Bmpr1b	Flnc	Chrne	Glis3	Camkv
17	AABR07061755.1	Emp1	Gpnmb	Vim	C1r	Col8a1	C1qb	Gabrd	Clgn	Loxl1	Capg
18	AABR07066379.1	Nrgn	Plp1	S100a10	Cacng3	Cp	C1qc	Gfap	Col1a1	Nts	Ccdc184
19	AABR07066416.1	Ccna2	Pnlip	Flna	Cavin1	Ctsc	C1r	Ggta1	Col22a1	Prc1	Cckbr
20	AABR07066677.1	Cbln1	Vsnl1	Sbno2	Cavin3	Cyp27b1	C1s	Gpnmb	Cplx3	S1pr3	Ccl6
21	AABR07066693.1	Lgals3	Gja1	Mmp9	Cbln1	Dtx3l	Cacng3	Hspb1	Crb2	Spidr	Cd38
22	AABR07066700.1	Msn	Cp	Cebpd	Ccdc103	Dysf	Camk4	Id1	Efcab1	Tnfaip2	Cd44
23	AABR07072264.1	Gldc	Lsm11	Hspb1	Chrna3	Ehd2	Camkv	Kcng4	Entpd2	Top2a	Cd63
24	AABR07073181.1	Rassf4	Rgs4	Igfbp3	Chrne	Emp1	Capg	Kcnh3	Extl1	Wnt4	Cd68
25	Aadat	Nts	Camkv	Pde10a	Clgn	Fgl2	Cbln1	Lgals1	Fabp7		Cd82
26	Aamdc	Stat1	Mbp	Cd63	Clic1	Flnc	Ccdc184	Lgals3	FAM187A		Cd9
27	Aass	Bub1b	Flnc	Cd14	Col12a1	Flt3	Cckbr	Mmp19	Fndc3c1		Cdh12
28	Aatf	Hjurp	Prkcb	Msr1	Col1a1	Fmod	Ccl6	Msn	Fos		Cmtm7
29	Abca1	Lrp2	Nefl	Tnc	Col22a1	Fn1	Cd38	Nid2	Fzd2		Cntnap5c
30	Abca4	Megf10	Slc17a7	Tnfrsf12a	Cp	Folh1	Cd44	Olfml1	Gal3st1		Col3a1
31	Abca8	Slc2a10	Maob	Cnn3	Cplx3	Frem2	Cd63	Osmr	Gjc3		Col6a1
32	Abca9	Tagln	Nr4a3	Timp1	Crb2	Gabrd	Cd68	Parp9	Hpca		Col6a2
33	Abcd2	Scn7a	Pla2g7	Tagln	Ctsc	Gfap	Cd82	Plau	Hsd17b13		Creg2
34	Abhd4	Kif11	Cx3cl1	Col4a1	Dtx3l	Ggta1	Cd9	Postn	Id3		Cryab
35	Abi3bp	Als2cl	Itgb4	Mvp	Efcab1	Glis3	Cdh12	Rassf4	Il34		Cx3cl1
36	Abtb1	Gas2l3	Slc7a11	Camk4	Ehd2	Gpnmb	Clic1	Ssc5d	Irf6		Cxcl16
37	AC128848.1	AABR07026805.1	Rprml	Mast3	Entpd2	Hspb1	Cmtm7	Tagln	Irgm		Cyba
38	AC133265.2	Crb2	Pcsk2	Mt2A	Extl1	Id1	Cntnap5c	Tecta	Kcng2		Cyp4x1
39	Acad11	FAM187A	Abca1	Ybx3	Fabp7	Kcng4	Col12a1	Timp1	Lmod1		Dnajb13
40	Acadl	Flnc	Apba1	Lcp1	FAM187A	Kcnh3	Col3a1	Vim	LOC100362216		Fam107a
41	Acadm	Fzd2	Cd44	Ddx21	Fgl2	Lgals1	Col6a1		Lpar1		Fam81a
42	Acer2	Kcnh3	Hpcal4	Lsp1	Flnc	Lgals3	Col6a2		Lynx1		Fgf2
43	Ache	Prc1	Sirt2	Fgl2	Fndc3c1	Loxl1	Cp		Megf10		Fxyd7
44	Acot1	Fgl2	Hivep2	Odc1	Fos	Mmp19	Creg2		Mns1		Gabra5
45	Acot11	Id3	Slc6a7	Adamts9	Fzd2	Msn	Cryab		Mx2		Gbp2
46	Acot3	AABR07073181.1	Atp2b2	Cxcl16	Gabrd	Nid2	Ctsc		Nrgn		Gem
47	Acot4	Kcng4	Mx2	Ano6	Gal3st1	Nts	Cx3cl1		Parp12		Gjd2
48	Acp5	Hpca	Gabra5	S100a6	Gfap	Olfml1	Cxcl16		PCOLCE2		Gli3
49	Acss1	Fn1	Plat	Fbn1	Ggta1	Osmr	Cyba		Pdgfrb		Glipr2
50	Acss3	Kif14	Frmpd4	Atp2b2	Gjc3	Parp9	Cyp4x1		Plekhg3		Gpr37l1
51	Acta2	Nid2	Pgm2l1	LOC100125362	Gpnmb	Plau	Dnajb13		Pnlip		Grin2a
52	Actn2	Rtbdn	Cd9	Ifitm3	Hpca	Postn	Dtx3l		Ramp3		Grin2c
53	Acy3	Entpd2	Fam81a	Myc	Hsd17b13	Prc1	Ehd2		Rfx2		Grm3
54	Adam11	Slc14a1	Fabp7	A3galt2	Hspb1	Rassf4	Fam107a		Scn7a		Hapln1
55	Adam12	Angptl4	Slc30a3	C1qb	Id1	S1pr3	Fam81a		Slc14a1		Hk2
56	Adam8	Extl1	Grm7	Lox	Id3	Spidr	Fgf2		Slc2a10		Homer3
57	Adamts1	Cabp1	Slc12a5	Fbln2	Il34	Ssc5d	Fgl2		Slc35f2		Hopx
58	Adamts4	Ccdc103	Igsf11	Col4a2	Irf6	Tagln	Flnc		Slc6a7		Hspb8
59	Adamts5	Col1a1	Epas1	S100a4	Irgm	Tecta	Fxyd7		Spta1		Htra3
60	Adamts7	Postn	Satb1	Ppp1r1b	Kcng2	Timp1	Gabra5		Stat1		Icam5
61	Adamts9	Vsnl1	Kcnn1	Penk	Kcng4	Tnfaip2	Gabrd		Ston1		Ifi30
62	Adamtsl4	Pnlip	Edil3	Rhoc	Kcnh3	Top2a	Gbp2		Stpg1		Ifitm3
63	Adcy1	Gpnmb	Fhod3	Arpc1b	Lgals1	Vim	Gem		Synpo2		Irf1
64	Adcy4	Folh1	Atp2b4	Lcn2	Lgals3	Wnt4	Gfap		Thy1		Itgb3
65	Adcy5	Cplx3	Angptl4	Piezo1	Lmod1		Ggta1		Tmem176b		Itgb4
66	Adcy7	Efcab1	Rnd2	Emp1	LOC100362216		Gjd2		Togaram2		Kcnj4
67	Adgre1	Esco2	Cnp	Tgm2	Lpar1		Gli3		Trim66		Kcnk4
68	Adgrv1	Thy1	Fezf2	Litaf	Lynx1		Glipr2		Trpm2		Kcns1
69	Adhfe1	Fabp7	Cpt1a	Bag3	Megf10		Gpnmb		Vsig2		Kcnt2
70	Adm	Slc35f2	Tmem63c	Rgs9	Mmp19		Gpr37l1		Vsir		Lamc2
71	Adora2a	Micall2	Megf10	Tnfrsf1a	Mns1		Grin2a		Vsnl1		Lcp1
72	Adra1d	Fos	Hs3st2	Trim47	Msn		Grin2c				Ldha
73	Adra2c	Stxbp4	Col12a1	Aldoc	Mx2		Grm3				Limd1
74	Adrb1	Angpt1	Ugt8	Tpm4	Nid2		Hapln1				Loxl2
75	Aebp1	Hspb1	Txnip	Ret	Nrgn		Hk2				Lsp1
76	Aen	Arc	Gpr37l1	C1qc	Olfml1		Homer3				Ltbr
77	Aff1	Adgrv1	Gabra3	Sox7	Osmr		Hopx				Mal2
78	Agpat2	Ston1	Plppr4	Adcy5	Parp12		Hspb1				Matn4
79	Agt	Cdkn2c	Apod	Dlgap3	Parp9		Hspb8				Mchr1
80	Ahnak	Slc7a7	Msn	Socs3	PCOLCE2		Htra3				Medag
81	Aif1	Synpo2	Prkce	Adora2a	Pdgfrb		Icam5				Mgp
82	Aifm3	AABR07028488.1	Sparc	Osmr	Plau		Id1				Mgst1
83	Ajuba	Ahnak	Celsr1	Maff	Plekhg3		Ifi30				Mmp14
84	Ak2	Cdk1	Myo5b	Atp1a2	Pnlip		Ifitm3				Mvp
85	Ak4	Wnt4	Hspb1	Ptbp1	Postn		Irf1				Myof
86	Akap12	Ciart	Kcnh3	Myl12a	Ramp3		Itgb3				Nefm
87	Akap5	Spta1	Myrf	Tril	Rassf4		Itgb4				Nr4a2
88	Akr1c14	Vip	Rph3a	Tmem100	Rfx2		Kcng4				Olfml2b
89	Alas2	Prdm16	Acot1	Adamts1	Scn7a		Kcnh3				Osgin1
90	Alb	Gal3st1	Fbxo2	Anxa1	Slc14a1		Kcnj4				P4ha2
91	Aldh18a1	Trpm2	Synm	Cd163	Slc2a10		Kcnk4				Parp3
92	Aldh1a1	Nek2l1	Nefm	Itgb2	Slc35f2		Kcns1				Pdlim4
93	Aldh1l1	C1ql2	Apoe	Slc1a5	Slc6a7		Kcnt2				Pgr
94	Aldh1l2	Lpar1	Gpr22	Ptprc	Spta1		Lamc2				Piezo1
95	Aldoc	Anxa2	Vstm2l	Rplp0	Ssc5d		Lcp1				Pih1d2
96	Alox15	Pdgfrb	Wls	Pdlim4	Stat1		Ldha				Plat
97	Alox5ap	Tnfaip2	Ucp2	S100a11	Ston1		Lgals1				Plaur
98	Aloxe3	Cdca3	Nkx2-2	Fn1	Stpg1		Lgals3				Plcd4
99	Als2cl	Troap	Tagln	Fmnl1	Synpo2		Limd1				Prom1
100	Alyref	Knstrn	Cbln1	Thbs1	Tagln		Loxl2				Ptgs2
101	Amn	Lmod1	Adamts9	Ctsz	Tecta		Lsp1				Pygl
102	Amotl1	S1pr3	Lynx1	Fam107a	Thy1		Ltbr				Rab32
103	Angpt1	Arsi	Capg	Grin2a	Timp1		Mal2				Rasgrp2
104	Angpt2	Hgf	Slc38a3	Rai14	Tmem176b		Matn4				Sdc4
105	Angptl4	AABR07025295.1	Fgl2	Lgmn	Togaram2		Mchr1				Serpinh1
106	Ankle1	Cep55	Acadl	Angptl4	Trim66		Medag				Slc16a3
107	Ankrd34a	Lgals1	Axl	Rbfox1	Trpm2		Mgp				Slc30a3
108	Ankrd34c	C1r	Trpc5	Serpinh1	Vim		Mgst1				Slc38a3
109	Ankrd37	Dysf	Bgn	Ltbr	Vsig2		Mmp14				Sned1
110	Ankrd63	Aplf	Postn	Txnrd1	Vsir		Mmp19				Sp110
111	Ano1	Lynx1	Camk4	Slc39a1	Vsnl1		Msn				Sp140
112	Ano3	Cavin1	Hspb8	P2ry12			Mvp				Spp1
113	Ano6	Ssc5d	Aebp1	S1pr3			Myof				Sptssb
114	Anp32a	Spidr	Olfml2b	Hspb8			Nefm				Stac2
115	Anpep	Glis3	Dbi	Slc25a18			Nid2				Stbd1
116	Antxr2	Depdc1	Kcng1	Lrg1			Nr4a2				Tgif1
117	Anxa1	Shcbp1	Trpm3	Angpt2			Olfml1				Tmbim1
118	Anxa2	Plekhg3	Ldha	Chn1			Olfml2b				Tnfrsf1a
119	Anxa3	Prima1	Cartpt	Hmox1			Osgin1				Tnip2
120	Aox1	Vsir	Tshz3	Fgf13			Osmr				Trim25
121	Ap1s3	Mx2	Col6a1	LOC689064			P4ha2				Trim47
122	Apba1	Rasgef1c	Rasgrp2	Cdo1			Parp3				Tuba4a
123	Aplf	Ehd2	Lpl	Slc2a1			Parp9				Tubb6
124	Apobec1	Adra1d	S100b	Itm2a			Pdlim4				Ucp2
125	Apoc1	Cenpw	Tuba4a	Nefm			Pgr				Vegfa
126	Apod	Tmem176b	Phf24	Dgkb			Piezo1				Wdfy4
127	Apoe	Cavin3	Far2	Pfkl			Pih1d2				Zc3hav1
128	Apol3	Clic1	B3galt2	Pfn1			Plat				Zfp36
129	Apold1	Stpg1	Stat1	Camkk2			Plau
130	Aprt	Pnpla4	Naprt	Prss35			Plaur
131	Aqp4	Parp9	Stac2	Fabp5			Plcd4
132	Arc	Trim66	Syn2	Il6r			Postn
133	Arhgap17	Trim34	Gem	Il1rn			Prom1
134	Arhgap24	Pttg1	Gsta4	Il4r			Ptgs2
135	Arhgap26	Clgn	Limd1	Btbd17			Pygl
136	Arhgap30	Shroom3	Hk2	Cxcl1			Rab32
137	Arhgap31	Bmf	Cntn6	Pfkfb3			Rasgrp2
138	Arhgap8	Dtx3l	Mlc1	Cdkn1a			Rassf4
139	Arhgdib	Kcng2	AABR07066379.1	Col7a1			Sdc4
140	Arhgef25	Vim	Aox1	Enpp3			Serpinh1
141	Arhgef26	Adamts9	Ssc5d	Carhsp1			Slc16a3
142	Arid5a	Id1	Enpp6	Nes			Slc30a3
143	Arpc1b	Irf6	Ctsh	Gbp2			Slc38a3
144	Arsi	Gjc3	Gda	Prdx1			Sned1
145	Art3	Zmiz2	Ppfia4	Capg			Sp110
146	Asah2	AABR07066416.1	Nbl1	Lmna			Sp140
147	Asap3	Amn	Napb	S100a9			Spp1
148	Asic4	Dmgdh	Mmp14	Itpkc			Sptssb
149	Aspa	Osmr	Hsdl2	Pde1b			Ssc5d
150	Aspg	Ctsc	Pcdh19	Bcl3			Stac2
151	Aspm	Lpar6	Scn2a	Rnh1			Stbd1
152	Atf3	Ap1s3	Prdx6	Chi3l1			Tagln
153	Atp10d	Cox6a2	Lrp4	Pla1a			Tecta
154	Atp13a4	Loxl1	Chrm1	Rbp1			Tgif1
155	Atp13a5	Parp12	Lgi1	Nos3			Timp1
156	Atp1a2	Prr11	Abhd4	Ppp1r18			Tmbim1
157	Atp1b2	Vsig2	Ak4	Pcdh20			Tnfrsf1a
158	Atp2b2	Aff1	Mt3	Sh3pxd2b			Tnip2
159	Atp2b4	Col4a4	Rasd2	Lrrfip1			Trim25
160	Atp8b1	Rfx2	Cacng3	Ccl6			Trim47
161	Axin2	Frem2	Rab32	Stk40			Tuba4a
162	Axl	Chrne	Gdpd2	Ccl2			Tubb6
163	B3galt2	Slc9a2	Dock6	Ehd2			Ucp2
164	B3gat1	Ankle1	Anxa1	Fcgr2b			Vegfa
165	B3gat2	Gabrd	Sned1	Frmpd1			Vim
166	B3gnt5	Acta2	Ache	Msln			Wdfy4
167	B4galt1	Ska1	Cyp26b1	Slc6a1			Zc3hav1
168	Bag3	Ramp3	Doc2b	Fxyd5			Zfp36
169	Baiap3	Timp1	Sdc4	Ppp1r14b
170	Bak1	Olfml1	Serpinh1	Hapln1
171	Batf3	Col22a1	Mal2	Slc1a2
172	Baz1a	Irgm	Plcd4	Gria3
173	Bcan	LOC100362216	P4ha1	Lamc1
174	Bcar3	Adcy7	Narf	Rps20
175	Bcas1	Hsd17b13	Col4a5	Itpka
176	Bcl11b	Pard3b	Kcnj4	Sypl2
177	Bcl2a1	Plau	Gramd2b	Eif1a
178	Bcl2l12	C1qtnf6	AABR07066677.1	Cttnbp2nl
179	Bcl3	Chrna3	Enkur	Tnfaip6
180	Bcl6	Fmod	Fam107a	Pde8b
181	Bdh2	AC133265.2	Decr1	Shc3
182	Bgn	Ldlrad3	Kcng4	Myd88
183	Bhlhe22	LOC302192	Ipcef1	Ptx3
184	Bicc1	Mesp2	Kndc1	Slfn2
185	Bid	Galnt3	Fzd2	Itgal
186	Birc3	Anxa1	Scarf2	Sipa1l1
187	Bmf	Slc30a2	Bdh2	Cplx2
188	Bmp4	Hmcn1	Pdlim4	Hbb
189	Bmp6	Tac1	Pgm5	Icam1
190	Bmp7	Col8a1	Extl1	Slco1c1
191	Bmpr1b	AABR07033887.1	Nid2	Bcan
192	Bst1	LOC103692166	Nwd2	Agt
193	Bst2	Ggta1	Cavin1	Tmem151b
194	Btbd17	Cdc45	Bmp6	Clic4
195	Btbd3	Unc13c	Kank2	Slc6a20
196	Bub1b	Cys1	Pacsin1	Ripk3
197	C1qa	Gcgr	Tpp1	Plcb1
198	C1qb	Mmp19	Slc12a4	Fbl
199	C1qc	Hykk	Igsf21	Gpd1
200	C1ql1	Cd55	Ccn3	Sfxn5
201	C1ql2	Flt3	AABR07066693.1	Tspo
202	C1qtnf1	Mns1	Sfrp2	Pdyn
203	C1qtnf4	Oip5	Nr4a2	Prss23
204	C1qtnf6	Cyp27b1	Rasal1	Anxa2
205	C1r	Tecta	Bag3	S100a8
206	C1s	Tpm2	Tnfrsf1a	Impdh2
207	C2	Efcab11	Hmgcs2	Adamts7
208	C3	Kcna7	Ech1	Tln1
209	C3ar1	Togaram2	Tmbim1	Cyp1b1
210	C4b	Aspa	Rab7b	Aspg
211	C5ar1	Fndc3c1	Fa2h	Emp3
212	Ca12	Il34	Lcat	P4hb
213	Ca6	Erfe	Cd63	Zyx
214	Cabp1	Baiap3	Cmtm7	Fosl1
215	Cacnb3	PCOLCE2	Ccdc184	Moxd1
216	Cacng3	AABR07012274.1	Trim47	Vasp
217	Cad	Tnn	Cav1	Arhgef25
218	Cadps2		Lgals1	Cd9
219	Calca		Grm3	Fgr
220	Cald1		Pld2	Zdhhc8
221	Calhm2		Parp9	Jak2
222	Caln1		Vsir	Acer2
223	Camk2a		Slc9a3r1	Mmp19
224	Camk4		Fgfrl1	Gal3st3
225	Camkk2		Plcd1	Podxl
226	Camkv		Ncam2	Col12a1
227	Capg		Caln1	Cx3cl1
228	Carhsp1		Cdk18	Tax1bp3
229	Cartpt		Slc22a5	Dse
230	Casp3		Pllp	Omg
231	Casp4		LOC103690141	Adhfe1
232	Casq1		Map3k5	Ifrd1
233	Casr		Dock9	Dmtn
234	Catip		Timp1	Olr1
235	Cav1		Cntn3	Iqgap1
236	Cav2		Nkain4	Etv5
237	Cavin1		Grin3a	Lims1
238	Cavin3		Man1c1	RGD1310819
239	Cbln1		Csrp1	Tgfb1
240	Cbln4		Rnaset2	Scn4b
241	Cbr3		Bmp4	Kirrel3
242	Cbs		Rgs17	Slc30a3
243	Ccdc102a		Synpo2	Tp53
244	Ccdc103		Bmf	Mmd2
245	Ccdc114		Rab13	Hk2
246	Ccdc141		Tcf7l2	Ptges
247	Ccdc177		Hs3st5	Sptssb
248	Ccdc184		Rassf4	Cldn10
249	Ccdc3		Kcnq3	Tmem229a
250	Ccdc77		Egr3	Pip4k2c
251	Ccdc80		Chrm2	Frem2
252	Ccdc88c		Cdkl1	Lpcat4
253	Cckbr		AABR07016141.1	Eng
254	Ccl2		Plekhb1	Drd1
255	Ccl20		Gpr61	Nek6
256	Ccl3		Kcnc4	Gpr6
257	Ccl4		Fam184b	Olfm3
258	Ccl6		Fos	Abcd2
259	Ccl7		Icam5	Chsy1
260	Ccn3		Creg2	Serping1
261	Ccna2		Fxyd7	Tuba4a
262	Ccr1		Zfp488	Shc1
263	Cd109		Bcar3	Cadps2
264	Cd14		Grhpr	Gprc5a
265	Cd163		Slc4a2	Slco2a1
266	Cd276		Lpar1	Gadd45a
267	Cd38		Mlip	Cacnb3
268	Cd3eap		Arhgdib	Mpped1
269	Cd44		Ramp1	Upp1
270	Cd53		Sstr2	Slc6a11
271	Cd55		Mvp	Fam167a
272	Cd63		Clic1	Baz1a
273	Cd68		Tph2	Plp2
274	Cd82		Rhpn2	Spock3
275	Cd83		Pla2g16	RGD1559896
276	Cd86		Slc1a6	Lix1
277	Cd9		Smpdl3a	Ier3
278	Cd99		C1ql1	Fkbp10
279	Cdc45		Ifi30	Tgif1
280	Cdca2		Stc2	Hnrnpf
281	Cdca3		Tubb6	Zfand2a
282	Cdca7		Evi2a	Rpl18
283	Cdh10		Prom1	Nfkbia
284	Cdh12		Tcn2	Rtn4r
285	Cdh18		Anxa2	Hcls1
286	Cdh5		Gstp1	Il11
287	Cdk1		Prkcq	C1qtnf4
288	Cdk18		Elovl1	Mal2
289	Cdkl1		AABR07026805.1	Ezr
290	Cdkn1a		Slc22a3	Efhd2
291	Cdkn2c		Esr1	Lyn
292	Cdkn3		Tfeb	Plin2
293	Cdo1		Kcnt2	Atp1b2
294	Cdt1		Susd5	Kcnj4
295	Cebpb		Mxra8	Tinagl1
296	Cebpd		Gpx1	Gpm6a
297	Celf3		Cpt2	Aprt
298	Celsr1		Ttyh2	Ldha
299	Cemip		Ctsc	Eif4ebp1
300	Cenpf		Aadat	Myo1c
301	Cenpw		Tecta	Lrrk2
302	Cep55		Tmem176b	Ipo5
303	Cfh		Vwc2l	Btbd3
304	Cflar		Rasgef1a	Mn1
305	Cga		Grin2a	Cnn2
306	Cgn		Klhdc8a	Adm
307	Ch25h		RGD1564053	Fcer1g
308	Chdh		Ston1	Lbp
309	Chi3l1		Pgr	Gpr37l1
310	Chn1		Egr4	Hspa2
311	Chrm1		Adamts4	Parp3
312	Chrm2		Stat5a	Esam
313	Chrm3		Ugt1a5	Jun
314	Chrna3		Col11a2	Fam81a
315	Chrna5		Arhgap26	Jph4
316	Chrnb4		Spp1	Trhde
317	Chrne		Rhpn1	Slco1a4
318	Chst3		Parp14	Cad
319	Chst9		Homer3	Dusp5
320	Chsy1		Matn4	Lrrtm3
321	Ciart		Cd83	Axl
322	Cib1		Mgp	Dpy19l3
323	Cish		Gal3st1	Ctsl
324	Cited4		Id1	Anxa3
325	Ckap2		Spta1	Cav2
326	Cklf		Hpca	Drd2
327	Cks1b		Gabrd	Plau
328	Clcf1		Catip	Shmt2
329	Cldn10		Cyba	Vwf
330	Cldn9		Cryab	Slc2a13
331	Clec10a		Wscd2	Ccl7
332	Clec12a		Ehd2	Map3k6
333	Clec1a		Dok6	Kcnv1
334	Clec2g		Acadm	Matk
335	Clec4a3		Ltbr	Tp53bp2
336	Clec5a		Trim5	Col18a1
337	Clec7a		Npr3	Nt5e
338	Clgn		Irf6	Kcnj9
339	Clic1		Efcab1	Pdlim1
340	Clic4		Togaram2	Fgfr1
341	Cmbl		Crb2	Cyba
342	Cmklr1		Gusb	Tacr3
343	Cmtm3		Slc16a3	Slpi
344	Cmtm6		Eci1	Cp
345	Cmtm7		Vsig2	Syndig1
346	Cmya5		Htr2a	Lama5
347	Cnih3		Cyp4v3	Plat
348	Cnn2		S100a13	Itgax
349	Cnn3		Gli3	Mt1
350	Cnp		Syngr2	Lzts1
351	Cntn3		Pygl	Col16a1
352	Cntn6		AABR07066700.1	Ccl3
353	Cntnap5b		Fam43b	Plxnd1
354	Cntnap5c		Dnase2	Gjb6
355	Cobll1		Psmb10	Fstl3
356	Col11a2		Csad	Nwd1
357	Col12a1		Fosl2	Aifm3
358	Col15a1		Tmem98	Slc4a7
359	Col16a1		Htr5a	Itgb1
360	Col18a1		Arpc1b	Nedd9
361	Col1a1		Vsig10l	Ifi30
362	Col22a1		Ccdc80	Cebpb
363	Col24a1		Iqub	Plce1
364	Col26a1		AABR07024441.1	Tsku
365	Col3a1		AABR07066416.1	Irf9
366	Col4a1		Kcnip4	Lyc2
367	Col4a2		Col1a1	Rbpj
368	Col4a4		Itga7	Serpinb1a
369	Col4a5		Fas	Elmod1
370	Col4a6		P2rx7	Sphk1
371	Col5a1		Col6a2	Il13ra1
372	Col6a1		Kcnj16	Klk6
373	Col6a2		Tgif1	Nav2
374	Col7a1		AC128848.1	Prkab2
375	Col8a1		Plekhg3	Il1rap
376	Cox4i2		Cyp4x1	Ggta1
377	Cox6a2		Cplx3	Olfml2b
378	Cp		Osmr	Plod3
379	Cplx2		Tmem255a	Sec14l2
380	Cplx3		Slc2a10	Procr
381	Cpne4		Sstr4	Filip1
382	Cpne6		Cox4i2	Slc15a2
383	Cpne7		Smoc2	Ptrh1
384	Cpt1a		Gjd2	Has1
385	Cpt2		Vegfa	Vat1
386	Crb2		Cd82	Ncf4
387	Creg2		Acad11	C3
388	Creld2		Glipr2	Rac2
389	Crem		Nkx6-2	Cmtm6
390	Crhbp		Isoc2b	Slc24a3
391	Crip1		Renbp	Tm4sf1
392	Crispld2		Sft2d2	Ppp2r1b
393	Crkl		Gls2	Ctsc
394	Cryab		Ccdc114	Tll1
395	Csad		Uap1l1	Fxyd7
396	Csf1		Dtx3l	Mki67
397	Csf1r		Kcng2	Hectd2
398	Csf2rb		Cdh12	Rps27l
399	Csf3		Trim21	Itga5
400	Csf3r		Aamdc	Esm1
401	Cspg5		Hyal1	Il1r1
402	Csrnp1		Ifitm3	Slc25a24
403	Csrp1		AABR07061755.1	Rps2
404	Csrp3		Ttc22	Pde7b
405	Cth		Pcare	Rbm3
406	Ctsc		Cdh18	Ybx1
407	Ctsh		Col22a1	Pxdn
408	Ctsk		Gjc3	Dhrs9
409	Ctsl		Mmp19	Tmem38a
410	Ctsz		Tekt1	Gabrb2
411	Cttnbp2nl		Col4a6	Mfap3l
412	Cul9		Cntnap5b	Celf3
413	Cx3cl1		Prph	Tmem43
414	Cxcl1		Polm	Sdc1
415	Cxcl10		Cyp2d4	Gria4
416	Cxcl16		Mfrp	Ybx1-ps3
417	Cxcl2		Efemp1	Fermt3
418	Cxcr2		Ttc23	Tmod3
419	Cyb5r2		Cavin3	Lif
420	Cyba		AABR07024439.1	Slc22a8
421	Cybb		LOC681180	Npas2
422	Cybrd1		Mas1	Stard8
423	Cyp1b1		Sgcg	Rhoj
424	Cyp26b1		C1s	Ccdc184
425	Cyp27b1		Cib1	Cul9
426	Cyp2d4		Zfp36	Ccr1
427	Cyp2j10		Shpk	Ets1
428	Cyp2j4		PCOLCE2	Ephx4
429	Cyp2s1		Thbs2	Csf1
430	Cyp4f1		Dhrs4	Gpr88
431	Cyp4f4		Ifi44	Birc3
432	Cyp4f6		Cfh	Rasgrp2
433	Cyp4v3		Igtp	Plek
434	Cyp4x1		Il1rapl1	Ppp4r1
435	Cys1		Ttr	Slc38a3
436	Cystm1		Cyp2j10	Pxn
437	Dab2		Rassf10	Has2
438	Dact2		Nqo1	Grm3
439	Dap		Cntnap5c	Adam12
440	Daw1		Bmpr1b	Gnal
441	Dbi		Bst2	Shank2
442	Dcc		Zap70	Dact2
443	Dclk3		Cybrd1	Plxnb1
444	Dcx		Lamc2	Rnf112
445	Ddc		Mocs1	Lrrc32
446	Ddit4l		Gbp2	Gabrd
447	Ddn		Laptm5	Heatr5a
448	Ddx18		LOC108348061	Nid1
449	Ddx21		Scn7a	Flt4
450	Ddx39a		Lmod1	Klhl23
451	Ddx58		Cyb5r2	LOC100911545
452	Decr1		Etl4	Cdh12
453	Degs2		RGD1561916	Hbegf
454	Dennd2c		C1qb	Cryab
455	Depdc1		Yjefn3	Cbs
456	Des		Samd5	Olfml1
457	Dgkb		Irak4	Bgn
458	Dglucy		Psd4	Ifitm1
459	Dhrs4		Myl9	Ifitm2
460	Dhrs9		Adra1d	Atp10d
461	Dleu7		Ncf1	Tmem252
462	Dlgap3		Pdgfrb	Rps19
463	Dll4		Cbln4	Sipa1
464	Dlx5		Cpne7	Arhgdib
465	Dmd		Acss3	Sdc4
466	Dmgdh		Tnfrsf9	Prkcd
467	Dmtn		Parp12	Mafk
468	Dnai1		Rgs14	Zfp36
469	Dnajb13		Ankrd37	Flnb
470	Dnajc25		Etfbkmt	Nfkb2
471	Dnali1		Wdpcp	Elf4
472	Dnase2		Vstm4	Tgm1
473	Doc2b		Thnsl2	Runx1
474	Dock6		Abca8	Tes
475	Dock8		Sapcd1	Manf
476	Dock9		Grin2c	Alas2
477	Dok6		Efhc1	Gal
478	Dpp4		Mcee	Alyref
479	Dpy19l3		Chrna5	S1pr1
480	Dram1		Mgst1	Cmbl
481	Drc1		LOC100362216	Mcm6
482	Drd1		Chdh	Dclk3
483	Drd2		Ddx58	Heyl
484	Dse		C1r	Ucp2
485	Dsp		Rflnb	Clec7a
486	Dtl		Ddit4l	Selp
487	Dtx3l		FAM187A	Syndig1l
488	Dusp16		AABR07012274.1	Sertad1
489	Dusp5		Chst9	Il17ra
490	Dynlrb2		Col3a1	Thsd7a
491	Dysf		Pdk4	Fndc5
492	Ece1		Rpe65	Icam5
493	Ech1		Pdgfb	Rassf4
494	Eci1		Ttc38	Clcf1
495	Eci3		LOC103694210	Ccdc88c
496	Ecm1		Parp3	Mme
497	Edil3		Fcrl2	Zcchc12
498	Ednra		Irf1	Id1
499	Eepd1		Asap3	Rras
500	Efcab1		AABR07016841.1	Sec24d
501	Efcab11		Fndc3c1	Klhl13
502	Efemp1		LOC690276	Furin
503	Efemp2		Cobll1	Mcm2
504	Efhc1		Mns1	Ttll12
505	Efhd2		Katnal2	Ifit3
506	Efna1		Aldh1a1	B3gat1
507	Egfl7		Jph1	Kcnk10
508	Egr1		Vax1	Gpr182
509	Egr3		Irgm	Cspg5
510	Egr4		Rab29	Mcm4
511	Ehd2		Hopx	Kcnk1
512	Ehd4		Col24a1	Tyrobp
513	Ehhadh		Chrna3	Sele
514	Eif1a		Tead2	Dock8
515	Eif4ebp1		Slc35f2	Sowahc
516	Elf4		Sstr3	Pawr
517	Elmod1		Myof	Ripk1
518	Eln		Trim7	Spsb1
519	Elovl1		Tpcn2	Il1r2
520	Emilin1		Pyroxd2	Ninj1
521	Emilin2		Tmem176a	Ddx39a
522	Emp1		Trim66	Rbms1
523	Emp3		Kcnh5	Ecm1
524	Eng		Zc3hav1	Lzts3
525	Enkur		Usp43	Tgfbi
526	Enpep		AABR07048211.1	Bak1
527	Enpp3		Erbb2	Kcng4
528	Enpp6		Hsd17b13	C1s
529	Entpd2		Ppm1j	Nasp
530	Epas1		Ptger3	Tf
531	Epha2		Lypd5	Plaur
532	Epha8		Adamtsl4	Mrc1
533	Ephb3		Stpg1	Kcnh3
534	Ephb4		Col26a1	LOC100909441
535	Ephx4		Cklf	Cpne4
536	Eps8l2		Ap1s3	Axin2
537	Erbb2		Tex15	Pdlim7
538	Erfe		Mgmt	Thbd
539	Erich2		Kcnk4	Wwtr1
540	Erich3		Chrne	Eya2
541	Errfi1		Atf3	Sned1
542	Esam		Olfml1	Ece1
543	Esco2		Medag	Psme1
544	Esm1		Rassf9	Igdcc4
545	Esr1		Drc1	Ahnak
546	Esyt1		Kiss1r	Slc26a2
547	Esyt3		Trim25	Mthfd1l
548	Etfbkmt		Rfx2	Sec23b
549	Etl4		Opalin	Ptch1
550	Ets1		Slco4c1	Rgs1
551	Etv5		Il1rapl2	Cdh10
552	Evi2a		Krt222	Itga1
553	Extl1		Trappc6a	Amotl1
554	Eya2		Sp110	Irf1
555	Ezr		Acot4	Cacng3
556	F11r		Reep4	Bmp7
557	F2rl1		Trpm2	Ccl4
558	Fa2h		Dglucy	Snai1
559	Fabp5		Ca12	Il2rg
560	Fabp7		Plaur	Lrtm2
561	Fads6		Sp140	Cdh5
562	Fam107a		Piwil1	Rrad
563	Fam110d		Cmya5	Dcc
564	Fam160a1		Msx1	LOC100134871
565	Fam163a		Fgf2	Col8a1
566	Fam167a		Rab27b	Creld2
567	Fam171b		Pih1d2	Psmb8
568	Fam174b		Plau	Bid
569	Fam184b		Slc26a3	Glipr2
570	FAM187A		Cxcl16	Gpr26
571	Fam216b		Sptssb	Spi1
572	Fam241a		Gtf2a1l	Fchsd1
573	Fam43b		AABR07020786.1	Gldn
574	Fam81a		Tacstd2	Kcnt2
575	Fam83f		Acot11	Neurod6
576	Far2		Tceal7	Egfl7
577	Fas		Dpp4	Pla2g4a
578	Fbl		Il17rc	Cd276
579	Fbln1		Il34	Lrrc4
580	Fbln2		Loxl2	Pafah1b3
581	Fbn1		Htra3	Rara
582	Fbxo2		Hapln1	Cxcl2
583	Fcer1g		RGD1305645	Trip10
584	Fcgr1a		Prelid2	Nfkb1
585	Fcgr2b		AABR07072264.1	Tyw1
586	Fcgr3a		Cd38	Prkg2
587	Fcho1		Kcns1	Atf3
588	Fchsd1		Cyp2j4	Ppp1r15a
589	Fcnb		AABR07058658.1	Arid5a
590	Fcrl2		Cd109	Jak3
591	Fermt3		Kctd14	Sgk1
592	Fes		Zic5	Tbc1d30
593	Fezf2		Ggta1	Ak2
594	Fgf13		Ano3	Antxr2
595	Fgf2		Cyp4f6	Kcnh4
596	Fgfr1		LOC501038	Slc16a3
597	Fgfrl1		Mlf1	Mdfic
598	Fgl2		Ajuba	Gng7
599	Fgr		Rassf7	Tfpi2
600	Fhl3		Aspa	Ankrd34a
601	Fhod1		Ramp3	Olfml2a
602	Fhod3		Acy3	Rassf1
603	Filip1		Cgn	Slc4a4
604	Fkbp10		Slc37a1	Homer3
605	Flna		Hcrtr1	Tmem119
606	Flnb		Ninj2	Lgals3bp
607	Flnc		Casq1	Fgf2
608	Flt3		Rgs22	Calca
609	Flt4		Serpinb9	Pkd2
610	Fmnl1		Itgb3	Gpr17
611	Fmod		Arhgap24	Gpr4
612	Fn1		Zfp566	Rin3
613	Fndc1		AABR07051892.1	Mgp
614	Fndc3c1		AABR07033887.1	Mapkapk2
615	Fndc5		C1qc	Mgat5b
616	Folh1		Cited4	Slfn13
617	Fos		Kcnh6	Ptpn2
618	Fosb		Tmem88b	Sox11
619	Fosl1		Olfml3	Tmem123
620	Fosl2		Zfp691	Srgn
621	Foxc1		Cyp2s1	Hck
622	Fpgs		Fam241a	Slc7a10
623	Frem2		Arsi	Soat1
624	Frmpd1		Clec1a	Ptpn6
625	Frmpd4		Dynlrb2	Cd82
626	Frrs1		Ung	Trim16
627	Fstl3		Erich2	Arhgap17
628	Fuom		Pld4	Rnf125
629	Furin		Plxnb3	Jmjd6
630	Fxyd5		Krt32	Akap12
631	Fxyd7		Stbd1	Sp140
632	Fyb1		Slc25a34	Galnt6
633	Fzd2		Prss55	Hk3
634	Fzd6		RGD1564162	Trip6
635	Fzd9		Gsx2	Fcgr1a
636	Gabra3		Lsp1	Arhgap31
637	Gabra5		Kcns3	Cxcr2
638	Gabrb2		C1qtnf6	Scamp2
639	Gabrd		P4ha2	Aff1
640	Gabre		Dnali1	Arhgap8
641	Gadd45a		Piezo1	Trib1
642	Gadd45b		Tnip2	Cald1
643	Gadd45g		Mchr1	Hnrnpdl
644	Gal		Prelp	Glra1
645	Gal3st1		Spag1	Apold1
646	Gal3st3		Dnai1	Glis2
647	Galnt14		Ccl6	Dab2
648	Galnt3		Ccdc103	Kcns1
649	Galnt6		Art3	Csf3r
650	Gas2l3		Plvap	Sfn
651	Gata2		Kbtbd6	Neurod1
652	Gbp2		Ldhd	Plin3
653	Gbp5		Fam216b	Srgap1
654	Gcgr		Prr5l	Glis3
655	Gch1		Pvalb	Slit2
656	Gda		AABR07056633.1	Hnmt
657	Gdpd2		Lyz2	Dmd
658	Gem		Cd68	Smagp
659	Gfap		Casr	Kctd1
660	Gfpt2		AABR07054319.1	S1pr2
661	Ggn		Csf1r	Irak2
662	Ggta1		Wdfy4	Mcemp1
663	Gh1		Batf3	Mcm5
664	Gimap5		Bcl2l12	Wdr17
665	Gimap9		Clgn	Rrp12
666	Gipr		Frrs1	Ankrd63
667	Gja1		Fam160a1	Krt2
668	Gja4		Ubash3a	Myof
669	Gja5		Cckbr	Itga2
670	Gjb6		Cldn9	Gja5
671	Gjc3		Grm6	Rab32
672	Gjd2		Ehhadh	C2
673	Gldc		Ca6	Mcm3
674	Gldn		C1qa	Tnip2
675	Gli3		Dnajb13	Mapkapk3
676	Glipr1		Fam83f	Rgs16
677	Glipr2		Adgre1	Necab2
678	Glis2		Aif1	Csrnp1
679	Glis3		Crhbp	Shroom2
680	Glra1		LOC100360218	Bcl11b
681	Gls2		Ccdc3	Grin2c
682	Gmfg		Daw1	Gpr34
683	Gmnn		Ifi35	Gria2
684	Gnal		Ptgs2	Tgfb2
685	Gng7		Wnt5b	Acss1
686	Gpd1		Fyb1	LOC100361913
687	Gpld1		Gata2	Tst
688	Gpm6a		Osgin1	Arhgef26
689	Gpnmb		Nmbr	Epha2
690	Gpr165		Tmem63a	Aen
691	Gpr17		Lcp1	Plac8
692	Gpr182			Cd68
693	Gpr22			Cd38
694	Gpr26			Slc2a3
695	Gpr3			Ccdc141
696	Gpr34			Fam171b
697	Gpr37l1			Syt17
698	Gpr4			Ddx18
699	Gpr6			Tnfrsf26
700	Gpr61			Ehd4
701	Gpr84			Emilin1
702	Gpr88			Ephb3
703	Gprc5a			Tead1
704	Gprin3			Bcl6
705	Gpsm3			LOC102555453
706	Gpt			Plch2
707	Gpx1			Tnfrsf1b
708	Gramd2b			Camkv
709	Grhpr			Myo1f
710	Gria2			Tmem117
711	Gria3			Trerf1
712	Gria4			Serpinb2
713	Grin2a			LRRTM1
714	Grin2c			Fads6
715	Grin3a			Cd3eap
716	Grm3			Scn1a
717	Grm6			Plk5
718	Grm7			Igsf9b
719	Gsap			Cflar
720	Gsn			Mest
721	Gsta4			Srsf9
722	Gstp1			Actn2
723	Gsx2			Tmem88
724	Gtf2a1l			Itih3
725	Gusb			Slc22a6
726	Hapln1			Cemip
727	Has1			Crispld2
728	Has2			Slitrk2
729	Haus8			Sema3a
730	Hbb			Dll4
731	Hbegf			Vat1l
732	Hck			Ednra
733	Hcls1			Gsap
734	Hcn4			Aatf
735	Hcrtr1			Ptbp3
736	Heatr5a			Limd1
737	Hectd2			Cbln1
738	Hephl1			Kpna2
739	Hes5			Sesn2
740	Hey1			Ier5l
741	Heyl			Dcx
742	Hgf			Lhx2
743	Hhatl			Mthfd2
744	Hivep2			Adrb1
745	Hjurp			Fam163a
746	Hk2			Gabra5
747	Hk3			Cybb
748	Hlf			Atp13a4
749	Hlx			Cga
750	Hmcn1			Chrm3
751	Hmgb2			Prrx1
752	Hmgcs2			Myo16
753	Hmox1			Bcl2a1
754	Hnmt			Notch4
755	Hnrnpdl			LOC100912282
756	Hnrnpf			Folh1
757	Homer3			Plcd4
758	Hopx			Adamts4
759	Hpca			Adra1d
760	Hpcal4			Sik1
761	Hs3st2			Wnt9a
762	Hs3st5			Slc6a13
763	Hsd17b13			Tap1
764	Hsdl2			Esyt1
765	Hspa12b			Gli3
766	Hspa2			Stc1
767	Hspb1			Vwa1
768	Hspb8			Ch25h
769	Htr1b			Zfp385d
770	Htr2a			Kif22
771	Htr5a			F2rl1
772	Htr6			Nabp1
773	Htra3			Ccdc77
774	Hyal1			Gadd45b
775	Hykk			Plekhg2
776	Ica1l			Cntnap5c
777	Icam1			Sertm1
778	Icam5			Pxdc1
779	Id1			Des
780	Id3			Phactr3
781	Ier3			Mtmr11
782	Ier5l			Ndst4
783	Ifi27l2b			Csf3
784	Ifi30			Adcy4
785	Ifi35			Col6a1
786	Ifi44			Il6
787	Ifi47			Mex3b
788	Ifit3			Clec5a
789	Ifitm1			Uaca
790	Ifitm2			RT1-A2
791	Ifitm3			Fcgr3a
792	Ifrd1			Pnck
793	Ifrd2			Pgr
794	Igdcc4			Phlda3
795	Igfbp3			Sulf1
796	Igfbp5			Osgin1
797	Igsf10			Slc16a14
798	Igsf11			Gadd45g
799	Igsf21			Sell
800	Igsf6			C3ar1
801	Igsf9b			Dsp
802	Igtp			Nfkbiz
803	Il10rb			Loxl4
804	Il11			Dysf
805	Il13ra1			Ugdh
806	Il17ra			Mmrn2
807	Il17rc			Aldh1a1
808	Il1b			Klf6
809	Il1r1			Fcho1
810	Il1r2			Ccl20
811	Il1rap			Mmp8
812	Il1rapl1			Il1b
813	Il1rapl2			Pamr1
814	Il1rn			S100a3
815	Il2rg			Asah2
816	Il34			Cyp4f1
817	Il4r			Otof
818	Il6			Stom
819	Il6r			Pak1ip1
820	Impdh2			Glipr1
821	Inhba			Fam110d
822	Inmt			Krt8
823	Ipcef1			Zc3hav1
824	Ipo5			Cd53
825	Iqgap1			Pla2g4e
826	Iqub			Ddc
827	Irak2			Nrsn2
828	Irak4			C1qtnf1
829	Irf1			Lgals1
830	Irf6			Ctsk
831	Irf8			Nuak2
832	Irf9			Inmt
833	Irgm			Parva
834	Isg15			Atp8b1
835	Islr			Arhgap30
836	Isoc2b			Gch1
837	Itga1			Napsa
838	Itga2			Rcl1
839	Itga5			Srcap
840	Itga7			Plcb3
841	Itga9			Adam11
842	Itgal			Rhbdf2
843	Itgax			Dap
844	Itgb1			Dram1
845	Itgb2			Cth
846	Itgb3			Rftn2
847	Itgb4			Col3a1
848	Itih3			Negr1
849	Itm2a			Casp3
850	Itpka			Abtb1
851	Itpkc			B4galt1
852	Itpr3			Ltbp2
853	Jak2			Xylb
854	Jak3			Atp13a5
855	Jmjd6			Dleu7
856	Jph1			RGD1562339
857	Jph4			Hmgb2
858	Jun			Kif17
859	Kank2			Alox15
860	Katnal2			LOC498368
861	Kbtbd6			Ltbp1
862	Kcna7			Sp110
863	Kcnc4			LOC100911917
864	Kcne4			P4ha2
865	Kcng1			Medag
866	Kcng2			Il10rb
867	Kcng4			Nfil3
868	Kcnh3			Parp9
869	Kcnh4			Trim54
870	Kcnh5			Gbp5
871	Kcnh6			Postn
872	Kcnip4			Creg2
873	Kcnj16			C5ar1
874	Kcnj4			Col5a1
875	Kcnj9			Xdh
876	Kcnk1			Zfp189
877	Kcnk10			Rimbp3
878	Kcnk4			Pappa2
879	Kcnn1			Tox3
880	Kcnq3			Mmp14
881	Kcns1			Wdfy4
882	Kcns3			Mycn
883	Kcnt2			Emilin2
884	Kcnv1			Pkib
885	Kctd1			Trpc3
886	Kctd14			Aldh1l1
887	Kctd4			Hes5
888	Kdelr3			Scarf1
889	Kdm6b			Slc10a3
890	Kdr			Rhbdl1
891	Kif11			Nsmce2
892	Kif14			Lrrc17
893	Kif17			Mchr1
894	Kif18a			Hopx
895	Kif22			Stra6
896	Kifc1			Casp4
897	Kirrel3			Pygl
898	Kiss1r			Slc25a32
899	Klf10			Tbxas1
900	Klf15			Col15a1
901	Klf4			Lpp
902	Klf6			Adra2c
903	Klhdc7a			Clec4a3
904	Klhdc8a			Ptgs2
905	Klhl13			Top2a
906	Klhl14			Crem
907	Klhl23			Samsn1
908	Klk6			Mapk1ip1l
909	Kndc1			Acot11
910	Knstrn			Fbln1
911	Kpna2			Tmem44
912	Krt2			Adam8
913	Krt222			Rnf19b
914	Krt32			Zfr2
915	Krt8			Cdt1
916	Ksr2			Galnt14
917	Lama1			Gimap9
918	Lama5			Aldh1l2
919	Lamb3			Dennd2c
920	Lamc1			Epha8
921	Lamc2			Zfp367
922	Lamc3			Serinc2
923	Laptm5			Gpt
924	Lbp			Tnfrsf11a
925	Lcat			Mx1
926	Lcn2			Fpgs
927	Lcp1			Panx1
928	Ldha			Hhatl
929	Ldhd			Mgst2
930	Ldlrad3			MGC105649
931	Lepr			Tcerg1l
932	Lgals1			Bicc1
933	Lgals3			Prg4
934	Lgals3bp			Anpep
935	Lgals5			Klhdc7a
936	Lgi1			Shc4
937	Lgmn			Stk10
938	Lhx2			Aass
939	Lif			Vkorc1l1
940	Limd1			Ifrd2
941	Lims1			Alox5ap
942	Litaf			Dusp16
943	Lix1			Hephl1
944	Lmna			Nqo2
945	Lmod1			Lrrfip2
946	LOC100125362			Gh1
947	LOC100134871			Clec12a
948	LOC100360218			Gja4
949	LOC100360491			Nptx2
950	LOC100360647			Gfpt2
951	LOC100361913			Ifi27l2b
952	LOC100362216			Lgals5
953	LOC100365810			Rab20
954	LOC100909441			F11r
955	LOC100911068			Ccdc102a
956	LOC100911545			Sh2b2
957	LOC100911837			Bmpr1b
958	LOC100911917			Fcnb
959	LOC100912282			Pim1
960	LOC100912571			Inhba
961	LOC102555453			Lyve1
962	LOC103690141			Nfatc4
963	LOC103692166			Asic4
964	LOC103694210			Prom1
965	LOC108348061			Igsf10
966	LOC24906			Tnfaip3
967	LOC302192			LOC681325
968	LOC308990			Pou4f3
969	LOC498368			Selplg
970	LOC501038			Rab3d
971	LOC679739			Gem
972	LOC681180			Itgb3
973	LOC681325			Mfng
974	LOC684988			Cxcl10
975	LOC689064			Ksr2
976	LOC690276			Kctd4
977	Lox			Apol3
978	Loxl1			Kdr
979	Loxl2			Sorcs3
980	Loxl4			Zfp3
981	Lpar1			Pmepa1
982	Lpar4			Vtn
983	Lpar6			LOC308990
984	Lpcat4			Fhod1
985	Lpl			Acp5
986	Lpp			Matn4
987	Lrg1			Ssc5d
988	Lrp2			Spry1
989	Lrp4			Rbm38
990	Lrrc10b			Ppp1r13l
991	Lrrc17			Orai1
992	Lrrc32			Unc5d
993	Lrrc3b			Tecta
994	Lrrc4			Fam174b
995	Lrrc55			Agpat2
996	Lrrfip1			Slc11a1
997	Lrrfip2			Efemp2
998	Lrrk2			Itga9
999	LRRTM1			Tnf
1000	Lrrtm3			Npl
1001	Lrtm2			Zfp36l1
1002	Lsm11			P4ha3
1003	Lsp1			Tmem159
1004	Ltbp1			Rnf39
1005	Ltbp2			Myo7a
1006	Ltbr			Rsad2
1007	Ltk			Slc4a1
1008	Lyc2			Loxl1
1009	Lyl1			Ica1l
1010	Lyn			Slc13a5
1011	Lynx1			Fmod
1012	Lypd5			Six3
1013	Lyve1			Vamp5
1014	Lyz2			Steap4
1015	Lzts1			Fhl3
1016	Lzts3			Tspan8
1017	Mad2l2			Polr3g
1018	Maff			Cenpf
1019	Mafk			Tceal6
1020	Mal2			Tapbp
1021	Mall			Ptger2
1022	Mamstr			Abi3bp
1023	Man1c1			Gpsm3
1024	Manf			Rarres2
1025	Maob			Pld5
1026	Map2k6			Ttpa
1027	Map3k5			Lrrc55
1028	Map3k6			Phlda1
1029	Mapk1ip1l			Kif18a
1030	Mapkapk2			LOC100911068
1031	Mapkapk3			Slc5a7
1032	Mas1			Cckbr
1033	Mast3			Rbm24
1034	Matk			Plk3
1035	Matn4			Nkain2
1036	Mboat7l1			B3gat2
1037	Mbp			Syne3
1038	Mcee			Sprr1a
1039	Mcemp1			Cd55
1040	Mcf2			Akr1c14
1041	Mchr1			Smim3
1042	Mcm2			Tgfb3
1043	Mcm3			Zfp217
1044	Mcm4			Aspm
1045	Mcm5			Myo19
1046	Mcm6			Kcne4
1047	Mdfi			Rbl1
1048	Mdfic			Relb
1049	Medag			Clec2g
1050	Megf10			Wnt6
1051	Megf11			Cmtm7
1052	Mesp2			Abca9
1053	Mest			Lamc2
1054	Mex3b			Mmp13
1055	Mfap3l			Pmp2
1056	Mfng			Gabre
1057	Mfrp			LOC100912571
1058	Mgat5b			Itpr3
1059	MGC105649			Alb
1060	Mgmt			Crkl
1061	Mgp			Kdelr3
1062	Mgst1			Igsf6
1063	Mgst2			Cyp4f4
1064	Micall2			Megf11
1065	Mki67			Klf15
1066	Mlc1			Kdm6b
1067	Mlf1			Pqlc3
1068	Mlip			Gmnn
1069	Mmd2			Ccdc177
1070	Mme			Rdh10
1071	Mmp13			Tead4
1072	Mmp14			Irf8
1073	Mmp19			Ltk
1074	Mmp8			Cmklr1
1075	Mmp9			Ifi47
1076	Mmrn2			Parvg
1077	Mms22l			C4b
1078	Mn1			Pctp
1079	Mns1			Spidr
1080	Mocs1			Hlx
1081	Moxd1			Htra3
1082	Mpped1			Tiparp
1083	Mrc1			Rgs5
1084	Msln			LOC24906
1085	Msn			Csrp3
1086	Msr1			Mms22l
1087	Msx1			Rasa4
1088	Mt1			Myo1g
1089	Mt2A			Ppp1r3b
1090	Mt3			Scara5
1091	Mthfd1l			Stat6
1092	Mthfd2			Mamstr
1093	Mtmr11			Klf4
1094	Mvp			Nme6
1095	Mx1			Trim65
1096	Mx2			Cyp27b1
1097	Mxra8			Tnfsf18
1098	Myc			LOC684988
1099	Mycn			Ubtd1
1100	Myd88			Erich3
1101	Myl12a			Slc5a5
1102	Myl9			Errfi1
1103	Myo16			Taf1d
1104	Myo19			Tacc3
1105	Myo1c			Adcy7
1106	Myo1f			Cbr3
1107	Myo1g			Gipr
1108	Myo5b			Sult1d1
1109	Myo7a			LOC679739
1110	Myof			Cnih3
1111	Myrf			Ppic
1112	Nabp1			Psmb9
1113	Napb			Nid2
1114	Naprt			Trim25
1115	Napsa			Esyt3
1116	Narf			Hspa12b
1117	Nasp			Olr59
1118	Nav2			Gpr84
1119	Nbl1			Eps8l2
1120	Ncam2			Slc12a7
1121	Ncan			Col6a2
1122	Ncf1			Chrnb4
1123	Ncf4			Sap30
1124	Ndst4			Fes
1125	Necab2			Gpr165
1126	Nedd9			Tk1
1127	Nefl			Cpne6
1128	Nefm			Anp32a
1129	Negr1			Raver2
1130	Nek2l1			Degs2
1131	Nek6			Gimap5
1132	Nes			Isg15
1133	Neu2			Timp4
1134	Neurod1			Hcn4
1135	Neurod6			Slc25a37
1136	Nfatc4			Prc1
1137	Nfe2			Mcf2
1138	Nfil3			Fndc1
1139	Nfkb1			Selenbp1
1140	Nfkb2			Lrrc10b
1141	Nfkbia			LOC100911837
1142	Nfkbiz			Dlx5
1143	Ngf			Shmt1
1144	Nid1			Klhl14
1145	Nid2			Vwa5b2
1146	Ninj1			Stac2
1147	Ninj2			Lamc3
1148	Nkain2			Cdkn3
1149	Nkain4			Syde1
1150	Nkx2-2			Ckap2
1151	Nkx6-2			Pou3f2
1152	Nlrc5			Cystm1
1153	Nmbr			Calhm2
1154	Nme6			Eepd1
1155	Nos3			Lamb3
1156	Notch4			Ncan
1157	Npas2			LOC100360491
1158	Npas4			Enpep
1159	Npl			Apoc1
1160	Nppc			Hlf
1161	Npr3			Fzd6
1162	Nptx2			Neu2
1163	Nqo1			Haus8
1164	Nqo2			Sh3bp2
1165	Nr4a2			Scn5a
1166	Nr4a3			Abca4
1167	Nrg2			Cish
1168	Nrgn			Zc3h12a
1169	Nrros			Clec10a
1170	Nrsn2			Scml4
1171	Nsmce2			Vangl2
1172	Nt5dc1			Bst1
1173	Nt5e			B3gnt5
1174	Ntrk1			Kcnk4
1175	Nts			Cyp4x1
1176	Nuak2			Slc26a8
1177	Nwd1			Gprin3
1178	Nwd2			Ntrk1
1179	Oasl			P2ry13
1180	Odc1			Vegfb
1181	Oip5			Mgst1
1182	Olfm3			Ngf
1183	Olfml1			Trpc7
1184	Olfml2a			Lepr
1185	Olfml2b			Nppc
1186	Olfml3			LOC100360647
1187	Olr1			Eln
1188	Olr59			Lpar4
1189	Omg			Flt3
1190	Opalin			Poc1b
1191	Orai1			C1r
1192	Osgin1			Vav1
1193	Osmr			Nr4a2
1194	Otof			Slc26a1
1195	P2rx7			Pih1d2
1196	P2ry12			Kifc1
1197	P2ry13			Lyl1
1198	P4ha1			Vgll3
1199	P4ha2			Zfp420
1200	P4ha3			Rxrg
1201	P4hb			Siglec5
1202	Pacsin1			Adamts5
1203	Pafah1b3			Ano1
1204	Pak1ip1			Slc17a8
1205	Pamr1			Htr6
1206	Panx1			Chst3
1207	Pappa2			Mad2l2
1208	Pard3b			Efna1
1209	Parp12			Reg3b
1210	Parp14			Ube2l6
1211	Parp3			Nt5dc1
1212	Parp9			Loxl2
1213	Parva			Dnajc25
1214	Parvg			Upk1b
1215	Pawr			Foxc1
1216	Pcare			Rsu1
1217	Pcdh19			Fosb
1218	Pcdh20			Ankrd34c
1219	PCOLCE2			Map2k6
1220	Pcsk2			Tmem39a
1221	Pctp			Acot3
1222	Pde10a			Plekha4
1223	Pde1b			Cks1b
1224	Pde6b			Rbpms
1225	Pde7b			Akap5
1226	Pde8b			Tnfaip2
1227	Pdgfb			Cmtm3
1228	Pdgfrb			Gmfg
1229	Pdk4			Crip1
1230	Pdlim1			Klf10
1231	Pdlim4			Dtl
1232	Pdlim7			Oasl
1233	Pdpn			Mdfi
1234	Pdyn			Pnpla1
1235	Pdzd2			Fzd9
1236	Penk			Th
1237	Pfkfb3			Cd86
1238	Pfkl			Mall
1239	Pfn1			Zfp455
1240	Pgm2l1			Nfe2
1241	Pgm5			Gjd2
1242	Pgr			Triqk
1243	Phactr3			Tmie
1244	Phf24			Islr
1245	Phlda1			Stbd1
1246	Phlda3			Wnt4
1247	Piezo1			Slc31a2
1248	Pih1d2			Pycard
1249	Pim1			Dtx3l
1250	Pip4k2c			Itgb4
1251	Piwil1			Prickle3
1252	Pkd2			Gpld1
1253	Pkib			Rarb
1254	Pla1a			LOC100365810
1255	Pla2g16			RT1-M6-2
1256	Pla2g4a			Eci3
1257	Pla2g4e			Lama1
1258	Pla2g7			Cdca7
1259	Plac8			Cd99
1260	Plat			Rab3il1
1261	Plau			Dnajb13
1262	Plaur			Rel
1263	Plcb1			Aloxe3
1264	Plcb3			Hey1
1265	Plcd1			Htr1b
1266	Plcd4			Cdca2
1267	Plce1			Nrros
1268	Plch2			Trim55
1269	Pld2			Aldh18a1
1270	Pld4			RT1-N3
1271	Pld5			Uap1
1272	Plek			Relt
1273	Plekha4			Gpr3
1274	Plekhb1			Lrrc3b
1275	Plekhg2			Wnt1
1276	Plekhg3			Nrg2
1277	Plin2			Ephb4
1278	Plin3			Vstm5
1279	Plk3			Vegfa
1280	Plk5			Vipr2
1281	Pllp			Fuom
1282	Plod3			Apobec1
1283	Plp1			Prrx2
1284	Plp2			Tma16
1285	Plppr4			Ggn
1286	Plvap			Nlrc5
1287	Plxnb1			Bhlhe22
1288	Plxnb3			Trpv4
1289	Plxnd1			Pde6b
1290	Pmepa1			Nts
1291	Pmp2
1292	Pnck
1293	Pnlip
1294	Pnpla1
1295	Pnpla4
1296	Poc1b
1297	Podxl
1298	Polm
1299	Polr3g
1300	Postn
1301	Pou3f2
1302	Pou4f3
1303	Ppfia4
1304	Ppic
1305	Ppm1j
1306	Ppp1r13l
1307	Ppp1r14b
1308	Ppp1r15a
1309	Ppp1r18
1310	Ppp1r1b
1311	Ppp1r3b
1312	Ppp2r1b
1313	Ppp4r1
1314	Pqlc3
1315	Prc1
1316	Prdm16
1317	Prdx1
1318	Prdx6
1319	Prelid2
1320	Prelp
1321	Prg4
1322	Prickle3
1323	Prima1
1324	Prkab2
1325	Prkcb
1326	Prkcd
1327	Prkce
1328	Prkcq
1329	Prkg2
1330	Procr
1331	Prom1
1332	Prph
1333	Prr11
1334	Prr5l
1335	Prrx1
1336	Prrx2
1337	Prss23
1338	Prss35
1339	Prss55
1340	Psd4
1341	Psmb10
1342	Psmb8
1343	Psmb9
1344	Psme1
1345	Ptbp1
1346	Ptbp3
1347	Ptch1
1348	Ptger2
1349	Ptger3
1350	Ptges
1351	Ptgs2
1352	Ptpn2
1353	Ptpn6
1354	Ptprc
1355	Ptrh1
1356	Pttg1
1357	Ptx3
1358	Pvalb
1359	Pxdc1
1360	Pxdn
1361	Pxn
1362	Pycard
1363	Pycr1
1364	Pygl
1365	Pyroxd2
1366	Rab13
1367	Rab20
1368	Rab27b
1369	Rab29
1370	Rab32
1371	Rab3d
1372	Rab3il1
1373	Rab7b
1374	Rac2
1375	Rai14
1376	Ramp1
1377	Ramp3
1378	Rara
1379	Rarb
1380	Rarres2
1381	Rasa4
1382	Rasal1
1383	Rasd2
1384	Rasgef1a
1385	Rasgef1c
1386	Rasgrp2
1387	Rassf1
1388	Rassf10
1389	Rassf4
1390	Rassf7
1391	Rassf9
1392	Raver2
1393	Rbfox1
1394	Rbl1
1395	Rbm24
1396	Rbm3
1397	Rbm38
1398	Rbms1
1399	Rbp1
1400	Rbpj
1401	Rbpms
1402	Rcl1
1403	Rdh10
1404	Reep4
1405	Reg3b
1406	Rel
1407	Relb
1408	Relt
1409	Renbp
1410	Ret
1411	Rflnb
1412	Rftn2
1413	Rfx2
1414	RGD1305645
1415	RGD1310819
1416	RGD1559896
1417	RGD1561916
1418	RGD1562339
1419	RGD1564053
1420	RGD1564162
1421	Rgs1
1422	Rgs14
1423	Rgs16
1424	Rgs17
1425	Rgs22
1426	Rgs4
1427	Rgs5
1428	Rgs9
1429	Rhbdf2
1430	Rhbdl1
1431	Rhoc
1432	Rhoj
1433	Rhpn1
1434	Rhpn2
1435	Rimbp3
1436	Rin3
1437	Ripk1
1438	Ripk3
1439	Rnaset2
1440	Rnd2
1441	Rnf112
1442	Rnf125
1443	Rnf19b
1444	Rnf39
1445	Rnh1
1446	Rpe65
1447	Rph3a
1448	Rpl18
1449	Rplp0
1450	Rprml
1451	Rps19
1452	Rps2
1453	Rps20
1454	Rps27l
1455	Rrad
1456	Rras
1457	Rrm2
1458	Rrp12
1459	Rsad2
1460	Rsu1
1461	RT1-A2
1462	RT1-M6-2
1463	RT1-N3
1464	Rtbdn
1465	Rtn4r
1466	Runx1
1467	Rxrg
1468	S100a10
1469	S100a11
1470	S100a13
1471	S100a3
1472	S100a4
1473	S100a6
1474	S100a8
1475	S100a9
1476	S100b
1477	S1pr1
1478	S1pr2
1479	S1pr3
1480	Samd5
1481	Samsn1
1482	Sap30
1483	Sapcd1
1484	Satb1
1485	Sbno2
1486	Scamp2
1487	Scara5
1488	Scarf1
1489	Scarf2
1490	Scml4
1491	Scn1a
1492	Scn2a
1493	Scn4b
1494	Scn5a
1495	Scn7a
1496	Sdc1
1497	Sdc4
1498	Sec14l2
1499	Sec23b
1500	Sec24d
1501	Sele
1502	Selenbp1
1503	Sell
1504	Selp
1505	Selplg
1506	Sema3a
1507	Serinc2
1508	Serpinb1a
1509	Serpinb2
1510	Serpinb9
1511	Serpine1
1512	Serping1
1513	Serpinh1
1514	Sertad1
1515	Sertm1
1516	Sesn2
1517	Sfn
1518	Sfrp2
1519	Sft2d2
1520	Sfxn5
1521	Sgcg
1522	Sgk1
1523	Sh2b2
1524	Sh3bp2
1525	Sh3pxd2b
1526	Shank2
1527	Shc1
1528	Shc3
1529	Shc4
1530	Shcbp1
1531	Shmt1
1532	Shmt2
1533	Shpk
1534	Shroom2
1535	Shroom3
1536	Siglec5
1537	Sik1
1538	Sipa1
1539	Sipa1l1
1540	Sirt2
1541	Six3
1542	Ska1
1543	Slc10a3
1544	Slc11a1
1545	Slc12a4
1546	Slc12a5
1547	Slc12a7
1548	Slc13a5
1549	Slc14a1
1550	Slc15a2
1551	Slc16a14
1552	Slc16a3
1553	Slc17a7
1554	Slc17a8
1555	Slc1a2
1556	Slc1a5
1557	Slc1a6
1558	Slc22a3
1559	Slc22a5
1560	Slc22a6
1561	Slc22a8
1562	Slc24a3
1563	Slc25a18
1564	Slc25a24
1565	Slc25a32
1566	Slc25a34
1567	Slc25a37
1568	Slc26a1
1569	Slc26a2
1570	Slc26a3
1571	Slc26a8
1572	Slc2a1
1573	Slc2a10
1574	Slc2a13
1575	Slc2a3
1576	Slc30a2
1577	Slc30a3
1578	Slc31a2
1579	Slc35f2
1580	Slc37a1
1581	Slc38a3
1582	Slc39a1
1583	Slc4a1
1584	Slc4a2
1585	Slc4a4
1586	Slc4a7
1587	Slc5a5
1588	Slc5a7
1589	Slc6a1
1590	Slc6a11
1591	Slc6a13
1592	Slc6a20
1593	Slc6a7
1594	Slc7a10
1595	Slc7a11
1596	Slc7a3
1597	Slc7a7
1598	Slc9a2
1599	Slc9a3r1
1600	Slco1a4
1601	Slco1c1
1602	Slco2a1
1603	Slco4c1
1604	Slfn13
1605	Slfn2
1606	Slit2
1607	Slitrk2
1608	Slpi
1609	Smagp
1610	Smim3
1611	Smoc2
1612	Smpdl3a
1613	Snai1
1614	Sned1
1615	Soat1
1616	Socs3
1617	Sorcs3
1618	Sowahc
1619	Sox11
1620	Sox7
1621	Sp110
1622	Sp140
1623	Spag1
1624	Sparc
1625	Sphk1
1626	Spi1
1627	Spidr
1628	Spock3
1629	Spp1
1630	Sprr1a
1631	Spry1
1632	Spsb1
1633	Spta1
1634	Sptssb
1635	Srcap
1636	Srgap1
1637	Srgn
1638	Srsf9
1639	Ssc5d
1640	Sstr2
1641	Sstr3
1642	Sstr4
1643	Stac2
1644	Stard8
1645	Stat1
1646	Stat3
1647	Stat5a
1648	Stat6
1649	Stbd1
1650	Stc1
1651	Stc2
1652	Steap4
1653	Stk10
1654	Stk40
1655	Stom
1656	Ston1
1657	Stpg1
1658	Stra6
1659	Stxbp4
1660	Sulf1
1661	Sult1d1
1662	Susd5
1663	Syde1
1664	Syn2
1665	Syndig1
1666	Syndig1l
1667	Syne3
1668	Syngr2
1669	Synm
1670	Synpo2
1671	Sypl2
1672	Syt17
1673	Tac1
1674	Tacc3
1675	Tacr3
1676	Tacstd2
1677	Taf1d
1678	Tagln
1679	Tagln2
1680	Tap1
1681	Tapbp
1682	Tax1bp3
1683	Tbc1d30
1684	Tbxas1
1685	Tceal6
1686	Tceal7
1687	Tcerg1l
1688	Tcf7l2
1689	Tcn2
1690	Tead1
1691	Tead2
1692	Tead4
1693	Tecta
1694	Tekt1
1695	Tes
1696	Tex15
1697	Tf
1698	Tfeb
1699	Tfpi2
1700	Tgfb1
1701	Tgfb2
1702	Tgfb3
1703	Tgfbi
1704	Tgif1
1705	Tgm1
1706	Tgm2
1707	Th
1708	Thbd
1709	Thbs1
1710	Thbs2
1711	Thnsl2
1712	Thsd7a
1713	Thy1
1714	Timp1
1715	Timp4
1716	Tinagl1
1717	Tiparp
1718	Tk1
1719	Tll1
1720	Tln1
1721	Tm4sf1
1722	Tma16
1723	Tmbim1
1724	Tmem100
1725	Tmem117
1726	Tmem119
1727	Tmem123
1728	Tmem151b
1729	Tmem159
1730	Tmem176a
1731	Tmem176b
1732	Tmem229a
1733	Tmem252
1734	Tmem255a
1735	Tmem38a
1736	Tmem39a
1737	Tmem43
1738	Tmem44
1739	Tmem63a
1740	Tmem63c
1741	Tmem88
1742	Tmem88b
1743	Tmem98
1744	Tmie
1745	Tmod3
1746	Tnc
1747	Tnf
1748	Tnfaip2
1749	Tnfaip3
1750	Tnfaip6
1751	Tnfrsf11a
1752	Tnfrsf12a
1753	Tnfrsf1a
1754	Tnfrsf1b
1755	Tnfrsf26
1756	Tnfrsf9
1757	Tnfsf18
1758	Tnip2
1759	Tnn
1760	Togaram2
1761	Top2a
1762	Tox3
1763	Tp53
1764	Tp53bp2
1765	Tpcn2
1766	Tph2
1767	Tpm2
1768	Tpm4
1769	Tpp1
1770	Trappc6a
1771	Trerf1
1772	Trh
1773	Trhde
1774	Trib1
1775	Tril
1776	Trim16
1777	Trim21
1778	Trim25
1779	Trim34
1780	Trim47
1781	Trim5
1782	Trim54
1783	Trim55
1784	Trim65
1785	Trim66
1786	Trim7
1787	Trip10
1788	Trip6
1789	Triqk
1790	Troap
1791	Trpc3
1792	Trpc5
1793	Trpc7
1794	Trpm2
1795	Trpm3
1796	Trpv4
1797	Tshz3
1798	Tsku
1799	Tspan8
1800	Tspo
1801	Tst
1802	Ttc22
1803	Ttc23
1804	Ttc38
1805	Ttll12
1806	Ttpa
1807	Ttr
1808	Ttyh2
1809	Tuba4a
1810	Tubb6
1811	Txnip
1812	Txnrd1
1813	Tyrobp
1814	Tyw1
1815	Uaca
1816	Uap1
1817	Uap1l1
1818	Ubash3a
1819	Ube2l6
1820	Ubtd1
1821	Ucp2
1822	Ugdh
1823	Ugt1a5
1824	Ugt8
1825	Unc13c
1826	Unc5d
1827	Ung
1828	Upk1b
1829	Upp1
1830	Usp43
1831	Vamp5
1832	Vangl2
1833	Vasp
1834	Vat1
1835	Vat1l
1836	Vav1
1837	Vax1
1838	Vegfa
1839	Vegfb
1840	Vgll3
1841	Vim
1842	Vip
1843	Vipr2
1844	Vkorc1l1
1845	Vsig10l
1846	Vsig2
1847	Vsir
1848	Vsnl1
1849	Vstm2l
1850	Vstm4
1851	Vstm5
1852	Vtn
1853	Vwa1
1854	Vwa5b2
1855	Vwc2l
1856	Vwf
1857	Wdfy4
1858	Wdpcp
1859	Wdr17
1860	Wls
1861	Wnt1
1862	Wnt4
1863	Wnt5b
1864	Wnt6
1865	Wnt9a
1866	Wscd2
1867	Wwtr1
1868	Xdh
1869	Xylb
1870	Ybx1
1871	Ybx1-ps3
1872	Ybx3
1873	Yjefn3
1874	Zap70
1875	Zc3h12a
1876	Zc3hav1
1877	Zcchc12
1878	Zdhhc8
1879	Zfand2a
1880	Zfp189
1881	Zfp217
1882	Zfp3
1883	Zfp36
1884	Zfp367
1885	Zfp36l1
1886	Zfp385d
1887	Zfp420
1888	Zfp455
1889	Zfp488
1890	Zfp566
1891	Zfp691
1892	Zfr2
1893	Zic5
1894	Zmiz2
1895	Zyx

## Sheet: 4e_Summary
Supplementary table 4. Summary of modeling efficacy of OGD/R using 2D neuron and 3D neuMatrix
Supplementary table 4e. Summary of GSEA results
Summary of GSEA results: 3D neuMatrix OGD/R vs. Control
Gene signature	SetSize	EnrichmentScore	NES	pvalue	p.adjust	Rank	Leading edge	Core enrichment
Rat MCAO/R upregulated	500	0.639787	2.72886	1e-10	1e-10	1902	tags=49%, list=14%, signal=44%	Sp140/Mgp/Lgals3/Ifitm3/Fgr/Hspb1/Serpine1/Osmr/Vim/Gfap/Lsp1/Spi1/C2/Fgf2/Anxa1/Gpnmb/Il1r1/Sned1/Hspb8/Timp1/Spp1/Ptprc/Capg/Flnc/C1qb/Lif/Plau/Egfl7/Ucp2/Cyba/Trim47/Ccl6/Pla2g4a/S100a4/Cd44/Angptl4/Fgl2/Rab32/Parp3/Zfp36/Col12a1/Hcls1/Psmb8/Tagln/Adamts9/Olfml2b/Clic1/Cp/Tyrobp/Cryab/Mvp/Ehd2/Cd9/Bgn/Anxa2/Cd68/C1qc/Myof/Chi3l1/Bag3/Cd38/Tmbim1/Ctsc/Id1/Mmp19/Fcer1g/C1s/Dock8/Rassf4/Upp1/Ifi3…
Rat MCAO/R downregulated	378	-0.418247	-1.90356	1e-10	1e-10	2688	tags=46%, list=20%, signal=38%	Lrrc10b/Slc1a2/Klhl14/Cacnb3/Asic4/Lzts1/Btbd3/Fcho1/Akap5/Fam163a/Vwa5b2/Tmem151b/Fndc5/Lzts3/Gria2/Timp4/Adra2c/Neurod6/Cldn10/Lpcat4/Zfr2/C1qtnf4/Pcdh20/Slc24a3/Rhbdl1/Plxnd1/Necab2/Fam174b/Camkk2/Gpm6a/Vstm5/Chrm3/Rnf112/Fam171b/Tmem38a/Phactr3/Dcx/Syt17/Slc26a8/Mme/Wdr17/Fzd9/Nts/Kirrel3/Esyt3/Cdh10/Syndig1/Abca9/Ankrd63/Rgs9/Scn1a/Unc5d/Cadps2/Gng7/Tbc1d30/Bhlhe22/Shc3/Rab3d/Mcf2/Lrrtm3/Sem…
Summary of GSEA results: 3D neuMatrix OGD/R vs. 2D neuron OGD/R
Gene signature	SetSize	EnrichmentScore	NES	pvalue	p.adjust	Rank	Leading edge	Core enrichment
Rat MCAO/R signature	500	0.418054	2.00709	1e-10	1e-10	775	tags=14%, list=6%, signal=14%	C1qb/Ctss/C1qa/C1qc/Itgb2/Csf1r/Anxa3/Hbb/Nckap1l/Bgn/Cfh/Fcer1g/Ptprc/Lcp1/Slco2b1/Aebp1/Maob/Spp1/Ptpn6/Gsn/Serping1/Cd53/S100a4/Hspb1/Papss2/Cd38/Fbxo2/C2/Flnc/Pdyn/Dock8/Mal/Plek/Ctsz/Fam107a/Cav2/Mrc1/Cd44/Lsp1/Pvalb/Rasgef1c/Cldn11/Tgfb1/Pnrc1/Tagln2/Pygm/Tf/Parp3/Ifitm2/Rps29/Prnp/Rps19/Mbp/Sst/Cd14/Pllp/Rps10l1/Clu/Thrsp/Tmem88b/Ptma/Adamts4/Rrp7a/Tmbim1/Lpar1/Rpl31/Clic1

## Sheet: 4f_GSEA_3D
Supplementary table 4. Summary of modeling efficacy of OGD/R using 2D neuron and 3D neuMatrix
Supplementary table 4f. GSEA of representative differentially enriched gene sets of 3D neuMatrix between control and OGD/R groups
GO/KEGG term	Description	Gene number	Gene enriched	-log10Pvalue	Gene upregulated	Gene downregulated	Enrichment score
GO:0046322	negative regulation of fatty acid oxidation	16	9	3.93212	9	0	0.784302
GO:0048713	regulation of oligodendrocyte differentiation	49	24	6.16622	24	0	0.66673
GO:0055093	response to hyperoxia	36	16	4.22475	16	0	0.658649
GO:0006801	superoxide metabolic process	46	20	4.39794	20	0	0.614552
GO:0048708	astrocyte differentiation	82	36	6.23508	36	0	0.587329
GO:0014003	oligodendrocyte development	58	20	4.4023	20	0	0.583887
GO:0007272	ensheathment of neurons	151	56	7.53462	56	0	0.530703
GO:0097237	cellular response to toxic substance	85	38	3.97803	38	0	0.519619
rno01212	fatty acid metabolism	53	24	2.25715	24	0	0.49893
rno04512	ECM-receptor interaction	64	22	2.2824	22	0	0.468115
GO:0050865	regulation of cell activation	414	104	7.43297	104	0	0.408818
GO:0097485	neuron projection guidance	201	88	4.92082	0	88	0.389701
GO:0099175	regulation of postsynapse organization	131	70	7.45223	0	70	0.499394
GO:0060997	dendritic spine morphogenesis	69	41	6.36051	0	41	0.576754
GO:0048168	regulation of neuronal synaptic plasticity	78	43	6.68403	0	43	0.57678
GO:0098926	postsynaptic signal transduction	49	21	5.35164	0	21	0.612537
GO:0060076	excitatory synapse	92	59	10	0	59	0.644907
GO:0043194	axon initial segment	26	20	3.92501	0	20	0.67082
GO:0099529	neurotransmitter receptor activity involved in regulation of postsynaptic membrane potential	43	30	7.39362	0	30	0.700129
GO:0008188	neuropeptide receptor activity	24	13	5.32883	0	13	0.734825

## Sheet: 4g_GSEA_2D
Supplementary table 4. Summary of modeling efficacy of OGD/R using 2D neuron and 3D neuMatrix
Supplementary table 4g. GSEA of representative differentially enriched gene sets of 2D neuron between control and OGD/R groups
GO/KEGG term	Description	Gene number	Gene enriched	-log10Pvalue	Gene upregulated	Gene downregulated	Enrichment score
GO:0016126	sterol biosynthetic process	46	21	4.23958	0	21	0.594033
GO:0030594	neurotransmitter receptor activity	70	30	6.13787	0	30	0.568072
GO:0048168	regulation of neuronal synaptic plasticity	78	39	5.37675	0	39	0.528816
GO:0099643	signal release from synapse	180	83	10	0	83	0.520257
GO:0060076	excitatory synapse	93	37	4.84466	0	37	0.494714
rno04727	GABAergic synapse	75	33	3.39571	0	33	0.47385
GO:0034702	monoatomic ion channel complex	231	97	10	0	97	0.46614
GO:0098803	respiratory chain complex	65	38	2.6179	0	38	0.450835
GO:2000300	regulation of synaptic vesicle exocytosis	80	36	2.8674	0	36	0.430503
GO:0022836	gated channel activity	233	96	7.84771	0	96	0.426282
rno00190	oxidative phosphorylation	103	62	3.24911	0	62	0.416974
GO:0010469	regulation of signaling receptor activity	127	51	4.19654	0	51	0.421799
GO:0034440	lipid oxidation	101	41	2.78932	41	0	0.453787
GO:0000077	DNA damage checkpoint signaling	107	43	4.09637	43	0	0.498244
rno04115	p53 signaling pathway	64	28	2.8597	28	0	0.501887
rno04110	MAPK signaling pathway	146	69	5.80688	69	0	0.50225
GO:0007272	ensheathment of neurons	150	65	6.27084	65	0	0.504385
GO:0072089	stem cell proliferation	111	48	5.22475	48	0	0.51955
GO:0042246	tissue regeneration	75	35	4.03905	35	0	0.541208
GO:0008625	extrinsic apoptotic signaling pathway via death domain receptors	68	20	3.87331	20	0	0.54197
GO:0097386	glial cell projection	42	17	2.85012	17	0	0.571568
GO:0019748	secondary metabolic process	37	16	2.72981	16	0	0.577763
GO:0001708	cell fate specification	47	28	3.9459	28	0	0.612133
GO:0006270	DNA replication initiation	30	15	2.71075	15	0	0.613816
rno04512	ECM-receptor interaction	67	32	6.11577	32	0	0.621889
GO:0098636	protein complex involved in cell adhesion	36	21	4.84771	21	0	0.683049
